# Supplementary material for: Genetic Divergence between Camellia sinensis and Its Wild Relatives Revealed via Genome-Wide SNPs from RAD Sequencing
Source: PLoS One. 2016 Mar 10;11(3):e0151424. doi: 10.1371/journal.pone.0151424 (PMC4786323; doi:10.1371/journal.pone.0151424)
Supplement: S2 Table — (XLSX) [file pone.0151424.s005.xlsx]

## Sheet: Sheet1
Tag_id	RAD_tag_sequence	SNP_position	Ctl_1	Ctl_2	Ctl_3	Ccc_1	Ccc_2	Ccc_3	Ccc_4	Ctb	Ctg	Css_1	Css_2	Css_3	Css_4	Css_5	Css_6	Csa_1	Csa_2	Csa_3
Tea_17	AATTCAAAGAATTGAGSTGTGTAGTGCAAGAATTGAACTTA	17	G	S	G	S	S	S	S	S	G	-	G	-	-	-	G	G	G	G
Tea_62	AATTCATCTTTRAGACATAAGTTGTCACACCATTTATCCAC	12	G	G	G	R	G	-	R	G	G	G	G	G	G	G	G	G	G	G
Tea_236	AATTCAAAGCTTGTGTTGAGAAACAATTTGATACTRTTTTA	36	G	G	G	-	G	G	G	G	G	-	G	R	G	G	R	A	A	R
Tea_258	AATTCAAACCTRATTAAGTCTTGGATCAATTTAGAGGTTGC	12	G	G	G	G	G	G	G	G	G	-	R	R	G	R	R	G	G	G
Tea_395	AATTCATGACCAGAGTCCACTAATATTACAGTACTTGYGTT	38	Y	C	Y	C	C	C	C	T	-	C	C	C	-	C	C	C	C	-
Tea_606	AATTCATGAGACTGAAAAAGAATGACAAAAATGTTASTTGA	37	C	C	S	-	C	C	C	C	C	-	C	C	C	C	C	C	C	C
Tea_1145	AATTCTTTYCTCATCATTTTTTTCAAAATTTTGAAAGTCAT	9	C	C	-	C	T	C	C	C	-	-	C	C	C	C	C	C	C	C
Tea_1226	AATTCTTGGTTCTACCCTTGTTCCTATTGAAGTCCCGRAGT	38	R	A	G	G	G	G	G	G	G	G	-	G	G	G	G	G	G	G
Tea_1471	AATTCTTTCCTCTTCATTTTCATCAAAATTTTGAAAATYGT	39	C	-	-	C	C	C	C	C	T	C	-	C	C	C	C	C	C	C
Tea_1493	AATTCCATTCTAGCTTGGTRCAAAAGAAATTGGGCCCTAAT	20	G	G	G	G	G	G	G	G	G	G	G	R	R	G	R	G	A	R
Tea_1494	AATTCCATTCTAGYTTAGTGAAAAAGAAATTGGGCCCTAAT	14	C	C	C	C	C	C	C	-	T	C	C	C	C	C	C	C	C	C
Tea_2132	AATTCACTTTCTAAGTTTTKTTTTCACTAAGAAAAGGTGTT	20	G	G	G	G	G	G	G	K	-	-	G	G	G	G	G	G	K	G
Tea_2139	AATTCCACGRGATTTGTGAAAATTTGATCAATTAAGAGAAA	10	G	G	G	G	G	G	G	R	G	-	-	G	-	-	G	A	G	G
Tea_2503	AATTCACTTTAAAAAATMAATTAAAATAAATCATAATAGGA	18	C	C	C	C	C	C	C	C	-	C	M	C	C	-	C	A	C	C
Tea_2570	AATTCCACCTCGTGTTCAGACGRGCCGATTAGGATATAGCT	23	G	G	G	G	G	G	G	R	G	G	G	G	G	G	-	-	A	G
Tea_2583	AATTCACTTGTTAAGGAGTCTAAAKTAGTTATTTCCATTTT	25	T	T	T	G	T	T	-	T	T	T	T	T	T	T	T	-	T	T
Tea_2635	AATTCCATGAACAATGGACACACTTTCCKTAAAAGGTTCCT	29	T	T	T	-	-	T	-	T	G	T	T	T	T	T	T	-	T	T
Tea_2742	AATTCTTTCAAGTTGTTGCYTTAATTGAAAAATTACCACAA	20	C	C	C	-	-	C	-	C	C	C	C	C	C	C	C	-	T	C
Tea_2869	AATTCAGACGAGCAGATCGACTTAGATCAGATCTCTACTYC	40	Y	Y	-	Y	Y	Y	-	Y	Y	Y	C	Y	Y	Y	Y	C	C	Y
Tea_2879	AATTCAGACCTAGGACAGCAATCAAAGGCCAAGTYTTAGCC	35	Y	Y	Y	Y	Y	C	Y	C	C	C	C	C	C	-	C	C	-	C
Tea_2892	AATTCWCAAAACTAAGGTAAAATGATAACATACATGGGAGA	6	W	-	T	T	T	-	T	-	T	T	T	T	T	-	T	T	T	T
Tea_2919	AATTCACTAATCCCAYTCCAACCACAGCTCTTCCGCCTTCA	16	C	C	C	C	C	-	C	-	C	C	C	Y	T	Y	Y	-	-	C
Tea_2953	AATTCCACACAGTTGTGCAAACTTWATCATTAAGCCAACCT	25	-	-	T	-	T	T	W	T	A	-	T	T	T	T	T	T	T	T
Tea_3247	AATTCACCTACCTCACTTGTTTTCATRCATTAATCAACTAA	27	G	G	G	-	G	G	G	G	G	G	A	G	G	G	G	G	G	R
Tea_3553	AATTCTTTAAAAAGRCTCTCTGAACCAAGCTAGTGTTCTAG	15	-	A	-	R	R	G	R	A	A	A	A	A	-	A	A	A	-	A
Tea_3798	AATTCAGAATTGAAATCAAGCAAGTTSAGAGCAAGTTCATC	27	-	C	-	C	C	-	C	G	-	C	C	S	S	S	S	S	S	S
Tea_3822	AATTCACRAAGCAGAACCTTTTGTAGAAGATAAGGTTGTGA	8	G	G	G	G	G	G	G	G	G	G	G	G	A	G	G	-	-	G
Tea_3927	AATTCAATTTYTTAGAAATTGAATTTTTTATTTTTCGTATT	11	-	T	T	-	T	T	-	T	T	T	Y	T	T	T	T	T	T	T
Tea_4057	AATTCAGAGCTTGGGYTGCGTGTTCTACTCTCAACAAGTGT	16	Y	Y	-	-	C	C	C	C	Y	-	C	C	Y	C	C	C	-	C
Tea_4061	AATTCAGAGGAAAATGAAAGATCRGTGCATGAAATGAATTA	24	A	A	-	-	A	R	A	A	A	A	A	A	A	A	A	-	A	A
Tea_4531	AATTCACAACAAAACATTTTGATTAGCCATAAARGCATCTC	34	A	R	A	R	R	R	A	R	R	A	A	-	A	A	A	A	-	-
Tea_4675	AATTCATGGACTAKAACCAAAATATGGACATGCATGTTGAA	14	T	T	T	-	T	T	T	T	T	T	T	K	T	T	K	K	G	K
Tea_4725	AATTCCGGTATCTATTGTGTCAGATCGTGATCCKCGGTTCA	34	K	K	K	K	T	T	T	T	T	T	T	-	T	-	T	T	-	T
Tea_4733	AATTCATTAKGTACATTAGGCTTCCAATGATTTAGGAGTAT	10	G	-	G	-	K	G	K	G	G	G	G	G	G	G	G	-	G	G
Tea_4906	AATTCYGGTTGACGAGGCGTTCTTTTCAAACAATGATTTAT	6	C	Y	-	C	C	C	C	C	-	C	Y	C	C	C	C	C	-	C
Tea_4914	AATTCTTSCATGTTTGATATACTTTTGGGCCATGATTTCTT	8	C	G	S	G	G	G	G	G	G	G	G	G	G	G	G	G	G	G
Tea_5205	AATTCCGCTACCGCTCTCCCTTTCACTGACTTGYGTGTCAT	34	Y	-	C	C	C	C	C	C	C	C	C	C	-	C	C	-	C	C
Tea_5258	AATTCAAAYAAAAAATAATTGATTTCAATATTTCTTGTCAT	9	T	T	T	T	T	T	T	C	T	T	T	T	T	T	T	Y	-	T
Tea_5461	AATTCATCTTRTTTTCCATCAAATTACCTCATTTGATCATG	11	G	R	R	G	R	G	G	G	A	-	-	G	G	G	G	G	G	G
Tea_5579	AATTCTTCCCGAGACACATCTCCTATGTACAACATTTRTAG	38	G	G	G	G	G	G	G	R	G	A	G	-	G	G	G	G	-	-
Tea_5725	AATTCAAAGAGAGAAATTGTGTGTATAGARGCCTATTTATA	30	G	G	-	G	A	-	G	G	G	G	G	G	G	G	G	G	G	G
Tea_5854	AATTCATTATTATTCAACAAAGTTGATTCATGAATTTACAR	41	G	G	G	R	G	G	R	G	G	-	-	R	G	A	R	G	G	G
Tea_5907	AATTCATGGATTATGTTTGAAAAKTTGTATTCCTTTCTCTT	24	G	G	G	G	G	G	G	G	G	G	-	-	G	G	-	G	T	G
Tea_5945	AATTCATGCCTTTTTGTGTCCTCGGMAAACCAACCACAAAG	26	C	C	C	C	C	C	C	C	C	M	M	M	M	M	M	-	C	C
Tea_6421	AATTCACACCGGAGTCCATCGAACAYCGGGCTCCGTTGAGC	26	T	Y	-	Y	T	Y	-	Y	Y	T	T	T	T	T	T	T	T	T
Tea_6422	AATTCCMTGACTCACTCTCGACAAACTGTACTTGGAAAGTA	7	C	C	M	C	C	C	C	A	C	C	C	-	C	C	C	-	-	C
Tea_6429	AATTCCATGACTTATATTCTCTCAGTGCTGGASAAAGACGA	33	C	C	C	C	C	C	C	C	G	C	C	C	C	C	C	C	C	C
Tea_6747	AATTCACAATCAAGAAGATGAACATCCTACYTTATGTCTTG	31	C	C	C	C	C	C	C	Y	C	Y	Y	Y	Y	Y	Y	Y	C	Y
Tea_6761	AATTCACTTCCAGCTCTCWTGGTGTCTTTCCAACAAGAAGT	19	T	T	-	-	T	-	-	T	T	T	T	T	A	T	T	T	T	T
Tea_6791	AATTCTTGTACTTTTTTTATATTTTTGGAATTTAGKGAATT	36	-	T	T	T	T	T	T	T	K	T	-	T	T	T	T	T	T	T
Tea_6882	AATTCCACATCCACTGTTTGAGAGCCCGCCYAAACGGGTAA	31	C	C	T	C	-	C	C	C	C	C	C	C	-	C	C	C	C	C
Tea_7063	AATTCAAAATCATTTCGCAAAATCAAAGCTCAAAAGTRTAC	38	A	-	-	A	A	A	A	A	A	A	A	R	A	-	R	-	A	A
Tea_7104	AATTCATTCAATTAAGCACAYATCTTTATAAGGTTATTACT	21	T	-	T	C	-	T	T	T	-	-	T	T	T	T	T	T	T	T
Tea_7319	AATTCAAAATGATTTTGATGACATATCCTCGGRCAACGCGG	33	G	G	-	G	G	G	G	G	G	-	G	G	G	R	G	G	G	G
Tea_7413	AATTCACACAGAATATCTCCAGATACAGCTTAGTTCTCAYG	40	C	C	C	-	T	-	T	-	C	C	C	C	C	-	C	C	C	C
Tea_7724	AATTCTTTCAGAATGACCTTGAYGTTTTTGGACAATGATAA	23	T	T	T	T	T	Y	-	T	T	T	T	T	T	T	T	T	-	T
Tea_7744	AATTCATTCAATCAAWCACATATCTTTATAAGGTTATTACT	16	W	W	W	W	W	W	A	W	W	T	W	W	W	W	W	W	W	W
Tea_7813	AATTCATACATTGGCTGGGGTAAGGGMAGATTTATTAATCT	27	C	C	C	C	C	C	C	C	C	C	-	M	-	-	C	C	-	C
Tea_8063	AATTCAACTGTATTTTCAATAMTCCACTAATTTGCACGTAA	22	C	C	-	C	C	C	C	C	C	M	C	M	C	C	M	C	C	-
Tea_8096	AATTCATACACTGTACCTGACTTCTGCATATGCTCATTCTR	41	-	G	-	G	G	G	G	G	G	R	R	R	R	R	R	G	-	R
Tea_8175	AATTCTTGAAGATGTACTAAGGACACCGATTCATCTKACTC	37	G	G	G	G	G	G	G	G	G	-	T	K	-	T	K	G	G	G
Tea_8352	AATTCAACTTGTTGTCTTGGCTTGGGGCTTGAAGGGRTTGA	37	R	R	R	R	R	R	R	R	R	R	A	A	A	A	R	R	A	A
Tea_8405	AATTCAACTTATTTTTKAGCTTAATGACTCTTTTGATCATG	17	G	K	G	G	G	G	G	K	-	G	-	K	G	G	K	K	T	K
Tea_8418	AATTCAACTTCAAAAKGATGAGAATTATGCATACATGCATG	16	T	T	T	-	T	T	T	T	G	T	T	T	T	T	T	T	T	T
Tea_8481	AATTCATCCATAGTAACCCCCACTTGAGCATTGATAKGTTG	37	T	T	T	T	K	T	T	K	G	T	T	T	T	-	-	-	T	T
Tea_8654	AATTCATCCWGGGCTCGGGAAAACTGCAAAAGGGGAAATCC	10	-	A	-	A	-	A	A	A	A	A	A	W	A	W	W	A	-	A
Tea_8976	AATTCAAATCTGTTTACACCTCTTCAAAAWTTTTGTAAAGG	30	A	W	T	T	T	T	T	-	-	T	T	T	T	T	T	-	T	T
Tea_8990	AATTCCCTTYCTGTAAGAAAAATGAAACAACAAGGGGTGAG	10	C	Y	C	C	C	C	C	C	C	T	-	-	Y	-	C	Y	-	C
Tea_9273	AATTCRAGAACTACCTCAAATACAAACGTAAAGAAATGACT	6	A	A	-	A	A	A	A	A	G	A	A	A	A	A	A	A	A	A
Tea_9451	AATTCCAAAAATGTGATGACATTATAATGAGGAYCATTCAA	34	T	T	T	T	T	T	T	T	T	T	Y	Y	T	T	Y	T	T	C
Tea_9538	AATTCCCTRACGAAGATGTCTTGTTCATAGAAGTTTTATAG	9	G	G	-	G	G	G	G	G	G	G	G	G	G	G	G	A	G	G
Tea_9696	AATTCATRTATGAATTTAAGAAAATTTGAGACCTTTGTATG	8	A	-	A	-	A	G	A	A	A	A	A	A	A	A	A	A	A	A
Tea_9941	AATTCATACCTCGAGGAGCTCGAGGTAGAYCAACAACAAAG	30	C	C	C	C	Y	T	C	C	C	C	C	C	C	-	-	C	C	C
Tea_10390	AATTCCCCGAGTTTTACMAAATTTGATCAATTGAGAGAAAG	18	A	-	-	A	A	A	A	M	A	A	A	A	A	A	A	A	A	A
Tea_10786	AATTCAAATTCATTCTTTTGGACTTGAGAATTGACCACTTK	41	T	T	-	-	T	G	T	T	T	K	K	K	K	K	K	K	T	T
Tea_10824	AATTCATCATATTCTACATCATTTTATCTCAATTKATCATG	35	G	G	G	G	-	G	G	T	G	G	-	G	G	G	G	G	-	G
Tea_10829	AATTCAAATTCATCTTTTYGGACTTGAGAACTGAACCCTTA	19	C	C	C	C	-	-	C	C	Y	C	C	C	C	C	C	C	C	C
Tea_10903	AATTCATCATGATTTCCATMAATTTTCCTTCTTTGATCATG	20	C	C	A	C	C	C	C	M	C	C	C	C	C	C	C	C	C	C
Tea_11287	AATTCAAATTYTTTCCACTCCTAAAAATTGCAACATCAACA	11	C	C	C	C	C	C	C	C	T	C	C	C	C	C	C	C	C	C
Tea_11485	AATTCATCAGAATCACAAAGCAAACCAMCATCATATAATAC	28	C	C	C	C	C	C	C	C	A	C	C	C	C	C	C	-	-	C
Tea_11497	AATTCAAATTTAAGAGGKAAGCTTAACTGCAGACATGGCGT	18	-	G	-	G	G	G	G	G	G	G	G	G	G	G	G	T	G	G
Tea_11500	AATTCAAATTTRAATTAAATTCTCGCAATAATTTTTGAAAA	12	G	G	G	-	R	G	-	G	-	-	G	R	G	R	R	R	R	R
Tea_11665	AATTCCCTGTAAGTTTCATCCTATTTACCTTTCCWTTCTCT	35	T	W	W	T	T	T	T	T	T	T	T	T	T	T	T	T	T	T
Tea_11839	AATTCWTTTCATCTTCCATGGCTTTTTTCCAATCACCTTTC	6	A	A	-	A	A	A	A	A	T	A	-	A	A	A	A	A	A	A
Tea_11987	AATTCATCACATAAGTTCAATTATGTYGAATTTATTTTCAT	27	C	C	T	-	C	C	-	C	C	C	Y	C	C	-	C	C	C	C
Tea_12086	AATTCAAAGGTTCAAAACTTGGAAGTTTSGTACAAAAACAT	29	G	G	G	-	G	G	C	G	G	G	G	G	G	G	G	G	G	G
Tea_12170	AATTCATCTATTGAAGCACRATTCTCATGGTAATTCACCTA	20	A	A	A	A	A	-	A	A	A	-	A	R	A	-	R	A	-	G
Tea_12238	AATTCATCGAGGGGAATGRAACTAAAGCTTATGAAATAAGA	19	G	G	G	G	G	G	G	G	G	A	-	G	-	-	G	G	G	G
Tea_12374	AATTCTTCTAAGAWTTTTTTCATGGGTAATTGTACTAAATT	14	A	A	W	A	A	A	A	A	A	A	A	A	A	A	A	A	A	W
Tea_12385	AATTCATCYATTTAAGCTCAATTCTCATGGTAATTCACCTC	9	T	T	T	-	T	T	T	T	T	-	C	Y	T	-	Y	T	Y	-
Tea_12463	AATTCATCCATTGAGCYGTGCATATATGAGGAGATCGAATA	17	C	C	-	C	C	C	C	C	C	-	T	Y	T	Y	Y	-	C	C
Tea_12739	AATTCCCTYATTATGCTCAACGATTGGATGGCCACCCTAGA	9	C	-	Y	C	C	C	C	C	C	C	C	C	C	C	C	C	C	C
Tea_12924	AATTCAAATTTTGGTGCAAAYGATTTTGAAATTTACAGAAA	21	C	C	-	C	C	C	C	Y	-	C	C	C	C	C	C	C	C	C
Tea_12957	AATTCTTCTTWAAAATATTTAGAAAGCAAGTTGTTCAAAAT	11	W	W	W	-	W	W	A	W	W	W	W	W	W	W	W	W	W	W
Tea_13009	AATTCATCAATACATGTTATGAAACTGAAATTTGTAATCAR	41	G	G	G	G	G	G	G	G	A	G	G	G	G	-	G	G	G	G
Tea_13155	AATTCATYGGCGACGTCGATCATGGCGGTGCAAAAAAAGTC	8	C	-	-	C	C	C	C	C	-	T	T	Y	C	T	Y	C	Y	C
Tea_13190	AATTCAAAGTTGTAAATATTATATTATRTTATTATAATAAA	28	R	A	G	R	R	R	R	A	A	A	-	-	A	-	-	A	A	A
Tea_13479	AATTCTTAACCTCTAACATTGAATTGTTTRCATGGACACCA	30	G	G	-	G	G	G	G	G	G	-	R	R	R	-	-	G	G	G
Tea_13702	AATTCTTAAGTGATCTAACTTAAYATCATAAATCTAAGGTT	24	-	T	T	-	-	T	-	T	T	T	T	T	C	T	T	T	T	T
Tea_13847	AATTCTTAATCTATTTTCATATCCAGMTTTGTTAAATATTT	27	C	C	C	C	C	-	C	C	C	A	C	M	C	C	C	C	C	C
Tea_14215	AATTCTGTRTATGGATTAAAAATATCATTCATAATATGCTG	9	R	R	A	R	R	G	A	R	-	A	A	A	A	A	A	A	A	-
Tea_14344	AATTCATTRCAGACGAGGTTTGTTAAGTTTTTTTTTTAGGA	9	R	A	R	A	A	A	A	G	A	-	-	A	-	A	A	A	A	-
Tea_14379	AATTCATTAAGTTTCATGCCATTTTATCKTGCTTGATGATG	29	T	T	T	T	T	T	T	T	-	T	T	T	T	T	T	G	T	T
Tea_15051	AATTCATGAAGTTAAGTTGAATTTGTGAACAATTKATATGC	35	G	-	G	G	G	G	G	G	T	-	-	G	-	G	G	G	G	G
Tea_15344	AATTCAAACTCAACATGGCCAAACTCAACATATTCAYGCAT	37	T	T	C	T	T	-	T	T	-	T	T	T	T	T	T	T	T	T
Tea_15390	AATTCATGACTTTGGTGGKGAGTTAATTTTGGAGTGTCTCC	19	-	T	T	T	T	-	K	T	T	K	T	T	T	T	T	-	T	T
Tea_15974	AATTCTTATGATACGCCCAATGGAAACACWCTGTTCATTTT	30	T	T	W	W	W	T	W	T	T	A	T	W	T	W	W	T	T	W
Tea_16082	AATTCTTACATRCATGTGTTCATTCTAGCATGGTTTTGAAG	12	G	G	G	G	R	-	G	R	G	-	G	G	G	G	G	G	G	G
Tea_16282	AATTCTTAGAATTTAAACTCAAAATGCATGAATYATGCATG	34	Y	T	T	T	T	T	T	T	C	T	T	T	T	T	T	-	-	T
Tea_16287	AATTCTTAGAACAAAACCAAAATGAGGACATRTAAGAGAAA	32	R	G	R	R	R	R	R	R	G	G	-	G	G	G	G	G	G	G
Tea_16374	AATTCAACGTGTTTTTGAGTTAGATASCTCATTTGATCATG	27	S	S	C	C	C	C	C	C	G	C	-	C	C	-	-	C	C	C
Tea_16506	AATTCATTTTTCATTCTSTATATTTTGATCAATTTCAAAGA	18	C	C	-	C	-	C	C	C	C	G	C	S	C	S	S	C	C	C
Tea_16778	AATTCTTGAAAAAGATCGTGGATGAAATTGACTCAAAACMG	40	C	C	C	C	C	C	C	C	C	-	A	C	C	C	C	C	C	C
Tea_16904	AATTCATAGTGAYCATTCCAAAGCTAGGATAGGTTGCTTAC	13	Y	C	C	C	C	C	C	T	C	-	C	C	C	C	C	-	-	-
Tea_17034	AATTCTTTTYGTGCTACAAAGCGTCCGGTCAACAAGAGACG	10	C	C	C	C	C	-	C	C	C	C	Y	Y	C	C	Y	C	C	Y
Tea_17405	AATTCATATAATTACAATCTTAAACTCATGAATTAARGGTT	37	G	G	G	G	G	G	G	G	R	G	G	-	G	G	-	-	-	G
Tea_17517	AATTCTTCTTGTGTGTTTMACTTGAAGGTGATGGCTGGATG	19	M	A	A	A	A	A	A	A	M	M	M	A	M	M	M	C	-	-
Tea_17698	AATTCTTTTGAAAATAACCTCAAGACTCCRTGAAATGCACA	30	A	A	A	A	A	A	A	-	A	A	A	A	A	-	A	A	G	A
Tea_17997	AATTCCTAAAAGTCAGAGCYAAAATTCGGCAGTTGGCCTCA	20	C	C	Y	-	C	Y	Y	C	C	C	C	C	C	C	C	-	C	C
Tea_18057	AATTCTTCAATTGTAGGGCACATCTCTTTYCCCCCGAAGTT	30	C	C	Y	Y	T	-	Y	C	C	C	Y	Y	C	C	C	C	C	C
Tea_18058	AATTCTTCAATGTTCGGACATCCSTACCACAACTATGCACA	24	G	G	-	G	G	C	G	-	-	G	G	G	G	-	G	G	G	G
Tea_18189	AATTCAAAACCTCYAAAACATGGATTCAAGGAGTGAAAAGT	14	C	C	C	Y	T	C	-	C	C	C	C	C	C	C	C	C	C	C
Tea_18231	AATTCAAAACCWTTTCGCAAAATCAAGGCCCAAAGGTAAGC	12	A	A	A	W	A	W	W	W	A	A	A	A	A	-	W	W	W	W
Tea_18317	AATTCAAAACYTATGCAGAAAAACAATTTGATACTCACTTT	11	T	T	T	T	T	T	T	T	-	T	-	T	C	T	-	T	T	T
Tea_18426	AATTCATGGGTCTACTTTTACATYCCCATTTTCTCTCTCTA	24	C	C	C	C	C	-	-	C	C	-	C	Y	C	T	Y	C	-	C
Tea_18832	AATTCTTCATTGGTMCAGACAGAAGGAAAGAAGAATCCAAA	15	M	M	M	-	M	M	M	M	-	M	-	M	A	-	M	A	A	A
Tea_19122	AATTCATGTGCAGTTGATGCAGGGGATAGTTTTTGYGTTAA	36	C	T	T	T	T	T	T	T	T	T	T	T	-	T	T	T	T	T
Tea_19333	AATTCTAACTTCATYTATATTCTCTAATTCCAAGAACATGT	15	C	Y	-	Y	C	-	Y	C	C	C	T	Y	C	Y	Y	Y	C	C
Tea_19479	AATTCTAACATTGTTTCRATTTTCTTTTAATAATAAATGGG	18	-	A	A	G	R	A	R	-	-	A	A	A	A	A	A	-	A	A
Tea_19569	AATTCTAACACTTGGGGAGACTGCAAACRTCCAGGAAAATA	29	G	G	A	G	G	G	G	G	-	G	G	G	G	G	G	G	G	G
Tea_19812	AATTCCTTCAATTAAATCTCTCCAAAAAGAGTTGTCTMTCT	38	C	C	-	C	C	C	C	C	C	M	C	M	M	M	M	-	C	M
Tea_20002	AATTCTCAACACCCAAATGACCAAGTTGCTCCAGGCTCRGT	39	G	G	G	G	G	G	G	R	-	G	G	G	G	G	G	A	A	R
Tea_20034	AATTCTCAACACTAGAGTGGCCAAKTTGCTCCTAGTTCAGT	25	G	G	G	G	G	G	G	G	G	K	G	K	G	G	G	G	G	K
Tea_20052	AATTCTCAAAACGAAGGCAAGATRAATACATGCATGTGGGA	24	G	G	G	R	G	R	R	G	-	G	G	G	G	-	G	G	G	G
Tea_20057	AATTCTCAAAACAAAKGCAAGATGAACACATGTATGTGAGA	16	G	G	G	G	G	G	G	G	T	G	-	G	G	-	G	G	G	G
Tea_20369	AATTCCTTCCTCTTTGTTTTCAACACWGTGTTCAAAAAGAG	27	A	A	A	A	A	A	A	A	A	-	-	W	W	W	W	-	A	A
Tea_20567	AATTCCTGGAAGATCCGGTTCATCWAGTCCATGAAGACTGC	25	A	A	A	A	A	-	A	A	A	A	A	A	A	T	A	A	A	A
Tea_20734	AATTCCTGCAGGGTGRCTAAATTTAGTATTGGTTAATGATT	16	R	R	R	R	R	G	R	G	G	G	-	R	G	G	G	R	G	R
Tea_20740	AATTCTAAATAAATTACAAACTACCTRAATTACTGCCACAT	27	G	-	G	G	G	G	G	R	G	-	G	G	G	G	G	R	R	G
Tea_20792	AATTCTACATGCTRTCTATATCTAAAATTAATTTTTTAAAT	14	G	G	G	G	G	-	G	-	G	-	G	G	G	G	G	A	G	G
Tea_20942	AATTCCTTGATGTTTTTCCTAATGAAWTACCTGGGGACTTA	27	T	T	T	T	T	T	T	T	T	T	W	T	T	T	T	T	T	T
Tea_21041	AATTCTAAACCCACACTCTTGTTTACACSCTGCAGTAATCC	29	G	G	G	-	G	G	G	G	S	G	G	G	G	G	G	G	G	G
Tea_21238	AATTCCTCTYTCTTTGTTTTCAACACAGTATTCAAAAAGTT	10	C	C	-	C	C	C	C	Y	C	-	C	C	C	C	C	T	C	Y
Tea_21297	AATTCTACTCAAGTTTGTAAGCTCMAAAAGGCTCTTTATGG	25	-	A	-	A	-	A	A	A	A	C	A	A	A	A	A	A	A	A
Tea_21327	AATTCTAGAGAATTAAGTTGAATAATGCAAGAATTRAGCTA	36	G	G	G	G	G	G	G	A	-	G	G	G	G	G	G	-	G	G
Tea_21359	AATTCTACCAGAGAACAAGATAGTGGCTATTAAGAAAWCCC	38	T	-	W	T	T	T	T	T	W	T	T	T	T	T	T	T	T	T
Tea_21544	AATTCTAAAAYGTGGACCTGGGTATCCATACTCAAAGATCT	11	Y	T	-	-	C	C	-	C	-	C	C	C	C	C	C	C	C	C
Tea_21777	AATTCCTTMTTTTCTTTTGATAAAAAGATGAATGTGTGTAG	9	C	C	C	M	C	C	M	C	C	C	C	C	C	C	C	C	C	C
Tea_22042	AATTCCTTCATGCATGTRTTGAGTTCACCTTAATTTTGGAA	18	G	R	R	G	-	R	-	R	G	R	-	G	-	R	G	R	R	G
Tea_22185	AATTCCTGTMGATGAAGGCTTGTTGCTTGAATTGGAACAAT	10	A	A	A	A	A	A	A	A	A	C	C	A	A	A	A	-	-	-
Tea_22379	AATTCCTTGCTTTAATACCCATTTTTCTTGASTCAATTTCA	32	S	S	C	S	C	G	S	S	-	C	C	C	C	C	C	C	C	C
Tea_22399	AATTCCTCKTATCTAAGTCGATCTAGGGCTCAAGGCTAGAG	9	T	T	G	T	T	T	T	T	T	T	T	T	T	T	T	T	T	T
Tea_22441	AATTCTAGTTGAGAGAAGTGAAGTTCTTAGGCCAYGTGGTG	35	T	T	T	T	T	-	T	T	T	-	-	T	T	T	T	Y	T	T
Tea_22518	AATTCTAGAGGTGGCTCACKTCGTAGCACTTAGTTCCGTGT	20	-	K	-	K	K	G	K	G	G	G	-	G	G	G	G	G	G	G
Tea_22538	AATTCTAGATACAGTGGTTGTAYAGACCACAAAACAATGAT	23	C	C	C	-	C	C	-	C	Y	C	C	C	C	C	C	C	C	C
Tea_22619	AATTCTRGAGCGAGAGAGATATTTTTGTTCTAAAAATGCTA	7	A	A	A	A	A	A	A	A	A	-	-	A	A	A	A	R	-	A
Tea_22893	AATTCTAGGGAAAGGGTGGCCGATCGGCCACCAGTGGTGGS	41	C	S	S	-	S	S	S	S	-	S	S	C	S	C	S	-	S	S
Tea_22923	AATTCCTTGGAAACAACTTCAAAATGRTGTGATATATGAAT	27	A	A	A	A	A	A	A	A	G	A	A	A	A	A	A	A	A	A
Tea_22989	AATTCTAGTACATRAATATATAGCATGTAGAGCATTCAATC	14	G	-	G	G	G	-	G	G	A	G	G	G	G	G	G	G	G	G
Tea_23119	AATTCTATCTTATACTYCTCACAAAAGCCTCTAAATTTTTT	17	Y	C	C	C	C	C	C	C	C	-	-	C	C	C	C	C	-	-
Tea_23450	AATTCTAGCTTGATAGTGTGGCATTTTTGGGRCATGTGATC	32	R	R	A	R	R	R	R	R	G	-	A	A	A	A	A	R	R	A
Tea_23822	AATTCCTCCGGCTTTRAAAAACTTGATTAATCGAGAGGAGG	16	R	R	-	R	R	-	R	G	G	G	G	G	G	G	G	G	G	G
Tea_24024	AATTCTCATATGTRTGTTCTTATCTTGGCTATGTTTTAAGA	14	A	A	A	-	-	A	A	A	R	-	A	A	A	-	A	A	A	A
Tea_24084	AATTCTATTTGGGTTATAGTTGATARACTGACTAAATTTAC	26	G	G	G	G	G	G	G	-	G	A	G	G	G	G	G	G	G	G
Tea_24267	AATTCTCAACTAACTTTCTTGCTAACYCTTTAGTTAGTGAA	27	C	C	C	-	C	C	C	C	C	-	C	C	T	-	C	C	C	C
Tea_24288	AATTCTCAAGAAAACTYTCTCAGAAAAAACTAGGGCTCAAA	17	C	C	C	C	C	C	C	Y	C	C	C	C	C	C	C	T	Y	Y
Tea_24446	AATTCTATTCACACGCCYAGATGGCCAGCACACTCTTATAC	18	T	T	-	-	T	T	T	T	T	T	Y	T	T	T	T	T	-	T
Tea_24546	AATTCCTCCCAAAACATAACAAACTAAMATTATTCAAATGG	28	C	C	C	A	C	C	M	C	-	-	C	C	C	C	C	C	-	-
Tea_24659	AATTCTCACCTACTATATCTACAATRTGGAGTCGTTTCCAA	26	-	G	G	G	G	-	G	-	G	G	G	G	A	-	G	G	G	G
Tea_24660	AATTCTCACYTACTATATCTACAACGTGGAGTTGTTTCCAA	10	C	C	C	C	C	C	C	C	C	C	C	Y	T	Y	Y	C	C	Y
Tea_24732	AATTCCTCCACCCCTTTATGRTTAGATGTACTCATTACACA	21	G	G	A	G	G	G	G	G	G	G	G	-	G	-	G	G	-	-
Tea_24845	AATTCTCAGGGCGTTGAAGCYATTAAAGAACTTTCTGGAAA	21	C	C	C	Y	C	C	Y	C	Y	C	C	C	C	C	C	C	C	C
Tea_24874	AATTCTCAGTAAGAAATATGAAATTTGTGYTTTATTTCCAA	30	C	-	-	C	T	C	C	C	C	-	C	C	C	C	C	C	C	C
Tea_25022	AATTCTCAGTAAATTACTTGGAMCATTACACAGTAAATTGC	23	A	A	A	A	-	A	-	A	-	A	A	M	A	M	C	A	A	A
Tea_25270	AATTCTGAATTTTTTAAAGACCTATAGGGRATTGAATATTT	30	A	A	A	A	A	A	A	A	A	A	A	A	A	A	A	G	R	A
Tea_25429	AATTCTGAWGCCTTCTATTCCCGCAATGAATCTGGGAAGTA	9	-	T	-	T	T	T	T	T	T	T	T	W	T	T	W	T	-	-
Tea_25746	AATTCTGSCCTTAAATAACATTCTTTTCCAAAAAAAGAAAG	8	-	C	-	S	S	S	S	S	S	G	G	G	-	G	G	G	-	G
Tea_26203	AATTCTGCTCAGCCATTTTCACCATTCYAAATTTACAAATC	28	Y	Y	-	Y	Y	Y	C	Y	Y	Y	Y	Y	Y	Y	Y	Y	-	Y
Tea_26293	AATTCTGGGTTTTCYAGAACTGTTCTTGAAGCTCAAACTCA	15	C	C	-	C	C	C	C	C	-	C	Y	Y	T	C	C	C	C	Y
Tea_26299	AATTCTGGGTTTTCYAGAATTTGTTCTTGAGTTCAAACCCG	15	C	C	Y	C	C	C	C	Y	C	Y	C	Y	C	C	Y	Y	Y	Y
Tea_27157	AATTCTCCCTCAGATCTGTGTTCAGCCKAGCCGATTTCTCA	28	K	G	-	G	G	G	G	T	-	G	G	G	G	G	G	G	-	G
Tea_27311	AATTCTCCCTTTTGCTGCAACAGAGAGTAAAYAGAGGCAAA	32	C	C	-	C	C	C	-	Y	C	C	C	C	C	C	C	Y	-	T
Tea_27547	AATTCTCCCAAAATAATCCCTAAGGATCRTACATCTGAGTA	29	G	G	-	G	G	G	G	-	G	G	G	G	A	G	G	R	G	G
Tea_27548	AATTCCTTTTTCTTCGTTTTYATCACAATGTTCAAAAAGGT	21	C	C	T	-	C	C	C	C	C	C	C	C	C	C	C	C	C	C
Tea_27607	AATTCTCCTTTTTGCTGCAATKGAAAGCAAACATAGGCAAA	22	G	G	G	-	G	G	-	G	T	G	G	G	G	-	G	G	G	G
Tea_27866	AATTCTCCATAGTCTTTATAYGTGCTAGGGTTTCTAGGGAG	21	Y	Y	Y	-	Y	-	T	C	T	T	T	T	-	T	T	-	T	T
Tea_27873	AATTCTCCCAATCYGGGTCCAGAGTGCTTGGGGGGTATTTG	14	C	C	C	C	C	-	C	C	T	C	C	C	C	C	C	C	Y	C
Tea_27950	AATTCTCCCATGTATGTTATCATTTTACCTTAGTTTTGWGA	39	W	-	A	A	A	A	A	A	A	-	A	A	A	A	A	A	A	A
Tea_28499	AATTCCTCAAGAAAGTGATTGATGAGTTTGACACRAGTCCA	35	G	A	A	A	A	A	A	A	A	-	A	A	A	A	A	A	-	A
Tea_28585	AATTCCTCTTGAATTATATTTAATGGTGTTGAGTCGAATYA	40	C	C	C	C	-	C	C	Y	-	-	C	Y	C	C	Y	Y	T	Y
Tea_28600	AATTCTAATTCTCACWCTCTCTCATTCTCTCACTATAGCAA	16	T	T	-	T	T	T	T	-	W	T	T	T	T	T	T	T	T	T
Tea_28729	AATTCTACAAGTGTTTCAAAGCCCAGTCAGACTCRGTCGTA	35	A	A	A	-	A	A	-	-	A	R	-	R	G	R	R	A	A	A
Tea_28772	AATTCTACAACTCTACACCAGCATACYCCCAAGCAAATTGT	27	C	C	C	C	C	C	C	C	-	-	-	Y	-	Y	Y	C	C	C
Tea_29121	AATTCTCTTCATTAACATCTTAACTACAAMTATTAGGAATC	30	A	A	A	A	A	A	A	A	A	C	A	A	A	A	A	A	A	A
Tea_29125	AATTCTCTTCAACATAGATTGGCTCGAGATAAAMAGCCTAT	34	C	-	C	-	C	C	C	-	C	C	C	C	C	C	C	M	C	C
Tea_29233	AATTCCTTTCTTGTCYTGGATCTTAGCCTTGACGTTGTTTA	16	C	C	C	-	-	C	C	C	-	-	C	C	C	C	C	T	C	C
Tea_29253	AATTCCTATCTATGTTATTTAAAAATTCCATTTTTCTGYCT	39	C	T	T	-	T	T	T	T	T	T	T	T	T	T	T	T	T	T
Tea_29516	AATTCCTCTGAATTTGCAAAAAWTTGACCAATTGAGAGAAA	23	T	T	T	T	-	T	T	W	T	A	-	W	-	-	W	W	W	W
Tea_29874	AATTCTAATGATTTGAGATGTAATGGCAGSTTCAAGCATAG	30	C	S	-	S	S	C	S	S	S	-	S	C	C	C	C	-	C	C
Tea_29919	AATTCTRAGATACTTGAAATCTTCTCCTGGAAAGGGTCTTT	7	G	G	A	G	G	G	-	-	-	G	G	G	G	G	G	G	-	G
Tea_29937	AATTCTAAGCCGGTATTCTAATAGATAATTCAMAAACAAAC	33	C	C	C	C	-	C	-	A	C	C	C	C	C	C	C	-	C	C
Tea_30313	AATTCYTCAAATAGAACCAAAACATGAACATGCATGTAAGA	6	T	T	T	T	T	T	T	T	T	-	C	T	T	T	T	T	T	T
Tea_30330	AATTCCTYAAAAGGGACCATTATTTTGGGATGGAGGGAGTA	8	C	C	C	C	C	C	C	C	C	C	T	C	C	C	C	C	C	C
Tea_30353	AATTCTCTACTYTTATGATTGAAGTCTCGAGTATGACTGAT	12	-	-	T	C	C	C	C	-	C	C	C	C	C	C	C	C	C	C
Tea_30723	AATTCTCTCTCTCTCTYTCTCTCTTCTTATTTTGTGCCTTA	17	Y	C	C	C	C	C	C	-	C	Y	C	C	C	C	C	Y	Y	Y
Tea_31240	AATTCTCTAGAAATWATGAGAGGCTTAGATTCTTTAATGGT	15	W	T	-	T	T	T	T	T	-	W	W	A	W	W	W	W	W	A
Tea_31243	AATTCTCTAGAAATGATGAGAGRTTTAGATTCTTTAATGGT	23	G	G	R	-	G	A	-	G	G	G	G	G	G	G	G	-	G	G
Tea_31375	AATTCTCTCAAACCATTTAGGGGATCMTTCTCAACACTCGA	27	C	C	-	C	C	C	C	C	C	M	M	C	M	M	M	-	C	C
Tea_31462	AATTCTCTTGGGTTGACMTTCTTATTGTAAGTCCTAGCAAG	18	C	C	C	C	C	C	C	M	C	C	C	C	C	C	C	A	M	C
Tea_31677	AATTCCCATGATTTGACTATTCGYTGGAAAACAATTCACGA	24	T	Y	Y	T	T	T	T	T	T	T	T	T	T	T	T	T	T	T
Tea_31767	AATTCAGTAGAGASTGCAGTCATTCAGCTGTGCTCATATCT	14	S	S	-	G	G	G	G	G	-	-	G	S	-	G	S	S	S	S
Tea_31770	AATTCAAGTGCCCCACAATGATGCCCTAGTAGTGACTYTTC	38	C	C	-	Y	Y	C	Y	T	-	C	-	C	C	C	C	C	C	C
Tea_31801	AATTCAAGTGAATTGRGCTATGAGATACAAGAATTAAGCTT	16	A	-	A	A	A	A	A	-	A	A	A	R	A	-	R	A	A	A
Tea_31802	AATTCAAGTGAATTGAGCTATGGGATGTAAGATTTAAGCYT	40	Y	Y	-	T	Y	T	T	Y	T	-	T	-	T	T	T	T	T	T
Tea_31866	AATTCTTGCCCTTGTCAATGGCACTGGCARTGTCATTTGGT	30	G	G	G	A	G	G	R	-	G	G	G	G	G	G	G	G	G	G
Tea_32207	AATTCCCATCATGAATGAATTTCTCRAGGGATCCATTAGGC	26	R	R	G	A	R	R	R	A	R	A	A	R	-	R	R	R	A	A
Tea_32333	AATTCACCACTAGCCACATAAATAAGATTTAACATCRACCA	37	G	G	-	G	G	G	G	G	-	G	G	R	A	G	R	-	G	R
Tea_32373	AATTCACCACTAGTTACATAAATAAGGTTTAAAATTYGAAA	37	C	-	-	C	C	C	C	C	C	C	T	C	-	-	C	C	C	C
Tea_32463	AATTCACCAAGTATRCCCGGTGGATCTCACCGCGGCAGCTG	15	G	G	G	G	G	G	G	R	G	-	-	R	G	G	R	A	R	R
Tea_32615	AATTCAAGTAAAGAAGGKGAACTAACATGAGAATGAGTTAG	18	T	T	T	T	T	T	T	K	T	T	T	T	T	-	T	T	T	T
Tea_32651	AATTCAGTCAGATTCACACTTTGTTYAACTTCAAGATGCAA	26	C	C	C	C	C	C	C	C	Y	C	-	C	C	C	C	C	C	C
Tea_32978	AATTCCACTTATTGTCTATATCTARAATTAATTTTTTAAAT	25	A	A	A	A	A	-	A	A	R	-	A	A	A	A	A	A	A	A
Tea_33045	AATTCCAAACATGCTGAAATCGTGTGAGGAGACGRACACTC	35	G	G	G	G	G	G	G	R	G	A	R	R	R	R	R	G	A	G
Tea_33186	AATTCAAGATGGMAGAAGATTGATATATATATTTTTTATAC	13	A	A	A	A	A	A	A	M	A	A	A	A	A	A	A	C	M	M
Tea_33363	AATTCAAGTTKGGAGCTTGGGAGTGCAATTTGAAAATTTCA	11	T	T	T	T	T	T	T	T	G	T	T	T	T	T	T	-	T	T
Tea_33462	AATTCAAGCAGATGGTGGACTTTTGAACAATRTACAACATT	32	-	A	A	A	A	-	A	A	A	A	-	R	A	-	G	A	A	A
Tea_33504	AATTCAAGCAGATCTGGWGGCAGATTCAAATAGATAACTGC	18	W	T	T	T	T	A	-	T	-	T	-	T	T	T	T	T	T	T
Tea_33583	AATTCCAAACCGGSTTATGATGTTCTGCTAGACAAATTTCT	14	S	C	G	S	G	G	S	-	G	G	-	G	G	G	G	-	G	G
Tea_33743	AATTCAAGCAGTTATATCACATAAGCASATAGCCTCATGGC	28	C	C	C	C	C	C	C	-	C	S	C	G	G	S	G	G	G	-
Tea_33907	AATTCAATAAAYTCTTTGTTAACTATAATTTTAAATTTTAG	12	T	T	T	-	T	C	-	-	C	T	T	T	T	T	T	T	-	T
Tea_34107	AATTCCAACCTTTCGACCGTCATGGAAGCMTTTTTCATAGG	30	C	C	C	M	M	M	M	-	C	-	C	C	-	C	C	C	-	C
Tea_34210	AATTCAAGTTATAATGWAATCAAGAATGTGGATTGTGTTGA	17	-	-	T	T	-	T	T	A	T	T	T	T	T	T	T	T	W	T
Tea_34228	AATTCAGTAMATTTTTTGTTTTCTTGTGTATTTATTGATTT	10	C	C	C	C	C	A	C	C	-	C	C	C	C	C	C	C	C	C
Tea_34253	AATTCAAGTGTATCTTARCTTAATTCTCTAAGTCTCCTTCC	18	G	G	G	G	G	G	G	G	G	G	G	G	R	-	G	G	G	G
Tea_34254	AATTCAGTACRTTTTTTTGTATGTTTATGCATTTATTAATT	11	A	A	-	A	A	A	A	A	-	A	A	R	A	A	R	A	A	G
Tea_34290	AATTCAAGTGTATTCAAGTGTAATTCCCCAAGTCYTCCACA	35	C	C	C	C	C	-	C	C	C	-	C	C	C	C	C	T	Y	C
Tea_34361	AATTCCCAGAATGAGCTAACTCGCGGTYCACAATCGCGAGT	28	T	T	T	T	Y	Y	T	Y	C	-	-	T	T	-	-	T	T	T
Tea_34493	AATTCAAGTGTTTTCTAGCTCAATSCCTCTAATCTCCTTCA	25	-	-	C	C	C	-	C	C	-	C	C	C	C	C	C	C	G	C
Tea_34711	AATTCCAGATKGGATTTACATAATCTCTTCTTTACTCACAA	11	T	T	T	T	T	T	T	T	K	-	T	K	K	T	T	T	T	T
Tea_34839	AATTCCAGCCAAGAGAGGAGTAGAGCTGGACRTAGTTGTTC	32	G	G	-	G	G	G	-	A	G	R	G	-	G	R	G	R	G	G
Tea_35145	AATTCACCTATTTCATTCATACATAAGCTCTAGGGGGSCCA	38	C	C	C	C	C	C	C	C	C	C	C	C	C	C	C	C	C	G
Tea_35980	AATTCACTGGGAATTTTCTGAGTAATTTAYAGGGAATTTAC	30	Y	Y	C	C	Y	Y	C	C	C	Y	Y	Y	Y	Y	Y	C	Y	Y
Tea_36018	AATTCACYATCGATTTGTCGAATTCGATGATCCTCTGTCTA	8	C	C	C	C	Y	Y	Y	C	C	-	C	C	C	C	C	C	C	-
Tea_36061	AATTCCACTTTGATGAGAATTTAGTGGCTAYGATTATGAAT	31	T	T	-	T	-	T	T	T	T	T	T	T	C	T	T	T	T	T
Tea_36246	AATTCACCATGTTTTACAAGTTTACAGAAGTTTCCTTAWGT	39	A	A	A	-	A	A	-	A	-	A	-	W	A	A	W	W	W	W
Tea_36263	AATTCACCATGTTTTCTAACAATTTGCCTAGTTTRATCATT	35	G	G	G	G	-	G	G	G	-	A	-	G	G	-	G	G	G	G
Tea_36397	AATTCACTCAAGAAMTCGCTAAGATTTGGAAGATTGAAGCT	15	C	-	-	C	C	-	C	A	C	C	C	M	C	C	M	C	M	M
Tea_36599	AATTCYACTCAGTAATTAAATTACTACCAGTTCAAGCATTC	6	C	C	C	C	C	C	C	C	C	C	T	Y	Y	C	C	C	C	C
Tea_36664	AATTCCATATAGGCTGCAGAACCTTAGGKGGGAACCTATAG	29	T	K	K	-	K	K	K	K	-	T	K	T	T	T	T	-	T	T
Tea_36748	AATTCACTGCATTTTGTATATGTCGGCTCRAGAAGCCTTTT	30	G	G	G	-	G	G	G	G	G	-	A	R	G	-	G	G	G	G
Tea_37260	AATTCCAAGAACTTAAACAGGGAAGAMTGGCTGTAGCAGAG	27	A	A	M	A	A	A	A	A	A	M	M	-	A	A	A	A	A	A
Tea_37423	AATTCAATACATTTTTCATATTCWTGTGTATTTATCAATTT	24	T	T	T	-	T	T	-	W	T	T	T	T	T	T	T	W	W	A
Tea_37560	AATTCYCAATTTCCACGAACCACAACCATAACATCGTCAAC	6	Y	Y	Y	C	C	C	C	Y	Y	-	C	-	C	-	C	C	-	C
Tea_37598	AATTCCAAGCACACTGAAATCGTGTAAGGAAAKGAACACTC	33	-	G	-	G	K	G	G	G	-	G	G	G	G	G	G	G	G	G
Tea_37640	AATTCAGGCCTTTCTTGATCCTRCTGTTAAGATGGAATTCA	23	-	-	G	G	A	G	G	G	G	G	G	G	G	G	G	G	G	G
Tea_37662	AATTCAATAGATCTGAACCTGTATTGAACCCTTTGAACYGT	39	T	T	T	T	T	T	T	Y	T	T	T	Y	T	-	Y	T	Y	C
Tea_37886	AATTCAATAATTAGMCTCCAATATAAATCATATTAAAATTT	15	C	C	C	C	C	C	C	C	M	-	C	C	C	-	C	C	C	C
Tea_38130	AATTCAGATCTATTGGTTGGAGAGTTAAKAAGTTCATGTAT	29	G	-	G	G	K	K	G	G	G	-	G	G	G	-	G	G	G	G
Tea_38372	AATTCSCACCAAGCTGGATGGACCCCATTGCTGCATTCCTC	6	-	G	S	G	G	G	G	-	G	G	G	G	G	G	G	G	-	G
Tea_38405	AATTCAATAGGGTGAGTTTTTATCAARTACGTAGAACCTCT	27	G	G	G	-	G	G	G	G	-	G	A	G	G	G	G	G	G	G
Tea_38634	AATTCCCAAAAACWATAGCAACCCCCTTCCTGTGGGGATAT	14	-	T	T	W	T	T	A	T	T	T	T	-	T	T	T	T	-	T
Tea_38965	AATTCTTTGAYTGTGGGACATATCTCTCGTCCCCCGAAGCT	11	T	T	T	T	T	T	T	T	C	T	T	T	T	T	T	T	T	T
Tea_39025	AATTCAATCCCCAATTTATRAATCTAAGTTGTCAACATGAA	20	G	G	G	G	G	G	G	G	A	G	G	G	G	G	G	-	G	G
Tea_39062	AATTCAATCCAYGTCAAAATGATACATGTATAGCAAACTTT	12	C	-	C	C	C	C	C	C	C	Y	T	C	C	Y	C	C	C	C
Tea_39143	AATTCTATAACAAATCAAGAACTTATGTGACTMATCATAGC	33	C	C	C	C	C	C	C	-	C	-	M	C	C	C	C	-	A	M
Tea_39416	AATTCCTTGGAGCTCCAATCCCATAATCGCCTTTGACTACR	41	G	G	-	G	A	R	-	G	G	G	-	G	G	-	G	G	G	G
Tea_39443	AATTCTATACAAAGAGATCCAGCACTYCACGTGTGGACAGA	27	C	C	C	C	C	C	C	C	T	-	-	C	C	C	C	C	C	C
Tea_39543	AATTCAGCCTTCGAAAKAAGTTTGATTCAATAGAGTTTCGA	17	G	G	-	K	G	G	K	-	G	G	G	G	G	G	G	G	G	G
Tea_39595	AATTCCCAAATGTTTTCCCAGATGATTTGCCAAGGRATTTG	36	G	G	G	G	G	-	G	A	G	G	G	G	-	G	G	G	G	G
Tea_39706	AATTCAGCGAAGGCGAAGMTCACCTAGACCCTATACCCAGA	19	-	A	-	-	A	A	A	A	A	A	A	M	A	M	M	A	A	A
Tea_39764	AATTCAATCTCCCGGTGGGGTGRCAAACTGGTAAGGTCTTC	23	G	G	-	R	G	G	R	G	G	G	G	G	G	G	G	G	G	G
Tea_39961	AATTCCAAGCTTTAAGCTTGTTGAACAATCTAGAARCTTGG	36	G	G	G	-	G	G	G	A	G	G	G	-	G	G	G	-	-	G
Tea_39971	AATTCCCAATGTARAAGCCTAATATGCAATTCTCCTCTAAT	14	G	-	G	G	G	G	G	G	G	G	G	G	G	G	G	G	R	G
Tea_40081	AATTCCARGTAAGACCTTTCCTATCCTTTGAGTTCGCTTTG	8	G	G	-	G	G	G	G	G	G	-	G	G	G	G	G	A	R	-
Tea_40180	AATTCAAGCCTATCCTCCTACTCTCTCTCYCCCAATCAGTT	30	T	T	T	T	T	T	T	T	T	-	-	Y	-	C	Y	-	T	T
Tea_40254	AATTCTTTGTATAAGTACATGGCAGTTATGGCTTTTTAGGS	41	C	S	C	C	C	S	C	S	C	C	-	C	C	-	C	S	C	C
Tea_40912	AATTCAAGCTKAAAATGTGATAAATATCTTCAAAAATGGAT	11	K	G	G	-	G	-	-	K	T	G	G	G	-	G	G	G	G	G
Tea_40941	AATTCTTTGTTTTTTGTGGATTCAAGRTGTTCTTCGTCTGC	27	G	G	G	-	G	G	G	G	G	R	G	G	G	G	G	G	G	G
Tea_41139	AATTCAAGAGAATTGAATAGATTAACATGGGAATTRAGTTA	36	G	G	G	G	G	-	G	G	R	G	G	G	G	G	G	-	-	G
Tea_41274	AATTCAAGCTTTTGATGATATAATTAAGTTARCTAACTCTT	32	G	G	G	G	G	G	G	G	G	-	-	R	G	R	R	G	G	G
Tea_41279	AATTCAAGYTTTTTGGATTTTATGAGGGTTTCAAGTTTTTT	9	C	C	-	C	T	-	C	C	C	C	C	C	C	C	C	C	C	C
Tea_41560	AATTCCAAAGTTTGGYAAGGTTATTTTGGTCATTTTATTTT	16	C	-	C	C	C	Y	C	C	Y	C	C	C	C	C	C	C	C	C
Tea_42022	AATTCAGAGTTCATGCTTAGTCTTACATAGTACATTCAYTA	39	T	T	-	T	T	T	T	Y	T	C	T	-	T	T	T	Y	-	Y
Tea_42340	AATTCAGAGTAGTGATGCATGAGGTACAGTCGTWTACAGTA	34	W	W	-	A	A	A	A	A	A	A	A	A	A	A	A	-	-	A
Tea_42360	AATTCAATTCTTTTCTTTTCAAAACATGTTTATATGRGATG	37	A	A	A	A	A	A	A	A	G	A	A	A	A	-	A	A	A	A
Tea_42611	AATTCAATGGGTTTAAATGAAATCTWAGAGAGAAGGTGAGT	26	T	T	T	T	-	-	T	T	T	W	-	T	T	-	T	T	T	T
Tea_43747	AATTCKAAGTGAAGGCTCAACAACTCACTTCTCAATTAAGG	6	-	G	K	K	T	K	K	G	-	G	G	K	G	G	K	G	-	K
Tea_43905	AATTCKATGCATCTGTCTATGTTTGGTATAAATTGACTGGT	6	T	G	-	-	G	K	-	G	G	G	G	G	G	G	G	G	-	G
Tea_44523	AATTCGATATAACTCAAGAATAAAATGAACMTACCTTTGTC	31	A	A	-	A	-	A	A	A	A	A	A	A	A	A	A	M	-	M
Tea_45391	AATTCGATTTCTCTATCCACTAAGTCCCCRGGTAAGTCATT	30	A	A	-	A	A	A	A	A	A	A	A	A	A	A	A	R	R	A
Tea_45658	AATTCGAAGTACTCGAAGAGYCCGTGTTTTGCTTTTTCAAA	21	C	C	-	Y	C	C	T	C	C	C	C	C	C	C	C	C	-	C
Tea_45859	AATTCGAGGTTCAAGACAAACAGGTCGAATCCKGAGGCTGA	33	T	T	K	T	T	T	T	K	T	T	T	T	T	T	T	T	T	T
Tea_47067	AATTCGGATCTTCGGTCGCACTCCCCTGTCGCRCTCTCCTA	33	-	A	-	A	R	A	A	A	A	A	A	-	A	A	A	A	-	A
Tea_47958	AATTCGGGTATGTGTGGATTTCAGGGATCTAAACAAAGCYA	40	Y	Y	Y	Y	Y	C	C	-	Y	Y	Y	Y	Y	Y	Y	Y	-	Y
Tea_50399	AATTCTAGCAAATYTAAGCTTGATTCCTTCAATTCCTCTTT	14	C	C	-	C	C	C	C	C	C	C	C	C	C	C	C	T	Y	Y
Tea_50607	AATTCTATATCAGTGATATATTCGTTTAGAATTARGATTTA	35	G	G	-	G	G	G	G	R	G	-	G	G	-	-	G	A	G	R
Tea_51436	AATTCTAGAGAAARAGAGAAAATTTTGATCCAAAATGTCTA	14	G	G	G	G	-	G	G	-	G	G	-	R	G	G	A	-	A	R
Tea_51460	AATTCTAGAGAATTAAGTTGAGTAATGTAAGAATTGRGCTA	37	A	A	A	-	A	A	A	A	A	A	A	A	A	A	A	G	G	A
Tea_51560	AATTCTATACGCCTTGTACATTATTTTGATKTCACGAATCA	31	G	G	K	G	-	-	G	G	G	G	G	G	G	G	G	-	G	G
Tea_51698	AATTCTCTTCTTAATTCTTTCCTAAGACTTCCTAAACRTGG	38	A	A	A	A	A	A	A	R	-	-	-	A	A	A	A	G	R	R
Tea_51897	AATTCTAATAGAAAACAAAAASAGAAATAAAAATAAAAATC	22	S	C	-	G	G	G	G	G	G	G	G	G	G	G	G	G	G	G
Tea_51917	AATTCTATACAAAGAGATCTAGCCCTCCATGTGTGGAMAGA	38	C	-	-	C	C	C	C	C	-	C	M	M	A	M	M	C	C	C
Tea_51984	AATTCTAAGTTTGAGTTTGCACAATTRGCATACCTTTGGAC	27	G	G	-	G	A	G	G	G	G	G	G	G	G	G	G	-	G	G
Tea_52271	AATTCTATGAGTATTTGAGTCTATATTTAYATGCATCTTAG	30	Y	C	C	Y	C	T	-	C	C	C	C	C	C	C	C	C	C	C
Tea_52274	AATTCTAYGAGTATTTGAGTTTATATTTACATACATCATGG	8	T	T	T	T	T	T	T	Y	T	-	T	T	Y	T	T	-	T	T
Tea_52386	AATTCTATCTCTCTCTYTTGTTATTTTGTGCCTTAAAGTCT	17	C	C	C	C	C	C	C	Y	C	C	C	C	C	C	C	T	T	T
Tea_52483	AATTCTATTAATTAATAGTTATTAGGTTTCAATGGCCGGRC	40	G	-	G	G	G	G	G	G	G	A	-	G	G	-	G	G	G	G
Tea_52565	AATTCTATCTTGTATTCTTTGCAAAARCCCCTGAATATTTT	27	G	G	G	G	G	G	G	G	G	G	G	G	G	G	G	G	A	G
Tea_52599	AATTCTCTTTGAGTTTGYATTGAGTCTTGCATACTTTTTTG	18	-	C	C	C	C	C	C	C	C	-	T	-	-	C	C	C	C	C
Tea_52645	AATTCTATAAARCCGAGGCTCTAGGATTGTTTTAAGGGTTG	12	A	A	A	A	A	A	A	A	A	A	A	A	A	A	A	-	G	A
Tea_53881	AATTCCTTCCCCTTTGTTTTCACCGTAGTGTTMGAAATTTT	33	-	-	-	A	A	A	A	A	-	M	M	M	A	M	M	A	A	A
Tea_54022	AATTCCTTCCTCTTTGTTTTCATGACAGTGTTCGAAAAART	40	G	G	G	R	G	G	A	G	G	G	G	G	G	G	G	G	G	G
Tea_54269	AATTCCTTGGGATTTACAAAATTTTGATCAAATTGARAGAA	37	G	G	G	G	G	G	-	-	G	G	R	G	R	G	G	G	G	G
Tea_54272	AATTCCTTGGGATTTGCAAAAATTTGATCGAACTGARAGAA	37	G	G	-	G	G	G	G	G	A	G	G	G	G	G	G	G	G	G
Tea_54425	AATTCCTTGGAGCTCCATTCCCWTAATCGCCTTTGACTATG	23	A	A	-	A	A	-	A	-	-	A	A	A	W	A	A	W	T	W
Tea_54493	AATTCTATTTTTTCTTTCAACTAAAYCATTTTGTTGAGGAG	26	C	C	C	C	C	C	C	Y	-	-	C	C	C	C	C	Y	Y	T
Tea_55668	AATTCGAGCCTGAAGCTTTGCTGGATTYTGGCGTGGCTCAT	28	C	C	C	C	C	C	C	C	C	C	C	Y	-	-	Y	T	-	-
Tea_56013	AATTCCAAAAYGTATGACAAAATGGGCGGTAGATTTGGACA	11	C	C	C	Y	Y	Y	C	T	T	Y	Y	C	Y	Y	Y	C	Y	Y
Tea_56133	AATTCATTTTTGCTATCRGGGCAAAAGTTTCTTGATAGTCT	18	G	G	A	-	G	G	G	G	G	-	G	G	G	G	G	G	G	G
Tea_56156	AATTCTCGTAATACATCCTCTCTACAAGATTGTGGAACARA	40	A	A	A	A	A	A	A	R	-	-	A	R	A	R	R	A	R	G
Tea_56298	AATTCCAAAAAGMATCATTTCAATTTGAACATTGTTGGAAT	13	M	M	C	C	-	C	M	C	M	M	M	M	M	C	C	C	M	M
Tea_56414	AATTCATTCGATCCAAAAAGGATGTTKTCCATCTTTCTATT	27	K	T	K	G	G	G	G	G	G	G	G	G	G	G	G	G	G	G
Tea_57001	AATTCTCAAKGAGGAATCTTGAGGAGTGGACGTAGGCCGGT	10	G	G	G	G	G	G	G	G	G	T	T	G	K	G	G	G	G	G
Tea_57203	AATTCATTTTAACMCAAAAATAATGCCCAAACAAGAGGTTC	14	M	A	C	C	C	C	C	C	C	C	C	C	C	C	C	C	C	C
Tea_57600	AATTCCACACATCTAYATAAATTTTATCATTAAGCCAACTT	16	C	C	C	C	C	C	C	C	C	C	T	C	C	C	C	C	C	C
Tea_57683	AATTCTCGTATKTTTTATATTTTTGGTATTTAGTGATTTTT	12	T	T	T	T	T	T	T	T	-	T	T	T	T	T	T	T	K	K
Tea_57707	AATTCCAATACTTTGATTTTCCWAGAATTTAATTAATCAAA	23	W	W	W	W	W	W	W	T	W	W	-	W	T	T	T	-	-	T
Tea_57708	AATTCCAATACTTTRATTTTTCCAGAATTTAATTAATCAAA	15	G	G	R	G	G	G	G	R	G	-	G	G	G	G	G	G	G	G
Tea_58360	AATTCATTAGGCCGTTTAGGAATAGCTTTTAAAATTGCRAA	39	G	G	-	G	G	-	G	A	G	G	G	G	G	G	G	R	A	G
Tea_58584	AATTCCACACACTTGCSCAAGTTTTACCATTAAGTCAACTT	17	-	-	G	S	C	C	S	G	G	G	G	G	G	G	G	G	G	G
Tea_59310	AATTCTAAAGAAAGAGGGAGAAATTTGCTMAAAAATATCCA	30	M	A	M	C	C	C	C	C	M	-	-	C	C	-	C	-	C	C
Tea_59355	AATTCTAACAAGTYTAAGCTTGATTCCTTCAATTCCTCTTT	14	C	C	C	T	-	C	Y	C	C	C	-	C	C	-	C	C	C	C
Tea_59645	AATTCTAAGTATGRCGCTTTATATAGCCTAGTTAAGAATGG	14	G	G	G	G	G	G	G	R	-	-	-	G	G	-	G	G	G	G
Tea_59947	AATTCTAATTAAWCTTCATTCATGAACAAAATAAAAGGACA	13	A	A	A	-	-	A	A	W	-	T	T	W	T	T	W	W	W	W
Tea_59992	AATTCTACAAMAAACTCACATAAGGTACATATAGATCGTTA	11	C	-	C	C	C	C	C	C	C	M	C	-	M	-	C	A	A	C
Tea_60245	AATTCTAGAAAGAGARGGAGATTTTTTGCTCTGAAAAATCT	16	G	-	-	G	G	G	G	-	G	-	G	R	G	G	R	G	G	R
Tea_60423	AATTCTCAAGGAAGAAATTTAGATTCAAGCTCTRATCCCAA	34	A	A	-	-	A	A	A	A	A	R	G	A	R	A	A	A	A	A
Tea_60468	AATTCTCAAMCCACATTTAGCATTCTCATCATGATTATTAC	10	C	C	A	C	-	C	C	M	C	C	-	C	C	C	C	C	C	C
Tea_60518	AATTCYACTTTACTCTCTTTAGTTGTGCACGGGTTGTTTTT	6	C	-	-	C	C	C	C	C	-	T	C	C	C	Y	C	C	C	-
Tea_60615	AATTCTACATGTATGCATAAACATGTTGAGTTTTKCTATAT	35	G	G	G	G	G	-	G	K	G	-	-	G	G	-	G	T	T	G
Tea_61004	AATTCTGCAAAAATTKTATTCATTACGTCGGTAAAAAACAA	16	T	-	-	T	-	T	T	T	T	T	T	T	T	T	T	G	K	T
Tea_61218	AATTCTAAATCATCCTTTTCWAATTGAGGATTGAACACTAG	21	T	-	T	-	T	T	T	T	W	T	T	T	T	T	T	T	T	T
Tea_61303	AATTCTAAATAATMAAGAGGAAAGACCTCACCAAATAGATG	14	C	C	C	C	C	C	C	M	C	C	C	C	C	C	C	C	M	A
Tea_61312	AATTCTAGAAGATTAAGTTGAATTATGCAAGAATTRAGCTA	36	R	G	G	-	A	G	G	R	G	G	G	R	G	G	G	-	G	G
Tea_61355	AATTCTAGAAGACCAACAAACAAAGATAAATCCATKATGTT	36	T	-	T	T	T	-	T	T	T	T	T	T	K	T	T	T	T	T
Tea_61888	AATTCACTTCCTATATGGATTATCTACAAGAATCRAGTGTG	35	G	G	G	G	G	G	G	-	-	G	G	R	G	R	G	-	-	G
Tea_62042	AATTCAATGGAATGGTTGATGATTAGAGGCCTTAATTGART	40	G	G	G	G	G	-	G	G	G	-	-	G	G	G	G	-	A	G
Tea_62216	AATTCAACCCTTAGATTATATAATTAYGTTATCAAGGACAT	27	T	-	-	T	T	T	T	T	T	C	Y	T	T	T	T	-	-	T
Tea_62912	AATTCACTTGGTCCATTTGGCAATAATTTCTYCAAACTCAC	32	C	C	-	C	C	C	C	C	C	Y	C	C	T	-	C	-	C	C
Tea_63179	AATTCAAACTGCATCTATTCAATTCAAAATTACACYTGTTC	36	-	C	C	C	T	C	C	-	C	-	C	C	C	C	C	-	C	C
Tea_63205	AATTCACTCCCAAATMAACACATTAAGCTAATTCTTGACTC	16	C	C	C	C	C	C	C	C	C	C	C	C	M	C	C	C	C	C
Tea_63514	AATTCAYTAAGTTTGTAGAACCATTTGCAAGAATTTGAAAG	7	C	C	C	C	C	C	C	C	C	-	-	Y	-	-	Y	T	Y	Y
Tea_63523	AATTCACTAATCCCACTYCAACCACAGCTCCTCCACCTTCA	18	C	-	C	-	C	C	C	-	C	Y	T	Y	C	T	-	C	C	T
Tea_63529	AATTCACTAATCCCACTYCAACCACGAGCCCACCGCCCCCG	18	C	C	-	C	C	C	C	-	-	-	C	C	T	C	C	C	C	C
Tea_63604	AATTCACTAAAAATCAGCCATTTTYAAGTTCAAAATTCAAA	25	C	C	C	C	C	C	-	Y	C	C	C	C	C	C	C	T	T	Y
Tea_63710	AATTCAAACTCAATTTGGTGGTTCWTGCATGCATGTATACA	25	A	A	A	A	A	A	A	A	A	A	A	A	T	A	A	A	A	A
Tea_63929	AATTCAATGTATTCTAAAGATGGTCAAGAGAGAGAAATCMT	40	M	C	C	C	C	C	C	M	C	C	C	C	C	C	C	C	C	C
Tea_64537	AATTCAAATTCATCCTTTYGGACTTGAGAAACACTTTTGTG	19	Y	Y	Y	C	C	C	C	C	-	C	C	C	C	C	C	C	C	C
Tea_64719	AATTCACGATAACGAACATATAACAAGATGCAGACAAARAA	39	R	G	A	G	G	G	G	G	G	-	G	G	-	G	G	G	G	G
Tea_64773	AATTCACGACATTTGTTTTGAGGAAGAAATGGAGGAATTCK	41	-	K	G	K	K	K	K	G	-	T	T	K	K	K	K	G	K	G
Tea_64872	AATTCACGATAACGGACATCCAACAAKATGTAGACAAAGAA	27	G	G	G	G	G	G	G	K	G	G	G	G	G	G	G	T	T	-
Tea_64908	AATTCMAATTCATCGTTTTAGACTTGAGAATTGAATATTTA	6	A	A	A	A	A	A	A	A	A	A	-	M	-	-	A	A	A	A
Tea_64966	AATTCAAATTCAAAATCCMAGAGAGAAGCCTAACTGCAAGA	19	A	A	A	A	C	A	A	A	-	A	A	A	A	A	A	A	A	A
Tea_65140	AATTCAAATTCATCMTTTTGTACTTGACAATCGAACACTTA	15	C	C	-	C	A	C	C	C	-	C	C	C	C	C	C	C	-	C
Tea_65460	AATTCAAAGCACGAAATAGAAAGGKTTTTAAAACCTTTGTG	25	G	G	K	G	G	G	G	G	K	-	G	K	-	K	T	-	-	G
Tea_65769	AATTCAAAGGAATTAAACTCCAACTTAAAGAATTTGCKCCT	38	K	G	G	G	G	G	G	G	G	-	-	G	G	G	G	G	G	G
Tea_65820	AATTCRAAGCTCTGATTCTGAAATGAGACCTAAGGCAAAAG	6	-	G	R	G	G	G	G	G	G	G	G	G	R	R	G	G	-	-
Tea_65894	AATTCACCTGATATTCTATACAGTGGGACTGACTTGAYGCG	38	Y	Y	Y	Y	Y	Y	Y	Y	Y	C	C	-	C	C	-	C	-	-
Tea_65980	AATTCACAAGTGTGGAGGCTTAATTCTTTCRAGGTTGAGCA	31	A	A	-	A	A	A	A	A	A	A	A	A	A	A	A	G	A	R
Tea_66052	AATTCACATTTGGACAACTTAGMATACAATCTCTTTTCTCT	23	C	C	-	C	C	C	-	C	C	C	C	C	M	C	C	C	C	C
Tea_66267	AATTCACCAGTGCAGTTTCTACAAYAGTCATCCCTTAGTTC	25	T	Y	C	C	C	C	C	Y	C	-	C	-	-	C	C	C	C	C
Tea_66417	AATTCAAATTCTGAATCGAATCATGTTTAAATTTGACCMAA	39	C	C	M	-	A	C	-	-	C	C	C	C	C	C	C	C	C	C
Tea_66550	AATTCTGTCSCAAAATTCGGCCTGTAAACTGTTACCCTCGG	10	C	C	-	C	C	C	C	C	-	S	S	S	S	S	S	C	-	C
Tea_66555	AATTCACATTTCCYGAACTTAGCATACAGTTTGTGGTCTCT	14	C	C	C	C	Y	C	C	C	C	C	C	C	C	C	C	C	C	C
Tea_66641	AATTCACACCGTTCACACATTTGTTGATTGTTGCCACTRTT	39	R	R	G	R	R	R	R	R	R	G	G	-	-	G	G	G	-	-
Tea_66787	AATTCACAGTCGAGCGAGGACCTGAGTCTCACGCTYGAGCG	36	T	C	C	C	C	C	C	C	C	-	C	C	C	C	C	-	-	-
Tea_66941	AATTCTCGAAGATGTTCGGTATGTACCAGATTTGACSAAAA	37	G	G	G	G	G	G	G	G	-	G	G	-	G	G	-	-	C	G
Tea_69326	AATTCCTTGAGAGTTCTGGGACAAGTAGCTRTCTTTGTGGA	31	A	A	A	A	A	-	A	A	A	A	-	R	A	G	G	-	A	-
Tea_69511	AATTCCTTGAACAAAACCAAGATATTAACATGCRTATGAGA	34	A	A	A	A	A	A	-	A	A	-	A	A	A	-	A	R	A	A
Tea_69702	AATTCTGCTCAGCYATTTTCATTATTTCAAATTTACAACTC	14	C	C	-	C	C	C	C	C	C	Y	Y	-	Y	Y	-	C	C	-
Tea_70376	AATTCAACACACAAGTAGCTATTCAAGAGCATGAACWGGTT	37	A	A	A	W	A	A	W	A	A	-	W	A	T	-	A	-	-	W
Tea_70434	AATTCAACACACAAGTAAATATTCAAGAACACGAACAAGWT	40	T	T	T	W	T	A	W	T	T	T	T	T	T	T	T	T	T	T
Tea_70505	AATTCAAACGCCTYACAATGACGCCTTAGTTGTGACTCTTC	14	C	C	C	C	C	C	C	C	C	C	C	Y	C	C	Y	C	T	T
Tea_70625	AATTCAACACCTAGATTATATACTYATGATGTTTAGAACAT	25	T	T	T	-	T	-	T	T	T	C	-	Y	Y	Y	Y	T	T	T
Tea_70705	AATTCTGTGTGAGGTTGTAAGTACARGGCCGAGTGTAGTGA	26	G	G	G	G	G	G	G	G	G	R	G	G	G	G	G	G	R	G
Tea_71054	AATTCAAACCTAGAACAGCAATCAAAGGCCAAGTGTTGGYC	40	C	C	-	-	C	C	-	C	-	C	C	Y	T	Y	Y	C	Y	C
Tea_71331	AATTCAATTTTCAGAAAATCAAATACCTCATSGTGTTTATG	32	G	G	G	G	G	-	G	G	G	S	S	-	-	G	G	G	-	G
Tea_71411	AATTCACTACTAMCACTACCTTGTTGAAAAAAGAGAAAAAG	13	-	-	-	C	C	C	C	C	C	A	-	C	C	C	C	C	C	C
Tea_71493	AATTCAACATRAAGTTTATTAAGATATGGAATAAAAGGTTT	11	A	A	R	R	G	A	R	-	A	G	-	G	G	G	G	G	G	G
Tea_71501	AATTCTCGATTTAACGGAKTATAACCTCAGCTTGGAGGATG	19	G	-	G	G	G	T	G	G	G	G	-	G	G	G	G	G	G	G
Tea_71553	AATTCACTGTATGTATCTATCATGTTATGTAGGTCACGCGY	41	C	C	-	-	C	C	C	-	C	-	Y	Y	C	T	T	C	C	Y
Tea_71571	AATTCAATTCCAAAGTTTCTAGGAGAAGCTAAGCCAARGGG	38	G	R	R	R	A	R	R	R	A	G	A	A	A	A	A	A	R	A
Tea_72737	AATTCGGCTACAAAATCARTAAGCACTTGCCCCTTGATTGA	19	-	R	R	A	R	R	-	R	R	A	R	R	R	R	R	R	R	-
Tea_72998	AATTCGGCYACAAAGTCGGCCAAAACTTGGTCTTTGATTGC	9	Y	C	-	C	C	C	C	C	T	C	C	-	C	C	C	C	-	-
Tea_73672	AATTCTTAGGAGTCTTGTTAGGAGGCCACCWGATCAATGCC	31	T	-	T	-	W	T	T	T	T	T	A	W	T	A	W	-	T	T
Tea_73787	AATTCAAAGTACTCGAGGAGCTCRTATTCTGTTTCTTTGAA	24	-	-	G	G	G	G	G	R	G	G	G	G	G	G	G	R	G	R
Tea_73814	AATTCAAATTTGAATMTGTTCCAAACAAATTCAAATCTGTT	16	M	M	C	C	C	C	C	C	C	-	-	C	C	C	C	C	M	C
Tea_74090	AATTCTTGATGTTTGGAAAGTTTACACAAGTTCCCTTMAGT	38	A	-	A	A	A	A	A	A	A	C	C	M	A	M	M	A	A	M
Tea_74104	AATTCTTRCAAATTAAGACTTATAGGTAAGACTTCAACCCT	8	G	G	R	R	G	G	R	G	G	G	G	G	G	G	G	G	G	G
Tea_74155	AATTCTTTCCAGGATGGTAGCAATTTTTCAATGATTGCTGY	41	T	C	C	C	C	C	C	C	C	C	C	C	C	C	C	C	C	C
Tea_74160	AATTCWTGCACTAATGTCTTGAATACAAAGCTTAAGGACAA	6	T	T	T	T	T	T	T	T	T	T	W	W	T	T	T	T	T	T
Tea_74201	AATTCTTGCCTGTGGAGCCTAACCCTCCAYAACCAATCCTC	30	C	C	-	-	C	C	C	C	-	C	C	Y	C	C	Y	-	T	Y
Tea_74237	AATTCTTTCACAWAGTCTCTCACCGATCCAGAATGCTTCAA	13	T	T	-	T	T	T	T	T	T	W	-	T	-	T	T	T	T	W
Tea_74273	AATTCTTTCCAAGACTTTGTWAACCGGAATTTGGAATACGG	21	W	W	A	W	W	W	W	W	W	T	-	-	-	-	A	A	W	W
Tea_74342	AATTCTTGATYTTTAAAAAGACATATCGGCCTATGATAATG	11	T	Y	Y	Y	Y	-	Y	C	Y	C	C	C	C	C	C	-	C	C
Tea_74394	AATTCTTTCATCAAGATYTATCAAATAAGATGTATGTTGAC	18	C	C	Y	C	C	C	C	C	Y	C	C	C	C	C	C	-	-	-
Tea_74490	AATTCTTAGGGTCTCGTGGAACAAATTTTATCTTAAGARGA	39	A	-	A	A	A	A	A	A	G	A	-	-	A	A	A	A	-	A
Tea_74695	AATTCTTAGAATMAAGCCAAAATGAGAACATGCATGAGGAA	13	A	A	A	-	A	A	A	A	A	A	C	M	A	A	-	A	A	A
Tea_74748	AATTCAAGTTCAAAAGGTGACAAATATCTTCAAAAATGGAY	41	C	C	C	C	C	T	C	C	C	C	C	C	C	C	C	-	-	C
Tea_74986	AATTCACCTAAGGGYAGTTTTATGAGACCATTCGTGTCTCA	15	T	T	T	C	T	T	C	T	T	T	T	T	-	-	T	T	T	T
Tea_75095	AATTCAAGTTGATTCTCGCATGGTTCRTGAGTCATTAGTGA	27	-	-	A	A	-	-	A	A	A	G	R	A	G	A	A	A	A	R
Tea_75146	AATTCAAGTCTTCCTTTTCTYTCTCTTTCTCTCTCGCATTT	21	T	C	-	C	C	C	C	C	-	C	C	C	C	C	C	C	C	C
Tea_75487	AATTCACAACTCTCAAAATTTYGGACAGACTGCAAAAATGC	22	T	T	Y	T	T	T	-	T	C	Y	Y	C	Y	C	C	T	C	C
Tea_75584	AATTCACAAAGTAAGGACTGTACWGGGAAGCGTAGACCGCA	24	T	T	T	T	T	-	T	W	T	A	A	A	A	-	A	A	A	A
Tea_75697	AATTCACCATTGATGYAATACCCGGAACACAACCAATTTCA	16	T	-	-	T	T	T	T	-	T	T	T	T	T	T	T	C	C	Y
Tea_75922	AATTCAAATTTGGGTTGGAAAATTCAGTTTTGGCTTKCACC	37	G	K	-	-	G	-	K	G	G	G	G	G	G	G	G	G	G	G
Tea_75955	AATTCACCTAAGGGKGATTTTGTAAGATTATTCGTGTCTCG	15	T	T	T	T	T	T	K	T	T	T	-	T	T	-	T	-	-	T
Tea_76162	AATTCACCTCCTGGGCCAATTTAAGCACGGCATCRCTCGCA	35	-	-	-	R	G	G	R	G	G	G	G	G	G	G	G	G	G	G
Tea_76345	AATTCTCCAAGTCCCTCACCGACYGAGCATGTAGTTGGCAC	24	C	C	C	C	C	C	C	C	C	-	T	T	C	-	-	C	C	C
Tea_76571	AATTCTTCACCTCATTCTCATRTTCAGGGTATTCATTCTGT	22	A	A	-	G	A	A	G	A	-	A	A	A	A	A	A	A	-	A
Tea_76610	AATTCTTTTGATCAYAATGATTTCATCCCATGTGGCTTCAC	15	T	T	-	T	-	-	T	T	T	Y	Y	Y	Y	T	T	T	T	T
Tea_77075	AATTCTTTGAGAGTTTCGGGACGAGTGGCTATCTTTKTGAA	37	G	G	G	G	G	K	G	G	G	-	G	G	G	G	G	G	G	G
Tea_77155	AATTCTTCTATACGTCCTCMGCCGGAAGTCACTACACCAGT	20	C	C	C	-	A	-	-	C	C	C	C	C	C	-	C	C	C	C
Tea_77408	AATTCTTSAAAAGTGGGGCACATCTCTTGTCTCCCAAAGCT	8	C	C	-	C	C	C	C	C	S	C	C	C	C	C	C	C	C	C
Tea_77416	AATTCTTCAAAACCAAACTTGAATTACATGTRTACACCCTA	32	A	A	A	A	-	-	A	-	-	A	A	A	A	A	A	A	A	G
Tea_77424	AATTCTTCAAACCATGCTAGGATTATAACATRCATGAGAAG	32	G	-	G	G	G	G	G	G	G	R	A	R	G	A	R	G	G	R
Tea_77523	AATTCTTATTTTCCATGCTCTCRAACTTTGGATTTGGTGAT	23	G	G	G	G	R	R	G	G	-	G	-	G	G	G	G	-	G	G
Tea_77667	AATTCTCCAAAACTGTCCAAAAAATAAGTCCGAAGATARGA	39	G	G	G	G	G	G	G	G	G	G	G	G	G	G	G	R	G	G
Tea_77818	AATTCTTGACCGGGTATTRAGCCTACGACTGAACACAGCAA	19	R	R	R	G	G	G	G	-	-	G	G	G	G	G	G	-	G	G
Tea_77853	AATTCTTGTCACAGGAGTGGCTTRGCTCAGTGGTTGAGGGA	24	G	G	G	G	-	G	G	G	G	R	R	R	R	R	R	R	R	R
Tea_77964	AATTCTTGCTCGATGAGAGCACAACATCRAGTTCATCTTTG	29	A	G	G	G	G	G	G	G	G	G	G	G	G	G	G	G	G	G
Tea_78000	AATTCTTGCTAGAATGATGACTTGGAGATGYATGTGGTCAA	31	T	T	T	C	Y	T	Y	T	T	T	T	T	T	T	T	T	T	T
Tea_78299	AATTCTTGGRATTGTTTTGGATGACTTTCAAATATTCTCTC	10	A	A	A	A	A	-	A	A	A	-	-	R	G	G	R	A	A	A
Tea_78448	AATTCWTGTAAGGATTGAGCTAGAATTAAAGAAAGATGAGT	6	A	A	T	W	T	T	W	W	A	A	A	A	A	-	A	A	A	A
Tea_78462	AATTCTTTAGTTCAAGCTTTAAAAWTTTTTGAACTCTCATA	25	T	-	W	-	W	T	W	A	-	-	A	A	A	A	A	A	A	A
Tea_78764	AATTCTTGGCTAAAATACATGARGGTAGTTGCGGTGCCCAC	23	A	A	A	R	A	A	G	-	-	-	A	A	A	A	A	A	-	A
Tea_79174	AATTCAAAACTTGAACTCGTGAAGAGAAAACAAGAGGGAAR	41	A	A	A	A	A	A	A	A	A	G	G	-	A	-	-	A	A	A
Tea_79579	AATTCAATCATTTCTCGGACATTTACTACATATTGGTATAY	41	T	T	T	-	T	T	T	T	-	T	T	T	T	T	T	-	T	Y
Tea_79845	AATTCAARGCCATCTAGGTCCATAAGAATGACAGCTCCGCT	8	G	G	G	G	G	G	G	G	G	G	R	G	A	G	G	G	G	G
Tea_79925	AATTCATAACATATCTCACCATKGGACCCCATTTGATCATG	23	K	G	T	-	T	T	T	T	T	-	T	T	T	T	T	T	T	T
Tea_80217	AATTCTCATTCGAGGGAATCGACAYCCATATATACACAAGA	25	C	C	C	T	C	C	T	C	C	C	C	C	C	C	C	C	-	C
Tea_80310	AATTCAATATTTCAAGCTTATGGGATYAGTAAAAACCTTAC	27	C	C	T	C	C	C	C	C	-	C	C	C	C	C	C	C	C	C
Tea_80674	AATTCAATACATTTTTTGTATTTTTATGTATTTTTTACYTT	39	T	T	T	T	T	T	T	T	T	-	T	Y	T	C	C	-	-	T
Tea_80799	AATTCAATATACTTGATGCTTTAAACTGYCTTATTGTATAA	29	C	C	C	C	C	C	C	C	C	C	T	Y	C	T	T	-	-	-
Tea_80972	AATTCAACTCATGTTTGTTTGTGAAAGTGGTTTGAATTTKC	40	G	G	G	G	G	-	G	G	G	T	G	G	G	G	G	G	G	G
Tea_80974	AATTCAATGAGTAATGTACARAGATTTTATTGAGTAATTGA	21	G	G	G	G	A	G	-	-	G	G	G	G	G	G	G	G	A	R
Tea_80986	AATTCAGAGGGACGACTGAATAGKTCTACATTGATTATACT	24	G	G	-	G	G	-	G	K	G	G	G	G	G	G	G	G	G	G
Tea_81062	AATTCAAARACTTAGTTTTTCAAGTTTTTTTTTTTTTTTAA	9	A	R	A	A	R	G	A	-	A	A	A	R	A	R	R	-	A	-
Tea_81286	AATTCAATCAATCAAAATTGAAGAATAAATAAAAAATTWAA	39	A	A	A	A	A	A	A	A	A	A	A	A	A	A	A	T	A	A
Tea_81299	AATTCAAAACCACAAACTCCYACCAAAATAATACTTCTCCA	21	C	C	C	C	C	T	C	-	C	C	C	C	-	-	C	-	C	C
Tea_81701	AATTCAGCAGCAATAAAGCCTTGTWTTCATCTTCAACTTCA	25	A	A	A	A	A	A	A	A	-	-	A	W	A	A	A	A	A	W
Tea_81797	AATTCAACTTCATGTTCGGATGGACCAATCAGTATCTRGCT	38	G	-	G	G	G	G	G	G	G	G	G	-	G	A	-	G	-	G
Tea_81917	AATTCAAGTTTTGAGCTTGAAGGTGYAATTTGGAAATTCTA	26	C	-	T	C	C	C	C	C	C	C	C	C	-	C	C	C	-	-
Tea_82116	AATTCAATAATTAGAATCCARTATAAATCATATTAAAGGTC	21	A	G	A	A	R	-	A	R	A	-	A	A	A	A	A	-	A	A
Tea_82283	AATTCAAGGAATTAAACCMTGCTTTCCTTAAATCTGCTTAA	19	M	A	M	A	A	A	A	M	A	-	-	M	C	-	M	A	M	M
Tea_82363	AATTCRGGGTGTTTTGGGAATTTGAATAAAAATTATTTTTT	6	R	R	A	R	R	R	R	R	R	R	R	R	R	R	R	G	G	R
Tea_82550	AATTCTTAATTTGATAATGTAAACACACGATGTTCATTRCT	39	A	R	A	A	G	R	-	-	A	-	A	A	A	A	A	-	A	A
Tea_83391	AATTCAAGACAATCTTCTATYTTCTTCCTAAATTCTTCTCA	21	Y	Y	T	C	Y	Y	Y	Y	Y	C	C	C	C	-	-	C	C	C
Tea_83573	AATTCTTAYCTTAGAAGCTTAATTATGTTCTAGATGTCCAA	9	-	C	C	C	C	-	C	T	C	C	C	C	-	C	C	C	Y	C
Tea_83587	AATTCAAGTACACAGTAGGARAATCTCTACATTGAAAGAAA	21	G	G	G	G	G	G	-	R	G	G	G	G	G	G	G	G	G	G
Tea_83599	AATTCAAGGCTTGATGGTGATCAAGAACATGGCTTGAGKTA	39	T	K	-	-	K	K	T	T	T	T	T	T	T	T	K	-	-	T
Tea_84015	AATTCAAGAGRTGGCTCGTACGAACTCTAGAGATGGCTCCC	11	G	G	R	G	-	G	G	G	G	G	-	G	G	G	G	G	G	G
Tea_84066	AATTCAAGAGGTGGCTTGCGCGGATTCTAGAGGKGACTCGC	34	T	T	T	K	K	T	T	T	T	T	T	T	T	T	T	-	T	T
Tea_84559	AATTCATACATGCATGMATGTTTCATGGCATTTTAGAGACT	17	C	C	-	C	C	C	C	C	A	C	C	C	C	C	C	C	C	C
Tea_84745	AATTCATGCAATTATGAATTTAAATTCWTGAATTTGAGTTC	28	A	A	A	-	A	-	A	A	A	A	-	A	T	-	A	A	A	A
Tea_84906	AATTCATCTTCCTACACGRATTATCTTCATGAATTATAGGT	19	G	G	G	-	R	-	G	-	G	-	G	G	G	G	G	G	G	G
Tea_85061	AATTCCGTGTAATCGGATAATTTCTTTAATRTAGAGATAAC	31	-	G	G	G	-	G	G	G	G	G	G	-	-	G	G	G	G	R
Tea_85371	AATTCATGTATTTTKGCTGGATATGAATTGTGTTTATTGCA	15	T	T	-	T	T	T	T	T	T	-	T	K	-	T	K	T	T	K
Tea_85420	AATTCATGGATACCCTATTAAGAAAAATGACTRATTTAAAC	33	-	G	R	G	-	G	G	G	-	G	G	G	G	G	G	G	G	G
Tea_85467	AATTCATGGCCTAATAGCTTGCCAATTGTGCAAAAATTSAA	39	-	C	-	-	C	S	G	C	-	C	C	C	C	C	C	C	C	C
Tea_85507	AATTCATGTTYTCTATATATAGGGAGGTCTTCTCTCATGTT	11	Y	Y	T	T	T	T	T	T	T	T	T	T	T	T	T	T	T	T
Tea_85568	AATTCATGAATTACCTCAAACACRAGCACAAAGAAATGACT	24	A	A	-	A	A	-	A	A	A	G	A	R	A	G	R	A	A	A
Tea_85570	AATTCATGAATTAGAACTATAGTATGAACATGYATGTGGAA	33	C	C	C	-	-	-	-	C	T	C	C	C	C	C	C	C	C	C
Tea_85687	AATTCATGAATTGCGGATTRTTTCATCTTCGTCTTCAATTT	20	R	A	R	A	-	G	-	R	R	A	-	R	A	A	R	R	R	R
Tea_85689	AATTCATGAATTTGATGGTGAGTTATTATTTGRAGTCTCTC	33	G	-	A	G	R	G	G	R	G	G	G	G	G	G	G	G	G	G
Tea_85704	AATTCATGAACTATAGCCCAACTATGGACATGCATGTGARG	40	A	A	-	G	G	G	G	G	G	G	G	G	G	G	G	G	G	G
Tea_85745	AATTCATGTTGTAGAACTAAAAGAATGTAYTGAGGCATATG	30	C	C	-	C	C	C	C	C	C	C	C	Y	C	T	Y	Y	C	C
Tea_85867	AATTCAYGTTAATTTTCATCCTATTTACCATTGTTTTCTCA	7	C	C	C	-	C	C	-	C	T	C	T	C	C	C	C	C	C	C
Tea_85886	AATTCCCTCTAAATATCAAAGSAAGGTAAGTTTTTCCTTCT	22	C	C	-	C	C	S	C	C	C	C	C	C	C	C	C	C	C	C
Tea_86210	AATTCMCTTCGATTTTCTTCTAATTTCTCTTTCTTTTCTCT	6	C	C	-	C	C	C	C	C	C	C	C	M	C	C	C	C	-	C
Tea_87856	AATTCATCTAGTTCTTGAGTTTAKTTGCATGAAATTCTACA	24	T	G	K	T	T	K	-	T	T	T	T	T	T	T	T	T	T	T
Tea_87915	AATTCATCTATACATCCTCTGCTAGAGGTCTCTAYACCTGT	35	C	C	-	C	C	C	C	Y	-	C	C	C	-	C	C	T	Y	T
Tea_88111	AATTCCAAAYGAATTTCAGCCACTTAACCTGGAAGCTTAAT	10	C	C	C	C	C	C	C	C	C	-	-	C	-	-	C	C	Y	C
Tea_88469	AATTCTCGTAGTTTTTTTKCATTTTTGGTATTTAGTGAATT	19	G	G	-	T	G	G	T	G	G	G	G	-	G	-	G	G	G	G
Tea_88612	AATTCCAACTTCCAARGGTATGACCGCCTCCATGCCATATG	16	A	A	-	A	R	A	A	A	-	-	A	A	A	-	A	A	A	A
Tea_88770	AATTCCAAGCCATCTAAGTCYATAAGAATGACAGCTCCACC	21	C	C	C	T	-	-	T	C	C	C	C	C	C	C	C	-	-	C
Tea_89267	AATTCATGTAAGGATTGAGATRGAATTAAAGAAAGATAAGT	22	A	A	A	R	G	A	R	A	-	A	A	A	A	A	A	A	A	A
Tea_89268	AATTCATGTAAGGTTTGGGCTAGGTTTGGAGGRAACTAAAT	33	G	G	-	G	G	G	G	G	G	-	-	G	A	-	G	G	G	G
Tea_89379	AATTCATGGCTACTGAAACTGATCAAATTAATGCCCMAACA	37	A	-	-	A	A	A	-	M	A	A	A	A	-	A	A	A	A	A
Tea_89584	AATTCATCCTCTCTCTRCCTTTGCTTGACCTCATTAATTAT	17	G	G	-	G	G	-	G	G	-	G	G	G	G	G	G	R	G	G
Tea_89643	AATTCATAGTGGCCATAACGTGTATGAAAGGCTGTTTTCTR	41	G	G	-	G	-	G	G	G	G	A	-	-	A	G	G	G	G	G
Tea_89791	AATTCATCCCTACTTTTGATGACTAAGAATAAMATTAATCC	33	C	-	C	C	C	C	C	-	C	C	C	M	C	A	A	M	C	M
Tea_89814	AATTCATCRAGACTAGATACACATTCTAACACTACTAAAGT	9	A	A	-	A	G	A	A	-	-	R	R	A	A	A	A	-	A	R
Tea_90201	AATTCATACTTGCTACATTCCATCGATCTYTTGATTTTGTT	30	-	Y	-	C	-	C	C	C	C	C	Y	C	C	C	C	C	C	C
Tea_90613	AATTCCCGAAGACAATTGYTACCCCTTTCCCATGAGGGTAT	19	C	Y	C	T	C	C	T	C	C	C	-	C	-	-	C	C	C	C
Tea_90866	AATTCYCTATCAGTTACAGGGCCTTTCCTTCTATTCTCAGC	6	C	C	C	C	C	C	C	C	T	C	C	C	C	-	C	C	C	C
Tea_90977	AATTCCAGTTGAGCAGTGTATTCGTTTTRGGTCATATGGTG	29	G	G	-	G	G	G	G	G	-	R	A	R	R	G	G	-	-	G
Tea_91670	AATTCCAGGGGAATTTCAGTGGTRGAAAGCTTATTTTGAGG	24	R	R	G	R	R	R	R	R	-	A	A	A	A	A	A	A	A	A
Tea_91783	AATTCKTTGTTGGATGAGTTGAATTTTATCACTCGTTACTT	6	-	K	T	K	K	K	T	K	K	K	G	-	G	G	G	G	-	-
Tea_91913	AATTCCCAGTAAATTCTCAGCAAAATACTCAGTAAGTTMTA	39	C	C	C	C	C	C	C	C	-	C	M	M	M	M	M	C	M	A
Tea_92273	AATTCTTCCCTGCAYGTGGTAATTCTAGTTTGGTTTTAAGA	15	T	T	-	T	T	T	T	T	T	-	T	T	C	T	T	T	T	T
Tea_92345	AATTCTTTTAAAGATCACCWAAATATTTTCCCCAAACTTTT	20	T	T	T	T	T	T	T	W	W	-	T	T	-	-	T	W	W	T
Tea_92404	AATTCTTCCATACAAAAACATGYATGACTCAAACTTTTCAT	23	C	C	C	C	-	C	C	C	C	T	Y	C	C	C	C	-	C	-
Tea_92407	AATTCCCAAAAGTARTGAGTGAATATCCCGATGTCTTTCCT	15	-	G	G	G	G	G	G	G	G	G	G	R	R	R	R	R	R	R
Tea_92465	AATTCCCAATTTACTAAATCAAAGGCTTTCTCAAWGTCCAA	35	A	-	-	A	W	A	A	-	A	A	A	W	A	A	W	T	W	W
Tea_92525	AATTCCCAAATGATTTTCCAAAGGCAAAATAGAGYAGCAAG	35	-	-	C	C	C	-	C	-	C	C	C	C	T	C	C	C	Y	C
Tea_92564	AATTCCCAAAACTAAGGTACAATTGCTACAYACATGTGAGA	31	-	T	T	C	T	T	C	T	T	T	T	T	T	-	T	T	T	T
Tea_93293	AATTCCTCAGCATGGAATTGGTAAGGCAGAGTRGAAAATTC	33	A	A	A	-	A	-	-	A	G	A	A	A	A	A	A	A	A	A
Tea_93480	AATTCCTTRAAAAAAAAAAAAAAAAAAAAAAAAAAAAAAAA	9	A	A	-	A	A	A	A	R	A	A	R	R	R	R	R	G	G	A
Tea_93537	AATTCCTCAAGAGAGTGATTGATGAATTAGAGACAARTCTG	37	G	G	G	-	G	-	-	R	G	G	G	G	G	G	G	G	R	G
Tea_93582	AATTCCTCAAGAAAGTGATTGATGAATTTRGGACAAATCCA	30	-	G	-	-	G	G	G	G	G	G	R	R	R	G	R	R	G	A
Tea_93651	AATTCCTATTGCCTCGATAGTGCTGCCGATGRTGATCAGAA	32	R	R	A	A	R	R	A	A	A	A	A	A	A	A	-	A	-	-
Tea_94250	AATTCCTTAGTTAAGAACTCTGCTRATAGAGAATAATTTTT	25	G	G	A	G	G	G	G	G	G	G	G	G	G	G	G	G	R	G
Tea_94418	AATTCCTTACTTGAAAGYCATACTTATGATTTGGTGAAGTT	18	C	C	C	Y	Y	C	-	C	T	C	C	C	C	C	C	-	C	C
Tea_94573	AATTCCTGAGGAAGGTAGTCGACGAGATTATCACYAGGCCG	35	C	C	C	C	C	C	C	C	C	C	Y	Y	C	Y	Y	C	T	C
Tea_95013	AATTCCRGGAAATGATCAGTATTGGAGTGGTTCTAGTTCTG	7	R	R	A	R	R	G	R	A	R	A	A	A	A	A	A	A	R	A
Tea_95454	AATTCCTCGGGATTTRTAAAAAATATTTGATCAATTGAGAG	16	A	A	-	G	G	G	G	R	G	G	G	G	-	-	G	G	G	G
Tea_95558	AATTCCTCGTAGGTCTACTTATGAGCTATTTGGTARGGAAT	36	G	G	G	G	G	G	R	G	R	G	-	G	G	G	G	-	-	G
Tea_95571	AATTCCTCTGAATGAACCATAYATACAATATCGTACATGTG	22	Y	C	T	C	C	C	C	C	C	T	-	Y	-	C	C	C	C	C
Tea_95655	AATTCCTCTCAAGGGAAGAAATGTWACTTATTATGAACTTT	25	T	T	T	T	T	T	T	T	-	T	-	T	A	T	T	T	T	T
Tea_95769	AATTCCATCACCAAAACGACRTCGTTTTTAAGAGGAATTGA	21	G	R	R	G	R	R	G	R	G	-	G	G	G	G	G	G	G	G
Tea_96080	AATTCCATGATAAGMACATTAATAGAAGATCTTTTGAACCC	15	C	C	C	C	C	-	C	C	C	-	-	M	C	C	M	C	C	A
Tea_96122	AATTCAGTTTGAACAATYTTAACAATGCGTGAAATTTTGAA	18	Y	Y	-	C	C	C	-	C	C	C	C	C	C	C	C	C	C	-
Tea_96817	AATTCCMCCCTCTTTGTTTTCATCATAGTGTTTAGAAAAGT	7	M	M	A	M	M	C	M	M	C	M	C	M	M	M	M	A	M	M
Tea_97090	AATTCACTGAGTAATTTACCGAGTAATTTACCRAGAATTTA	33	G	G	G	G	G	G	-	G	G	R	R	R	R	R	R	G	G	G
Tea_97134	AATTCACTGWGTAATTTACTAAAAATTTACGTAGTAATTTA	10	-	-	A	-	A	A	-	A	A	A	A	W	W	T	W	A	A	W
Tea_97284	AATTCATTCRGCTAAAATTGAAGCCACCAATATTAAGCGTT	10	R	G	R	R	R	R	R	R	G	G	-	G	G	-	G	G	G	G
Tea_97591	AATTCTTAACARAGTATATATATTTATGCAAGATTTTCAAT	12	A	A	A	-	A	A	A	A	A	-	-	G	-	G	G	A	A	R
Tea_98489	AATTCATAAACAAACTGAGAGTGCCTATRCAAGCGGCATCG	29	A	A	A	A	A	A	-	A	A	-	-	G	R	G	G	A	A	A
Tea_98706	AATTCACCAAGCTATGAGACCACTTGCATTAATTTAGAARG	40	G	G	G	G	-	G	G	G	G	G	A	G	-	-	G	G	-	R
Tea_98899	AATTCYAAGTTTTGATGGGATCCCAGCGTGACGAGGACATC	6	T	T	-	-	C	C	-	C	C	C	C	C	C	C	C	-	C	C
Tea_98983	AATTCTTATTTATCCAGAARTGGTTTTGAGCAACCAAATAT	20	G	R	A	A	A	A	A	A	A	-	-	A	-	-	A	A	A	A
Tea_99322	AATTCACCAATCYAGCAGTCACCTTTTGCTTCGCATGTGCC	13	C	-	C	-	C	C	-	C	C	C	Y	Y	Y	Y	Y	C	C	Y
Tea_99573	AATTCAGGAAGTTTGACRAGGTGATTTTGAAAATAATACAG	18	G	G	-	G	G	G	G	G	G	G	-	G	G	G	G	R	G	G
Tea_99711	AATTCATAGATAGTCATACATGGTACATCCATTARCGCTAA	35	G	G	-	G	G	G	G	G	G	R	G	G	R	-	G	R	A	R
Tea_100307	AATTCTTACATCATGTAATTCAAATTCATAWTTAAGGAGTT	31	A	A	A	A	A	A	A	A	-	A	A	W	A	A	A	A	W	A
Tea_100480	AATTCACTAGGAATTTACTAAGTAATTTTYTGAGAATTTAT	30	C	C	C	C	C	-	C	C	C	T	C	Y	C	C	Y	C	C	Y
Tea_100709	AATTCTGGTTGAGAGAAGTAAAGTTCTTAGGYTATGTGCTA	32	Y	Y	-	Y	Y	Y	Y	-	Y	-	Y	Y	T	Y	Y	T	-	Y
Tea_101275	AATTCATGATKTTTTCCAAGTATAAACAAGCTTCCTTGAGT	11	G	G	-	G	G	G	G	G	G	T	K	K	T	K	K	G	G	G
Tea_101809	AATTCCTTYCTCTTCGTTTTTTTATCACAATGTTCAAAAGG	9	C	C	C	C	C	C	-	C	T	-	C	C	C	-	C	C	C	C
Tea_102279	AATTCCTCTGGTTTTAAAAAATTTGATTCATCGAGARGAGG	37	G	G	G	G	G	G	G	G	G	A	-	R	G	R	A	G	G	A
Tea_102292	AATTCCTCTGKCTTTGAAACAATTGATTAATCGAGAGGAGG	11	G	G	T	G	G	G	G	G	G	-	-	G	-	-	G	G	G	G
Tea_102676	AATTCCTTAGTACTTGACCATATCTAATRAAATGGGACCAA	29	G	G	G	G	G	G	G	G	G	R	R	R	A	A	A	G	G	R
Tea_102833	AATTCGGTACTYAAATTTCAAAACCGAATATGTGTCCCCAA	12	Y	Y	C	Y	Y	Y	Y	Y	T	C	-	Y	C	C	Y	C	-	Y
Tea_103084	AATTCTCCGTAAATTAATCCGAACATTACCCARTAAATTAC	33	R	A	R	-	G	R	R	G	A	-	G	G	G	G	G	G	G	-
Tea_103165	AATTCTAAATCATCMTTTTCTACTTGAGAGTCAAACACTAG	15	-	C	-	C	A	-	M	C	C	C	C	C	C	C	C	C	C	C
Tea_103260	AATTCCAAAGTTGATWAAAACCATTAACAAACCTCTTGCCA	16	T	T	W	T	T	T	T	T	T	T	W	W	W	W	W	T	T	T
Tea_103777	AATTCTTTGYAAAAAGAATGGAGATTCAACAATAACTTTTG	10	C	C	C	-	C	C	Y	C	C	C	C	C	C	C	C	C	C	C
Tea_104381	AATTCAAACTAAATTTTCATGAAGYATGCATGCAATGCATG	25	T	T	T	T	T	-	T	-	T	T	Y	Y	Y	Y	Y	T	T	Y
Tea_104881	AATTCCATGTAATGGATGTACCGRCCACGTTCAACCTACAA	24	G	A	-	G	G	G	-	G	-	G	G	R	G	A	A	G	G	-
Tea_104888	AATTCAAATAATTTCCTGCAAGAATTTGAAAAAAWTCAAAT	35	T	T	T	T	T	-	T	T	-	A	T	W	T	T	W	T	T	W
Tea_104949	AATTCCAAAAACGAGGCCTACCATATATGCATGCACTTCWC	40	W	T	T	T	W	W	T	T	-	T	T	T	-	T	T	-	T	T
Tea_105315	AATTCAAATGCTCGAGCTGAAAGTCACACTACAYGGCTCCC	34	T	T	T	T	C	T	-	T	T	-	T	T	T	T	T	T	T	T
Tea_105565	AATTCATTTGCTTGAAATAGCAAAGTCGACAAACRAGATAA	35	A	R	G	G	G	G	G	G	G	G	G	G	G	G	G	-	G	G
Tea_105580	AATTCAACMAGATTCAAACCTCAAATTCTATGTTTGTAAAA	9	A	-	A	A	A	A	A	M	-	-	A	A	A	A	A	C	C	M
Tea_105655	AATTCAAATTTGGTGCAAAATTAGAATTAATTTCATTCARA	40	G	G	-	G	G	G	G	G	G	-	G	G	G	G	G	G	R	R
Tea_106065	AATTCCATTTTGGCTRAAACAGATAAGAATGAGGAGCTAAA	16	R	R	R	-	R	G	G	R	-	-	G	G	G	G	G	G	G	G
Tea_106187	AATTCACCTTAATTTTGGGAAATCATCAAGTTTCMCAATGT	35	M	M	-	A	A	A	A	A	A	A	A	A	A	-	A	A	A	A
Tea_106223	AATTCCAAAAGCCTAGAARCACATTAAATTTTACAATAATG	19	R	G	A	-	A	G	G	G	G	G	G	G	G	-	G	G	G	G
Tea_106469	AATTCACCTTCTTCAATATGAAATTAAGTTRTTTCTTACAT	31	G	R	-	A	G	R	A	G	G	G	G	G	G	-	G	-	-	G
Tea_106479	AATTCTTAGTCATGTCATTTGGGGTAACCAATRCACCTGCT	33	G	A	G	R	A	A	R	G	A	-	-	G	-	-	G	G	G	G
Tea_107000	AATTCTTAGTGAGTTCTAAATCAATTCTCYAATTGCCCTTC	30	C	C	C	T	T	Y	-	C	C	C	C	-	C	-	C	-	C	C
Tea_107040	AATTCACCTGTAGTTCTTTTRGCGTTTTCTCAGCAAGGAAA	21	G	G	-	G	G	G	G	G	G	-	-	G	G	G	G	R	A	R
Tea_107046	AATTCTGGGTACATTGAATTTGACCCACCATTTGACTRTGT	38	G	G	A	G	G	G	G	G	G	G	G	G	G	G	G	G	G	G
Tea_107176	AATTCAGTTCATGATAGGARGGAGGGGTGGTTATTTATTCA	20	G	G	-	G	G	G	G	G	G	R	R	G	G	G	G	G	G	G
Tea_107196	AATTCGAAATTAATTCCRAATTTCTGTCCAAGTTAATTTCA	18	G	G	G	G	R	G	G	R	R	G	G	R	G	G	R	R	-	R
Tea_107484	AATTCCAAAACAATTATTTGATRTTATCATTGTTGTGTTTC	23	G	A	A	R	A	A	R	A	R	A	A	A	A	A	A	-	A	A
Tea_108089	AATTCAAAGCTTAAACTCTCTTATTCTCTATCTCTAGTCWT	40	T	T	T	T	T	T	T	T	T	-	T	W	T	A	W	T	T	W
Tea_108090	AATTCTAAACMCACACTCTTGTTTACACATTGCAGTAATCC	11	C	C	C	C	C	C	C	C	-	M	A	M	A	A	M	-	M	M
Tea_108122	AATTCTTCAAGMGGGTAATTGATGAATTTGTCACCAAGCCG	12	C	C	A	-	A	A	A	-	A	A	A	A	-	A	A	A	A	A
Tea_108145	AATTCCAAAATGGATAACAAAATGGACTAATGATTTACTRA	40	G	G	G	G	G	G	G	G	-	G	R	G	G	G	G	G	G	G
Tea_108221	AATTCCAAAATGAGTACTTTCRTTCCATTGAATCGAACATA	22	G	G	G	G	G	-	G	G	-	A	R	A	A	A	A	-	A	A
Tea_108332	AATTCCATGATTGGRTATATTTTTAGACACAAAGGTTTAAA	15	R	R	A	R	G	G	A	A	G	G	R	G	G	-	G	-	G	G
Tea_108835	AATTCACCGAGAATTTACTGGGAATTTACTGMGTAATTTAC	32	-	A	-	A	-	A	A	A	A	A	A	A	-	A	A	C	A	A
Tea_109252	AATTCRAAGAAATCCGTGGTGAAATTTTGAGGAAGGATCCA	6	G	G	-	G	G	R	G	G	G	-	G	G	G	-	G	G	-	G
Tea_109298	AATTCCTCATCTAATAGTGAGATCTGGTTGGAATTKGACAA	36	-	-	-	K	K	K	G	T	T	-	T	T	T	T	T	T	T	T
Tea_109326	AATTCACCGRGAGAATGTTGAGCTTGATGTGGAAAATGAAA	10	G	R	G	-	G	G	G	G	G	A	A	R	R	A	R	G	G	G
Tea_109351	AATTCAGTCAGTCTCAGTTTARCAGTAATCAGTGACAGTAT	22	G	R	-	R	-	R	-	R	-	G	G	G	G	G	G	G	R	G
Tea_109796	AATTCCCAATAAATTCTCAGTAAATTACTTAGTAAATTMCA	39	M	M	-	C	C	-	C	M	-	C	C	C	C	C	C	-	C	C
Tea_110718	AATTCCCAGATGTGTTCCCAAATGAACTACCAGGGRAATTA	36	G	R	R	G	G	A	G	G	R	-	G	G	G	G	G	G	G	G
Tea_110748	AATTCTGATGCAGAAAACGAATTCGATTTTGGATTTTYGTA	38	-	C	C	Y	-	C	Y	Y	C	C	C	C	C	C	C	C	-	C
Tea_111011	AATTCCCAAACTAAGCCTAGTTTTGAAASAATTCCCAGAAT	29	G	-	G	-	S	C	S	G	S	-	G	G	G	G	G	G	G	G
Tea_111128	AATTCAATTTGGYTAAAGTTTCTTTATTTCGAATTAAACGG	13	T	-	-	T	T	T	T	Y	T	T	T	Y	T	-	C	Y	Y	Y
Tea_111718	AATTCACACATGCAAGTRTATATTTTTGCTAAGAATTGAGA	18	R	-	G	-	R	-	R	G	G	-	A	R	A	A	R	G	G	G
Tea_112247	AATTCCCCAATCCCTAGCATAAACAGCTCARGGGACCAGGA	31	-	-	G	R	G	G	R	G	-	G	G	G	G	G	G	G	G	G
Tea_112307	AATTCCGCTACTGCTYTTCCTTTCACTGACTTGCGTGTTAC	16	-	C	-	C	C	C	C	C	-	C	C	C	Y	C	C	C	-	C
Tea_112384	AATTCCCCMTTGTTTTCTGTTGTAATGGACATGATTTGAGA	9	C	C	C	C	A	C	C	C	A	-	-	C	C	C	C	-	C	C
Tea_112665	AATTCCATGACTAGAAAWGACCATTTTCCATTGCCATTCAT	18	W	W	T	-	-	W	W	A	-	W	W	W	A	W	W	A	A	W
Tea_113193	AATTCTAGRCCATCCAAGTCCATAAGGATGACAGCTCCACC	9	G	G	G	R	G	G	R	G	-	G	G	G	G	-	G	G	G	G
Tea_113359	AATTCTCAACACAAACATTTTTAAGTAYGTCATGTAATTCA	28	T	T	T	-	T	T	T	T	T	-	C	Y	Y	C	Y	T	T	T
Tea_113401	AATTCTCACTCTCTCTTACTATATTGTGTTATTGTRCTTAG	36	G	G	G	G	-	G	G	G	-	R	R	R	R	A	A	G	G	R
Tea_113452	AATTCWATTGAGGTGCCGAATCGAGAGAGCCTTGACGACGT	6	W	W	W	T	W	W	T	W	W	-	-	T	-	T	T	T	T	T
Tea_113690	AATTCTATAATGAATATGGAAGGATTGGGGGAYTTAGTATT	33	T	-	-	-	T	T	T	T	T	T	T	T	T	T	T	-	C	Y
Tea_113748	AATTCTCTCTCTCTCTCTCTCTTCTTGTTTTSTGCTTGGTA	32	-	G	S	G	S	G	G	G	G	G	G	G	G	G	G	C	S	S
Tea_113781	AATTCTATATGGGTCGTTRTAGATCGATTAACTAAGTCCGC	19	R	R	R	R	R	R	R	R	R	G	-	G	G	G	G	G	G	G
Tea_113880	AATTCTCARGGCGTTGAAGCCATTATAGAACTTTCCGGAAA	9	-	A	-	G	G	-	G	A	G	G	G	G	G	-	G	G	G	G
Tea_113884	AATTCTCAGAAATGTAYGTTTGGTGTTACAGTAGGGAAAAT	17	C	C	T	-	T	Y	-	C	C	C	C	-	C	C	-	C	C	C
Tea_113904	AATTCTAWATCGTCCTTTTCTAATTGAGGGTTGAACACTAG	8	T	T	T	T	-	-	T	W	A	-	W	W	W	W	W	W	W	W
Tea_114064	AATTCTAGGCCTTCAAATYCTACAATACCTAACAATTAAGA	19	C	C	C	Y	C	C	Y	C	-	C	C	C	C	C	C	Y	C	C
Tea_114215	AATTCTCTCTCTYCTTATTTTGTGCTTGAAAGTGAGAGTTC	13	T	-	T	C	Y	C	Y	Y	C	C	C	C	C	C	C	-	C	C
Tea_114222	AATTCTATTAGGTATTYAATATATTTTAAAATAATAATTAA	17	C	C	C	-	-	C	-	C	C	T	Y	Y	Y	C	Y	C	T	Y
Tea_114497	AATTCTATATATGCTCAGAATGAAAATACAAATGTRAGTTT	36	G	G	-	G	G	G	G	G	G	R	G	G	G	G	G	G	-	G
Tea_114503	AATTCTATATATGCTCAGAATGAAAATATGRATGTGAGTTT	31	A	-	-	A	G	A	-	A	A	A	A	A	A	A	A	A	A	-
Tea_114520	AATTCTACCTGAACCTCTTTYGTCTTGTAACTGGTGGGGGT	21	C	C	C	-	C	C	-	C	C	C	Y	C	C	C	C	C	C	C
Tea_114589	AATTCTAYAACTCTACACCAGTGTACCCCCAAGCTAATGGC	8	C	C	C	C	C	C	Y	C	Y	Y	Y	Y	T	T	T	C	-	-
Tea_114626	AATTCTAGATATATAATTTACTCCSTAAATGAAGTAAAAAA	25	C	C	S	C	C	C	C	C	C	-	C	C	-	-	C	-	C	C
Tea_114777	AATTCTAGATCATCCTTTTCTACTTGAGTGTTGAACACTWC	40	A	A	A	A	A	A	A	A	-	-	T	A	W	A	A	A	A	A
Tea_114939	AATTCTAGGGGCRTGGCAAACTTCTCCCAACCATGCCTTTG	13	G	G	G	G	G	G	G	G	-	R	G	G	G	G	G	G	G	G
Tea_115258	AATTCTAGCTAAAAGAAGKTAAGTTCTTAGGCCATGTGGTA	19	T	T	T	T	T	T	K	T	T	-	-	T	T	T	T	T	T	T
Tea_115298	AATTCAATTTCAAAGCTTYTTGGAGAAGCTAAGCCAAGGGA	19	C	C	Y	C	C	C	C	C	-	C	Y	T	-	T	T	-	C	C
Tea_115353	AATTCTCAGTAAATTACTYAGCAAATTCCCAGTAAATTCTA	19	Y	Y	C	Y	Y	Y	Y	T	T	C	-	C	C	-	C	-	-	C
Tea_115370	AATTCACTATGTGTCAKTATGGTCTAGGATTTCTTATTTTG	17	G	-	G	-	G	G	G	K	G	G	G	K	-	G	K	T	T	K
Tea_115431	AATTCTAYCCACTTAAAACAATTGGGTATTTTTCAGACATA	8	C	-	C	-	C	-	C	C	-	C	C	C	Y	C	C	C	C	C
Tea_115468	AATTCTACGCCATCTAGGTCCATAAAAATGACAGCTCCAYC	40	C	-	C	C	C	-	C	C	T	C	C	C	C	C	C	C	C	C
Tea_115522	AATTCTCAACGAAGAAATTTRGATTCAAGTTCTAATCCCTA	21	G	G	G	-	G	-	G	G	G	-	A	R	A	R	G	G	G	G
Tea_115558	AATTCTAGAGAGAGAGAGGAAMTTTTGATCCAAGATGTCCA	22	C	C	C	M	A	-	M	A	A	A	A	A	A	A	A	-	-	A
Tea_115659	AATTCTCAACACCTAAATAGCCAAGTCGCTCCAGGCTTRGT	39	G	-	G	G	G	G	G	R	G	-	G	G	G	-	G	A	R	R
Tea_115673	AATTCTAGATTTTAAGCTTGGCTCGTGCTTTWTTTATGTTT	32	A	W	A	A	W	A	A	A	A	A	W	A	A	A	A	W	A	A
Tea_115840	AATTCTCAACGGGCCACTTCCAACCATTAYTAGAGATAATA	30	C	C	C	T	T	T	T	Y	T	T	T	T	T	T	T	T	T	T
Tea_115873	AATTCTATGGATGCAAGATTCCTGCTGTCRCATTTTTTTCA	30	A	A	A	R	A	A	R	A	A	R	-	R	R	A	A	A	A	A
Tea_115951	AATTCTCAAGAGAATGTCATGTAGAAGCTTCCCATGRAAGC	37	G	G	G	G	G	G	G	G	G	-	G	R	R	R	G	G	G	-
Tea_115979	AATTCTCACCAAAATACTCAGAACAGTAYCCAGTAAATTGA	29	C	-	C	C	C	-	C	C	C	T	-	Y	Y	Y	Y	C	C	C
Tea_116926	AATTCTGACCAATTTAAAGGATTYCTACCAGAGTGATCAAT	24	-	C	-	-	C	C	C	Y	-	C	C	Y	C	C	Y	T	Y	Y
Tea_117090	AATTCAAGTGTACTCAASTGTAATTCTCCAAGTCCTCCACA	18	C	C	G	-	S	G	S	S	C	-	G	G	G	-	G	G	G	G
Tea_117121	AATTCATCCATCATCTTACTCAAAATCYTTATCAAGATCTT	28	Y	Y	C	Y	C	C	Y	C	C	-	C	-	C	C	C	-	-	C
Tea_117442	AATTCAATCTCCTATARTTAATGTACACTCGCCACCCAGTA	17	A	-	A	-	A	A	-	R	A	R	A	A	A	A	A	R	R	R
Tea_118063	AATTCTTGAAAATTAAGCTCAAAATGTAAGGAAARATGCAT	35	G	G	G	G	G	G	G	R	G	A	A	A	A	A	A	A	A	A
Tea_118134	AATTCAATCATTTGCTTGAATAAATCTAAGGGYTTTGTGTA	33	T	-	-	T	T	T	T	T	T	T	Y	T	T	T	T	-	-	T
Tea_118227	AATTCAATCATGCAGCTCATGATAATAATGACAGTTGTGCY	41	T	T	T	-	T	Y	T	T	T	-	T	T	T	T	T	T	T	T
Tea_118334	AATTCTTACTATTTGGTAATGTTTRTTCTGTTTACAAAAAA	25	R	A	R	A	R	A	A	A	R	-	A	A	A	A	A	A	A	A
Tea_118810	AATTCCCTCTTCAAGAAGGAAGGCCCTGCCTCAAYTGTCTG	35	C	-	-	C	C	C	C	C	-	C	C	Y	C	Y	C	C	C	C
Tea_119565	AATTCACAAYATTTCTCACCATTGAACCTCATTTGATCATG	10	C	C	C	C	C	C	C	C	C	C	C	C	Y	C	C	T	C	C
Tea_119787	AATTCAKAAAAGAAAACATGCTAGAATATTTAATCATAGAA	7	G	G	-	T	T	T	T	T	T	T	T	T	T	T	T	-	T	T
Tea_120114	AATTCTCTTTGATTGTCTTCCTATTTCACTTTCYTTTGTAT	34	T	T	T	-	T	T	T	T	T	C	-	-	T	-	Y	T	T	Y
Tea_120655	AATTCACTTCCTATATGGATTATCTACAAGAATTGAGTSCG	39	G	G	G	G	G	G	G	G	G	S	S	S	S	S	G	G	G	G
Tea_120700	AATTCACTTCCAGCTCTCTTGGMGTTTTTGTGGCAAGAAGG	23	C	C	C	C	C	A	C	C	A	C	C	C	C	C	C	-	-	-
Tea_120762	AATTCTTCCATACATCCTCCSCCGAAAGTCACTACACCGGT	21	G	-	-	G	G	C	G	G	-	G	G	G	G	-	G	G	G	G
Tea_120873	AATTCATAGAACCCTAGCCCTAACCCTCTCARAACCACAAT	32	R	G	G	-	A	G	-	A	A	A	A	A	-	A	A	A	A	A
Tea_121289	AATTCAAGGTGTTAATGCSCCAAAATTACCAAACGACGTCG	19	-	-	G	C	C	C	C	-	C	C	C	C	C	C	C	C	C	C
Tea_121345	AATTCCTCCAAACCTTGCATGATGAGATTAACARTCCCCAG	34	G	G	G	-	G	G	-	G	G	G	A	R	A	-	G	G	-	G
Tea_121396	AATTCTTGAGTTATTATTTTGMGATGATTTCGATGTTCCTC	22	M	A	M	A	M	C	M	A	-	-	-	A	A	-	A	A	A	A
Tea_121566	AATTCATGAAAGAAAATTCRTAGTTGAATGATATGTACTCT	20	A	A	A	A	A	A	A	A	-	-	A	R	A	G	G	G	A	R
Tea_121721	AATTCCTATGCCCTTCATAAGCTAGTGGCTCTTCGAGKTTC	38	T	T	T	T	-	T	K	T	K	T	K	T	T	T	T	-	T	T
Tea_121846	AATTCAAGTTAKAAGGTCACCAAGAACATAATTTGAGTTGA	12	G	G	G	G	G	-	G	G	G	T	-	G	G	G	G	G	G	G
Tea_122394	AATTCATCTCCTCTTCCATGGTCTATTTCYAATCATCTTTC	30	C	C	C	C	-	C	C	Y	C	C	C	C	C	C	C	T	T	C
Tea_122467	AATTCAAGTATGATTCTAACTCAAGGCCTCARATTGACTTC	32	-	A	A	-	A	A	-	A	A	A	G	A	A	A	A	A	A	A
Tea_122567	AATTCATCTCTGATRTATTGGATCTCATCTTGAACTCCAGT	15	G	G	G	G	G	G	G	A	G	G	G	-	-	G	-	A	-	G
Tea_122723	AATTCTTGCCTATTTGAGCATTTCCGTGCGYCTCAACAGAG	31	T	T	Y	-	Y	Y	C	T	T	T	T	T	T	T	T	T	T	T
Tea_122922	AATTCAAGTTAGATGGTAATYAAGAATATAATTTGAGTTAA	21	C	C	C	T	C	-	T	C	C	C	C	C	C	-	C	C	-	C
Tea_122923	AATTCAACTTCWACATGTTTTATCTACATAGATTAAGGGAG	12	T	T	W	W	W	W	W	T	T	W	T	T	W	W	T	W	T	T
Tea_123409	AATTCAAGAGAGTTAGCTAAYTAAGCCAAGAATCAAGCTTA	21	Y	C	T	-	T	T	C	T	-	T	-	T	T	T	T	T	T	T
Tea_123520	AATTCTCTCTGAAATCTAAATTTCTTTGACCACAATTMTAG	38	A	A	A	A	A	A	A	A	A	-	A	A	C	A	A	-	A	A
Tea_123559	AATTCCTTCCTCGTTGTTTTCATCAAAAWTTTGAAAGTCAA	29	T	T	W	A	T	T	W	T	T	T	T	T	T	-	T	T	T	T
Tea_123729	AATTCATGTTCTARATATCAGAATTATATACTCTAAGTGTT	14	G	G	-	G	G	A	G	G	G	G	G	G	G	-	G	G	G	G
Tea_123757	AATTCAACTTTCAATTGCATTAGAATATTATTTGCATRGTT	38	G	-	G	G	G	-	G	-	G	-	A	R	R	R	R	G	G	R
Tea_123779	AATTCATGCATGAATGAGTCARAAACAAAGCTTAAAGATTG	22	A	A	A	A	A	A	A	A	A	R	G	R	G	G	R	A	A	A
Tea_124033	AATTCATGTTATTTCAATCWATTTCCAAGCAAGAGCCAATG	20	T	T	T	T	T	T	-	T	-	T	A	T	T	T	T	T	T	T
Tea_124316	AATTCCCATCCACATAATTTCAGGCTAAACAAAGTTTTGGW	41	W	W	T	T	T	T	T	T	T	T	T	T	T	T	T	T	T	T
Tea_124406	AATTCAAGYCTCTAGTTTTGTAATTTAGTTGGTTAATACAT	9	C	C	C	C	C	C	C	C	Y	C	C	C	C	C	C	C	C	C
Tea_124454	AATTCCTGTTTTGCTAGACAGAGAGAGAGCTGTYATTTGCT	34	C	C	-	C	C	-	C	C	C	C	C	C	C	C	C	T	T	Y
Tea_125151	AATTCAAGCCTTTGGTCTTGCTTTWGAGTTAGTAAGTTCAT	25	T	T	-	T	T	T	T	W	T	W	W	W	W	W	T	A	A	W
Tea_125171	AATTCTCTCATGCATGYGTCCATCTTGCTTTTATTTTGAGA	17	T	-	-	T	T	Y	T	T	T	T	T	T	T	T	T	T	T	T
Tea_125175	AATTCAACCTCATGCTYAGACTGGCCAATCAGTATTTGGCT	17	Y	T	T	C	-	T	C	C	-	C	C	C	C	C	C	-	-	C
Tea_125268	AATTCAATRAGTAATTTACTGAGATTTTATTAAATAACTTA	9	G	G	G	G	G	G	-	R	G	G	G	-	G	-	-	A	R	A
Tea_125433	AATTCARTAACATAAATAAGGAAGAAAATCAAGATAATCAT	7	G	G	G	R	A	A	R	G	G	G	G	G	G	G	G	-	G	G
Tea_125668	AATTCTTGGCAGACAAGATACRTAGGTAACAAGTTTGTGAT	22	-	-	G	G	-	R	G	G	R	G	G	R	G	R	G	G	G	G
Tea_125815	AATTCWAGAAGATAATGAAATGAGTTGTATAAATTGAGCCT	6	A	A	W	A	A	W	A	A	A	A	A	A	A	A	A	A	A	A
Tea_125929	AATTCCCACTGGGGGTGCATGGGATGCTGAGGCTAMTGCTG	36	C	C	-	C	-	C	C	C	C	C	C	C	-	C	C	M	C	C
Tea_126148	AATTCAAATTTTCTGTCCAAATGTGTGCCTCCTCCAGTTTR	41	G	-	-	G	G	A	G	-	-	G	G	G	G	G	G	G	G	G
Tea_126754	AATTCAAATTTGTTGCACCTCTTCAGAATTTTCTGTACACR	41	G	G	G	-	G	G	G	G	G	G	A	R	A	R	R	G	G	G
Tea_126814	AATTCTTGGATCACAACTARAATATGAACATGCATGTAAGT	20	A	A	A	G	R	G	G	A	G	-	G	G	G	-	G	G	G	G
Tea_127165	AATTCATTCTTATCCGTTACAATTTTTAACAAATAGGTTKA	40	T	T	T	T	-	T	T	K	T	T	T	T	T	T	T	T	K	K
Tea_127258	AATTCAATGGTTAAAAGGCCAAAAAWATGTTGTTTTGAAAG	26	A	A	-	-	W	-	T	A	A	A	A	A	A	A	A	A	-	A
Tea_127455	AATTCATTCCACCTACATGCCTCATTTTACACACACCACSA	40	G	G	G	G	G	G	G	G	S	C	G	G	G	G	G	G	G	-
Tea_127576	AATTCTTCGGTGCTTYGAGATTATTTCAGGCTTGAAAATAA	16	Y	C	Y	-	Y	Y	Y	Y	C	Y	Y	Y	Y	Y	Y	Y	Y	Y
Tea_127854	AATTCAATTCAAYGTTTGTCACCATGGTATTCAATAAAACA	13	C	-	-	-	Y	Y	T	C	T	C	C	C	C	C	C	C	C	C
Tea_128223	AATTCTCTACTGGGCTTCATGCTCACTCTATGGRATTTTGG	34	G	G	G	G	G	G	G	G	G	-	G	A	-	A	A	G	G	-
Tea_128891	AATTCCTCTAGTTTTGAAAAACTTGATTAATCGAGAGRCAG	38	G	G	G	G	G	G	G	-	G	G	G	R	G	R	R	-	-	-
Tea_129106	AATTCCCAAGTGTGGTAGTCTAATCTTCCAAGTCYTCTTCA	35	C	C	C	C	C	C	C	C	C	-	-	Y	T	T	T	C	C	C
Tea_129366	AATTCCACGCATTTACGAAAATTCTATTATTGACCYGACTT	36	C	C	C	C	C	C	C	C	-	T	T	Y	T	C	C	C	Y	C
Tea_129447	AATTCTTTTTATATTTTAMTTCTATTTTGATAAACAAAAAG	19	M	M	M	C	M	M	C	A	C	C	C	C	C	C	C	C	C	C
Tea_130583	AATTCCACAATTTTTTTGYTGTTTTCAGAGGGCTGTAAACA	19	C	C	C	C	C	-	C	-	C	C	C	Y	C	Y	T	-	T	C
Tea_130621	AATTCAAAAAWTTTTCATAGGGTGGCAGATGGGAAAAGAAA	11	A	A	W	W	W	A	W	A	T	-	A	A	A	-	A	W	W	W
Tea_130780	AATTCTTTTGATATTRGTCACCTTCACCCTATTCGCATCAC	16	G	G	-	G	G	G	G	-	G	G	R	R	G	R	R	G	G	G
Tea_130803	AATTCTCAGTTTGTCTTTGATAACTTRCATAAGGAATACCC	27	A	A	A	A	A	A	A	A	A	-	G	R	G	G	R	-	A	A
Tea_131086	AATTCAAAACCTATTTGGATAATYCACTCTTGATATATATA	24	C	C	C	C	C	C	C	C	C	Y	C	C	Y	-	-	C	C	C
Tea_131354	AATTCAAAACATTAGTTTGATATAAAATCTATTTCYAAAGC	36	C	C	C	C	C	C	C	T	C	-	C	Y	C	C	Y	Y	T	T
Tea_131433	AATTCCACGCATGGACTTRTTTTCGAGTTTGGAACGAACAC	19	G	-	-	G	G	G	G	G	R	G	-	G	-	G	G	G	G	G
Tea_131566	AATTCTCATCGTTATGGTCATGATCGATCTCTGCTTCACCR	41	A	A	A	A	A	A	A	A	A	G	G	R	A	G	R	A	A	R
Tea_131571	AATTCTAACAAAAATTAATAAAATATTAGCGAGCYATGAAG	35	Y	Y	Y	Y	Y	Y	C	-	Y	-	C	C	Y	C	C	C	C	C
Tea_131731	AATTCTCATAYGCATGTTAATATCTTGGTTTTGTTCAAGGA	11	T	T	T	T	T	T	T	T	T	-	-	T	T	T	T	Y	T	T
Tea_131809	AATTCAAATCATTGAACCGTGTGTTYAGAGTGCAAACAGAA	26	C	C	-	C	C	-	C	C	-	-	C	C	Y	C	C	C	C	C
Tea_132083	AATTCTYGGATGTTTTTCTAGATGATTTGCCAGGGGATTTG	7	Y	Y	T	C	C	C	C	-	C	C	C	C	C	C	C	C	C	C
Tea_132184	AATTCAAAAAGAGTCYTCCATTGTTATAGAGATTTAAATAT	16	T	T	T	T	Y	T	T	T	Y	T	T	T	T	T	T	-	-	T
Tea_132273	AATTCCAATTTTTGTCCAACATTTAAGYCTCCTTCAGTCTG	28	Y	C	-	T	T	T	T	Y	T	T	T	Y	T	T	Y	T	T	Y
Tea_132466	AATTCAAAAAGATGAAGCCACCAATGTTTCATGGMGGAATT	35	M	-	A	C	M	M	C	M	C	-	C	C	-	C	C	-	C	C
Tea_132528	AATTCTAAGAAAAAACAAATTTGAARATCATATTTATTTTT	26	G	G	G	G	G	G	G	G	-	G	A	G	R	G	G	-	-	A
Tea_132531	AATTCTAATTTGGTTTGGYTTGGATATAATATATTTTAATA	19	T	T	T	-	C	T	T	T	-	-	T	T	-	T	T	T	T	T
Tea_132588	AATTCAAAACYATTTCGTAAAATCAAGGCCCAAGAGTAACT	11	-	-	-	C	-	C	C	C	C	Y	C	C	T	T	C	C	C	C
Tea_132867	AATTCATTRCATGCATGGCTAAAGTATGGAGTTTTGGGTTT	9	A	A	A	-	A	A	A	A	A	A	A	A	R	A	A	A	A	A
Tea_133437	AATTCAAAACTACTAACAYATGACCAAATACAAGTTTTAGC	19	C	C	C	C	C	C	C	C	C	-	-	C	T	T	C	C	C	C
Tea_133495	AATTCAAGATGTTTGAMAAGTGTAGACATGTTTTCTCAAGC	17	C	C	C	C	C	C	C	C	C	-	C	C	C	C	C	-	M	C
Tea_133638	AATTCTCTCTCTATYACTATCTTGCAACCTATACACTCTCT	15	C	C	C	C	C	C	C	C	Y	C	C	C	C	C	C	C	C	C
Tea_133823	AATTCTCTGCATTTTGGTAATTCATAGTGCCTCRTGGGAAA	34	R	G	R	G	G	-	G	G	G	-	G	G	G	G	G	G	G	G
Tea_134377	AATTCTTGGCCGAAATACATGAAGGTAACTGCGGTGCCCAY	41	C	C	-	C	C	C	C	C	C	C	C	C	C	C	C	C	Y	C
Tea_134632	AATTCCAACTCACATTATGCATGCATGTGTATAATTCAACY	41	T	T	T	T	T	T	T	T	T	T	T	Y	T	T	Y	T	T	C
Tea_134817	AATTCAAACAATATWGCATTGTAGTTTAATTAGGCATTCCA	15	W	A	W	W	W	W	W	W	A	-	A	A	A	A	A	A	A	A
Tea_135329	AATTCCAAGTCATATTGGCCCWGCACCACAGCCCATCTGGC	22	A	A	A	A	A	-	A	A	-	-	A	W	A	W	W	A	T	A
Tea_135365	AATTCAAAAATAAATTTAAACAAAGAGGRAAAGGATATGAT	29	-	A	-	A	A	A	A	G	A	R	R	R	R	R	R	G	R	R
Tea_135849	AATTCCCCTACYTCAACTCACTTCCTTACTTCTCAAAAATG	12	C	C	C	C	C	C	C	C	T	-	-	C	-	-	C	C	C	C
Tea_136467	AATTCCCGAAGACTGTAGCCACCCATTTTYCATGGGGGTAC	30	T	T	-	T	C	Y	T	T	-	C	C	-	C	-	C	C	C	C
Tea_136506	AATTCATGTCCATCAAGATTTCCTTATTWTCTTAGAAGAGT	29	A	A	T	-	A	A	A	W	A	A	A	A	A	A	A	A	A	A
Tea_138144	AATTCGTGGATTCTCTGAGAAACGAATAGTTAATGTYGAAA	37	-	C	-	Y	Y	Y	C	C	C	C	-	-	C	C	C	Y	C	C
Tea_138440	AATTCCTTGGAAGTTCCARGACAAGTGATCATCCTTGTTGT	19	G	G	G	G	G	G	G	G	-	R	R	R	A	A	R	G	G	G
Tea_138669	AATTCTAAAGGAAGAKGTCCTATTTATAGAGTTTGAGCTAA	16	G	G	G	K	-	-	K	G	G	G	G	G	G	G	G	-	G	G
Tea_139321	AATTCCTTTCAATGCACTGCAAATACTGATAACATTCCYAC	39	C	C	C	C	C	-	C	Y	-	C	C	Y	C	-	Y	T	T	T
Tea_140088	AATTCCRATATTTATTGGAAGCACGGCACATAACCATGCAT	7	-	A	-	R	-	A	A	R	-	A	A	A	A	A	A	A	A	A
Tea_140412	AATTCCAAGTTTTGATAGAATCCCRGCACGACGAGGAAATC	25	G	G	G	G	G	G	G	R	G	R	A	R	R	A	R	R	A	G
Tea_140704	AATTCCACAAATCGCTTCAATTATGTTGTATTACGTTGTTY	41	C	Y	T	-	-	T	T	T	-	T	T	T	T	T	T	-	T	T
Tea_140766	AATTCCACATAATTTAATTTTTTATATTYACGTATACATGT	29	C	-	C	C	C	C	C	C	Y	C	C	C	C	C	C	C	C	C
Tea_141219	AATTCATTCTTGAATCGRATAATAACCTACAACCGGACAAC	18	G	G	-	R	R	G	R	G	R	-	A	A	G	-	A	G	G	A
Tea_141654	AATTCCATKCATTTGCATAAATTCTATCTTTAACCCGACTT	9	G	G	-	G	G	-	-	G	T	G	G	G	G	G	G	-	G	G
Tea_141666	AATTCCATGATGAAATCGGCAACAGTCTGCCCTTTAATCGY	41	C	C	C	C	C	C	C	C	T	-	-	C	C	-	C	C	-	C
Tea_141847	AATTCATTCGATCYAAAAAGGATGTTGCCCATTTTTCTATT	14	C	C	C	C	C	C	C	C	C	C	T	Y	C	C	C	C	C	-
Tea_142227	AATTCATTACATTACCAACACTACATTGATACRCTGCTCCC	33	A	A	-	A	A	A	A	A	-	A	A	A	G	-	A	A	-	A
Tea_142379	AATTCCWACCTTACTGATCAATTAAGAATGATTGCCTTTTC	7	T	-	T	T	T	T	T	T	-	T	T	T	W	T	-	T	T	T
Tea_142673	AATTCCCAACATRAGAGCATTTTTAAAGCAGTGGTTGGGAA	13	R	G	G	G	G	G	G	G	G	G	G	G	G	G	G	G	G	G
Tea_142899	AATTCCCAKATTTTCCCACCAAGCTCAAATTCAACTCCAAA	9	G	-	G	G	G	-	G	-	-	G	G	G	G	G	G	G	G	K
Tea_142925	AATTCCCCAAATCAAAGCTTTTTTGRACTTGCAATTCAGTA	26	G	G	-	G	G	G	G	A	G	-	G	-	G	G	G	G	G	G
Tea_144149	AATTCACTAGAGGCAGGGKCGTCTGTTACCTGTGTCATAGA	19	T	-	K	G	K	G	K	G	K	K	G	T	-	-	T	K	T	T
Tea_144156	AATTCAACTCAGGAATYGGGCATTGTTAGTACTGCTGATAT	17	C	C	C	C	C	C	C	C	-	C	C	T	-	T	T	-	C	-
Tea_144175	AATTCAAAGCATAGRTTGTGGAACCAAAAGCTAACAACTAT	15	G	G	-	G	-	G	G	G	A	G	G	G	G	G	G	G	G	G
Tea_144194	AATTCACTGAGTAATTTACAAAGAATTTAATTRGAATTTAC	33	-	-	A	R	R	A	A	A	A	A	A	A	A	A	A	A	A	A
Tea_144397	AATTCAAATGAATTAAGAGRTAAATCACAAGAATTAAGCTA	20	A	A	A	A	A	A	A	A	A	A	-	A	G	-	A	A	A	A
Tea_144438	AATTCAAGTTTCAATGACACAACTCRGTAGCTATCTATGCA	26	G	G	G	G	G	-	G	G	G	G	-	A	A	-	A	G	G	R
Tea_144610	AATTCACCATGTTTTGGAGTTTAATCTTGCATTTGACYATG	38	-	C	C	T	T	-	T	C	C	C	C	C	C	C	C	C	C	C
Tea_144947	AATTCTTTRATCATATTTTGCATCTCTTCAGGAAATTTCTG	9	G	G	G	G	G	-	G	G	G	-	G	G	A	G	G	G	-	-
Tea_144956	AATTCTTTGCTACATYAAAGGTACAATCGATGATGATTTAT	16	C	C	C	C	C	C	C	C	C	-	C	C	C	C	C	Y	C	Y
Tea_145143	AATTCAAACTTCAAAATCATTGAAGTTTTCTCTCCAAATTY	41	C	C	-	Y	-	-	Y	C	C	C	C	C	C	C	C	Y	C	C
Tea_145151	AATTCAAAGAATTAAGTTATATAAKGCTAGAATTGAGCTAA	25	T	-	T	G	G	T	K	T	T	T	-	T	T	T	T	T	T	T
Tea_145165	AATTCAAAAGTCTAGTGAATCAGYTTGCAACCGTTAAGATG	24	C	C	C	C	-	C	C	C	C	-	-	T	-	C	T	T	T	Y
Tea_145238	AATTCAAAGAACACTATGACAAAATGTGTACAAGGGTGYGA	39	C	C	C	C	C	C	C	C	C	C	C	Y	C	C	Y	Y	Y	Y
Tea_145280	AATTCAACCTTRGGTAAAAACTATACTCTTAAACTTTGTAC	12	A	A	A	A	A	-	A	A	-	A	A	R	G	-	A	-	A	A
Tea_145321	AATTCAAATGGTGCTTCGGTCTGATAAATCGGTGYTTTGGA	35	T	Y	Y	-	C	C	C	Y	-	-	C	C	C	-	C	C	C	C
Tea_145337	AATTCACARATTGAACCCTAGCCTTAGCCCTAGCCCTAACC	9	R	R	R	R	G	G	G	R	A	G	G	G	G	G	G	G	G	G
Tea_145738	AATTCAAAGAACACTGAATAAAGTGTGTGMAGATGTGCAAG	30	C	C	C	C	C	C	C	C	C	M	C	C	C	C	C	C	C	-
Tea_145897	AATTCAAYGTAATCTAAATTACATTGAGCACTCTTACATTC	8	T	T	T	T	T	T	T	Y	-	T	T	Y	T	T	C	C	Y	C
Tea_145926	AATTCTTTTAATWGTTTAAGAAATTTTTTTACTTTTTAGAC	13	A	A	A	A	A	A	-	A	T	A	A	A	A	A	A	-	A	A
Tea_146149	AATTCTATTGTCTTCGCTTACACAAATGGCTGRATAGTTCA	33	A	A	A	A	A	A	A	A	A	A	A	R	A	A	R	-	-	G
Tea_146406	AATTCTTTAGAASCAACTTCAAAACATGATGAAATGAGCAT	13	G	G	S	G	G	G	G	S	C	G	G	G	G	G	G	S	S	S
Tea_146771	AATTCTCATAGCCGATTAATATRGACAAGTTGAAGAAATAT	23	G	G	G	R	R	A	R	G	G	-	G	G	G	-	G	G	G	G
Tea_146804	AATTCTCAGTGAATTRTTTAGTAAATTCTCAATTAATTACT	16	A	A	-	A	A	-	A	R	A	R	R	R	R	A	R	G	G	G
Tea_146927	AATTCTATTCTAAGGATTTARTAATTGAAGTTTCCAACCAA	21	-	-	G	G	G	G	-	G	A	G	G	G	G	G	G	G	-	G
Tea_146934	AATTCTACTAAATCTTAATTCAYGAACAAAACAAAAGGACA	23	T	-	T	T	T	T	T	T	C	T	-	T	T	-	T	T	T	T
Tea_147011	AATTCTCAAAAMATAGATGAGATGAACACATGCATGGAAGA	12	C	C	C	M	C	M	C	C	M	C	C	-	C	-	C	C	-	-
Tea_147107	AATTCAAACTTCGACTTCGATTTRCGACCTCTATCTTGACC	24	G	G	G	G	G	G	G	G	A	G	G	G	G	G	G	G	G	G
Tea_147270	AATTCAAATTCTAAACACATCACCTATGCCATCTCTTTATW	41	W	A	W	A	A	W	A	A	A	A	A	A	A	A	A	A	A	A
Tea_147367	AATTCAAGACACCCATGYCATGACACATTTTACTTCGAAAC	18	C	C	C	-	C	C	C	C	C	C	-	C	C	Y	C	C	Y	C
Tea_147408	AATTCAAAAAGCCCAAGCCAATAATTTTTCWCATAATCTGT	31	W	W	A	A	W	T	W	W	T	T	T	T	T	T	T	-	T	T
Tea_147643	AATTCTCAACGAAGGATCTAAGTTCAAGCTTCGAGACRAGC	38	R	G	-	G	A	G	G	G	G	A	G	R	R	R	R	A	-	-
Tea_147683	AATTCCCARGGGAGAGCCGAAGATGCAGCATATTTCTTGAA	9	G	G	G	R	R	A	R	G	-	R	A	R	A	G	G	G	G	R
Tea_148084	AATTCACCCYTTTATTTATGTATTTAAGTTGTTACATGCAT	10	T	T	T	T	T	T	T	C	T	T	T	T	-	T	T	C	Y	Y
Tea_148342	AATTCTTCTCTTTTCTATTATATTGGCTATGCAAGKTCCTT	36	T	T	K	K	K	T	T	K	-	K	T	T	T	T	T	K	T	T
Tea_148344	AATTCAATATCTTACAAAGTTCAATTCCGYATTATTATTAT	30	C	C	C	C	C	C	C	Y	-	C	C	C	C	C	C	C	T	C
Tea_148656	AATTCAATGAGTAATTTACTTAGCAATTTACTRGGTATTGT	33	G	G	G	-	G	G	G	G	G	A	G	A	G	-	A	G	G	A
Tea_148713	AATTCTTCAAACCGTGCTAGAATYACAACGTGCATGTGAGG	24	T	T	-	T	C	T	T	T	T	T	T	T	T	T	T	-	T	T
Tea_149283	AATTCTAAYAGGAAACAAAAAGAGAAACAAAAATAAAAAAA	9	-	-	-	C	C	T	C	T	-	T	T	T	T	T	T	T	T	T
Tea_149621	AATTCAGAGTGCAAAATTACACCACTCCTAGTAACASTATT	37	C	C	C	C	C	C	C	C	C	C	C	C	C	-	C	S	S	S
Tea_149831	AATTCATAAAAGTTGAGCCAAAACCATGTCAAGTTTTTCYT	40	C	C	C	C	C	C	C	C	C	C	C	C	T	C	C	C	C	C
Tea_149850	AATTCTTAAAGATKTTATAAGGACATTGATCTATCTAACCC	14	G	G	G	G	G	-	G	G	-	-	G	K	K	K	-	G	G	G
Tea_150004	AATTCATAAATAAACTGAGGGTGCCCATACAARGGGCAACG	33	G	G	G	G	G	G	G	G	G	G	-	G	R	G	G	G	G	-
Tea_150247	AATTCAWATTTGTGACTTGGGAGACACTTTTAAGAATATTA	7	A	W	A	-	-	W	-	-	A	A	T	A	W	A	A	A	A	A
Tea_150260	AATTCAAATKTTTTTGGCCCAAAAAGAATAGTATTGGGTCG	10	G	G	G	G	-	G	G	K	G	-	G	K	G	G	K	T	T	K
Tea_150366	AATTCAAAATATCAATCTTGAACAATTTCAAAATAGATTTY	41	Y	-	C	C	C	-	C	C	C	-	C	C	C	C	C	C	C	C
Tea_150431	AATTCAAAAACAACTTCAAGTAGCCCACATGAKGGTTTAAA	33	G	G	-	G	G	G	-	K	G	G	G	G	K	G	G	T	K	K
Tea_150770	AATTCAAAGTATTTTGAAGRGTTCTCGGCCTTGTCATGCAT	20	A	A	A	A	A	A	A	R	A	-	A	A	A	A	A	R	R	A
Tea_150809	AATTCAAYGAGTGTTTTCGGGTTCGTGGAAATGGCTTTAGG	8	C	C	C	C	C	-	C	C	C	C	C	Y	C	-	Y	C	C	Y
Tea_150857	AATTCAACATGTTTTTAARTTAAACACCTCATTAGATCATG	19	G	A	A	-	G	A	G	-	-	-	G	G	G	G	G	G	G	G
Tea_150945	AATTCAAAATTGTTGCACCTCTTTAGAATTTGTTTTGTATW	41	A	A	-	A	A	A	-	A	W	A	A	A	A	A	A	A	A	A
Tea_151057	AATTCAATTTCTCTATCAATTAAGTCCCTAGMCAATTCTTT	32	C	C	M	C	M	C	C	-	C	M	M	M	A	M	M	-	C	-
Tea_151140	AATTCAAATAAATAATTAAMAATATAAGGTTAATTTGTTAT	20	A	A	A	M	M	M	M	-	M	-	-	A	A	A	A	A	-	A
Tea_151311	AATTCAAACAGGTTCTGTYCGTTGCACTTGGAACAGTTTTA	19	C	C	C	C	C	C	C	C	C	-	C	C	C	C	C	T	Y	C
Tea_151474	AATTCTTCACATTTGRAAAACTTAAGTTAGTTTACTTATTT	16	G	G	G	G	G	-	G	G	G	-	G	R	-	G	R	R	R	A
Tea_151475	AATTCAATSTCCTATAATAAATACACACTCGCCACCCACTA	9	C	C	C	C	C	C	C	C	C	G	C	S	C	C	C	C	C	C
Tea_151852	AATTCAAACCACCCCYACATTTACTAGCCATTATACGGACG	16	C	C	C	C	C	C	C	-	-	Y	C	Y	C	C	C	C	-	-
Tea_151959	AATTCAAACAGATAACAAAAATGGRAAGGGCCCTGTTTGGG	25	R	G	-	R	R	R	R	R	-	-	G	G	G	G	G	G	R	G
Tea_151989	AATTCAAAACCATAAGTTTTCARTGAGTTTCTTGGTCTTTG	23	G	G	-	-	G	-	G	G	G	G	G	R	G	G	R	G	G	R
Tea_152024	AATTCAACAAACAAGGAAGGAAAGAAAGGCATTGYTAAACA	35	C	C	C	C	C	C	C	C	C	C	C	Y	C	C	Y	Y	Y	Y
Tea_152095	AATTCAAAACMTATTTGGATAATCCACTCTTGATATCTAGA	11	-	-	-	C	C	C	C	C	C	C	C	C	A	C	C	C	C	C
Tea_152176	AATTCTTCAAACTATGCTAGGATTAYAACATGTATGAGAGG	26	C	C	C	C	C	C	C	Y	C	T	T	Y	Y	Y	Y	T	Y	Y
Tea_152506	AATTCTATGTATCATTCTCGYACGAAGCACATTGGTGTTCG	21	C	C	C	C	C	C	C	C	T	-	C	C	C	C	C	C	C	C
Tea_152566	AATTCACTTTGCCTGTTTTCTTAGGCATATCCYACTTCTTA	33	T	T	C	T	Y	T	Y	Y	Y	C	C	C	C	C	C	C	C	C
Tea_152753	AATTCTAGCTGAAAGAGGTTAAGTTCTTAMGCCATGTGGTA	30	M	M	C	M	-	A	C	M	M	M	C	M	C	C	C	C	-	C
Tea_153255	AATTCTGAAATGGGTGGTGATGAAACTTTTGATTCRGTCTG	36	G	G	G	G	G	G	G	R	G	-	R	R	R	R	R	R	R	R
Tea_153301	AATTCACTTGYTTTTGGTCTTTGATTTTGCGAAATGGTTTT	11	C	C	C	C	C	C	C	C	C	C	C	C	C	C	C	Y	C	C
Tea_153599	AATTCACACACTACTTCTTTCAGCAYTGTACGGTAAAAAAA	26	T	C	-	C	C	C	C	C	C	C	C	C	C	C	C	C	C	C
Tea_153750	AATTCTATATAAATAGTATTTTYGTATAAGTTGACATCAGC	23	Y	-	C	-	C	T	T	-	Y	C	C	C	C	C	C	T	C	C
Tea_153809	AATTCCCTCCAGTCTTGTGGTAATTTTTCAATTAAGGTAGY	41	C	C	C	C	C	C	C	Y	C	T	Y	C	Y	C	C	Y	Y	Y
Tea_153933	AATTCTTGACAGMTATTACTACGAGTAATAGATAGAAAGCC	13	A	A	-	A	A	A	A	A	-	A	M	M	A	M	M	A	A	A
Tea_154042	AATTCTTGCATRCATGTAATAATCCAAGCTTTGTTTTGACA	12	G	G	G	G	G	G	G	A	A	G	G	-	G	-	-	G	G	G
Tea_154106	AATTCACTTCTGCAGAGGKGGACAAGGCTTTAGCTCAAATG	19	T	T	T	K	T	K	T	T	K	T	T	T	T	T	T	T	T	T
Tea_154161	AATTCCMGTTGGCCATTTGCTTGACTTTCAATTTGATTACC	7	M	M	M	C	C	C	C	M	C	C	C	C	C	-	-	C	C	C
Tea_154656	AATTCACCTTGATCGTGGGAAATTATCAAGTTTTATGTTRT	40	G	G	G	G	G	G	G	G	G	R	G	R	G	G	G	G	G	G
Tea_154700	AATTCAGAAAAYTGGAAAGAATGTTGGCCTGAGGTTCAACA	12	-	T	-	T	T	T	T	Y	T	-	Y	-	C	C	C	Y	Y	Y
Tea_154722	AATTCAATTYAGCATTTGTCACCATGGTATTCAATAAAACA	10	C	C	-	C	C	-	C	C	C	C	Y	Y	-	C	Y	C	Y	Y
Tea_154936	AATTCAATTAACTAATATATGGGAACARAATTGTTTAATTT	28	A	G	R	-	A	A	A	R	A	-	A	A	A	A	A	A	A	R
Tea_155482	AATTCACTKATCTGAGTCGACGTGATCTGATCATAGGGTTC	9	G	G	G	G	G	G	G	G	G	G	-	G	G	-	G	K	K	G
Tea_155877	AATTCACCYAGTTATGAATTTAAAACCATGAATTTGAGTTC	9	T	T	T	T	T	T	T	T	T	T	-	Y	T	-	T	T	T	-
Tea_155950	AATTCAYGAACTAGACTTAGATTTTGAGGCCCGGAAAAAAC	7	Y	C	Y	C	C	Y	C	C	C	C	C	C	C	C	C	C	C	C
Tea_156151	AATTCCTCCTTCTTTGTTTTCAYCACAGTGTTTGAAAAGCT	23	C	Y	T	T	T	T	T	T	T	-	T	-	T	T	-	T	Y	T
Tea_156171	AATTCCATGTCATGGATGTTCCAACAACCTYTAACTTGCTA	31	T	-	T	T	T	T	T	C	T	T	T	T	T	T	T	C	Y	T
Tea_156538	AATTCTCTAGTYGATAAGGATGAATTTGAATTTCCCACGAT	12	C	C	-	C	C	-	C	C	C	T	C	Y	C	-	C	C	C	C
Tea_156944	AATTCACYATCGGTGCAGGAACATGGTGATATTGACCATTG	8	-	-	C	C	C	C	C	C	C	-	C	C	C	C	C	Y	C	C
Tea_156962	AATTCTCCTTGTGCTTGTTAATTTTCTTTGGAATTTASTTA	38	C	C	G	C	C	C	C	C	C	C	C	C	C	C	-	-	C	C
Tea_157125	AATTCACCCAAGGYTTGGGAAAGGCGCAAAAAGGGAAATCT	14	T	-	-	-	C	-	C	C	C	C	C	Y	C	C	Y	Y	C	Y
Tea_157174	AATTCCTGACTTGAAAATTACACTTATGATTTAGTRAAATT	36	G	G	G	-	-	R	A	G	A	G	G	G	G	G	G	-	-	G
Tea_157251	AATTCCACCTCATGTTTGGACGGGCYGACTAGGATATGGCT	26	C	-	-	C	C	C	C	T	-	-	C	C	C	C	C	T	C	C
Tea_157491	AATTCTCGACTAACTTTCTTACTAAMCCTTTGGTTAGTGGA	26	C	C	C	-	C	C	-	C	M	C	C	C	C	C	C	-	C	C
Tea_157618	AATTCTCGTATTTTTTATATTTATWTTTTTGGTATTTAGTG	25	A	A	A	A	A	-	A	A	A	T	A	T	-	T	T	A	A	T
Tea_157691	AATTCATGAAGTGTAAGTTGAATTTGAGAACAAYTGGCATG	34	T	T	T	T	T	T	T	T	T	-	-	C	T	-	Y	T	T	Y
Tea_157852	AATTCACATACTTGGTGACTTTGATTCATAAATTAAGASTT	39	S	-	C	-	C	C	C	S	G	G	G	G	G	G	G	G	G	G
Tea_158023	AATTCTCTAYACTTTTGCTTATGAGCTCTTGATCAAACTTG	10	C	C	C	C	C	T	C	C	-	C	C	C	C	C	C	C	C	C
Tea_158057	AATTCACATATGAGTGGTTGAACGGGAAACCAAAGGCCGAY	41	C	C	C	C	C	C	C	Y	-	C	C	T	-	-	T	T	Y	T
Tea_158198	AATTCCAAATTGGAAACAAGATTTGGGAGYTGATCTCTTGG	30	T	T	T	-	T	T	T	T	T	C	Y	-	Y	-	C	T	T	Y
Tea_158199	AATTCCAAATTGCACATGGTTGGGKGTCAAAAAGAGCAGAA	25	G	G	G	G	G	G	G	K	G	G	G	K	G	G	K	K	K	K
Tea_158546	AATTCATGATGTTTGACAAKTTTAAAAATGTTCTCTCAAGT	20	G	G	G	-	G	G	G	K	G	-	G	K	G	G	K	K	K	T
Tea_158831	AATTCACAATTGRTGTAATACCGAGAACTCAACCAATTTCT	13	A	-	-	G	G	-	G	A	A	A	A	A	-	A	A	A	A	A
Tea_159373	AATTCATTATGTTTTTGGAAAGAATAACTYATATGATCATG	30	C	-	C	C	C	C	C	Y	C	C	C	C	C	-	C	Y	T	C
Tea_159583	AATTCTACAAAATAGATCATRTAATTGATTTTACATAATAG	21	G	G	-	G	G	G	G	G	G	-	A	R	G	G	G	G	-	-
Tea_159844	AATTCATGCATGTTTRCATGTTCATCCTATTCTTGAAAAAT	16	G	G	-	A	-	-	R	G	-	G	G	G	G	G	G	G	G	G
Tea_160171	AATTCTGATATATGAAAGTWTATTGTTTCTCATATTCATTC	20	A	A	-	A	-	-	A	A	A	W	W	W	W	W	W	A	W	A
Tea_160639	AATTCATCCAGATTGGACGTTGAAAATCAAGGAAGMGGTCA	36	A	A	A	-	A	A	-	A	A	A	A	M	A	A	M	A	A	M
Tea_160818	AATTCMTCTTAATGAACCGTACATACAATATCATCTAGTTG	6	C	C	-	C	C	M	-	C	C	C	C	C	-	C	C	C	C	C
Tea_160857	AATTCTAAATCAATCTTTTCTACTTGAGAGTTGAACACYAG	39	Y	Y	-	-	Y	Y	T	T	T	Y	Y	Y	T	Y	Y	T	Y	Y
Tea_161579	AATTCCTCGGCTGAARAATGTTGGAAAAGTTCATCTAAAAT	16	A	A	R	-	G	-	-	R	-	G	G	G	G	G	G	G	G	G
Tea_161630	AATTCCTTCTTCTTTGTTTTYAACACAATGTTCAAAAAGGT	21	C	C	C	C	C	C	C	-	C	C	Y	C	Y	C	C	-	-	C
Tea_161714	AATTCCTTCTTCAARAAGGAGGTTTGAGTTTCTCCCTCTAT	15	G	G	G	G	G	G	G	G	-	R	G	G	R	G	G	-	G	G
Tea_161784	AATTCCTTGATCAAAGTTATTGTGCCATCTCYATATAAAGC	32	C	C	C	C	C	C	C	C	C	-	T	Y	T	T	Y	C	T	Y
Tea_161820	AATTCCTTGGAAACAACTTCAAAATGATATGATATAKGCAT	37	G	G	T	G	T	-	G	-	T	T	K	T	K	K	T	-	T	T
Tea_162380	AATTCTAAGAAGACCTCTACTACTGTGGTTGTTRAAACAAA	34	-	-	G	G	G	G	G	A	G	-	G	G	-	G	G	G	R	G
Tea_162722	AATTCTCAGCATAGAAATTWGGATTCAAGCTTTAATCCCAA	20	T	-	-	T	-	T	T	T	-	T	W	W	A	A	W	T	T	W
Tea_162783	AATTCATARCTACTGAAACAAATGCTTAAACGAGTACTGGT	9	G	G	G	G	G	G	G	G	A	G	-	G	-	G	G	G	G	G
Tea_162932	AATTCATTWACAACTGGGATATCGGCCAGTTCAATGTTTCC	9	A	A	A	A	A	A	A	A	A	A	W	W	W	T	T	-	T	T
Tea_162953	AATTCCAYATCCACTGTTCGGGAACCTGCTCAAATGGGTAG	8	C	Y	T	T	T	-	T	C	-	C	Y	Y	Y	C	C	C	C	C
Tea_163356	AATTCGAAYACGTGATTTTACACCTATGCCAAAGGTAATAA	9	Y	C	-	T	T	T	-	T	T	T	T	T	T	T	T	T	-	T
Tea_163733	AATTCTCTACCTTTAGGCCTTCAATTCTAAGTATRGAGGCT	35	-	-	-	A	G	G	A	G	-	G	G	G	G	G	G	G	G	G
Tea_163912	AATTCGTATGAAAATTAATATAAAATTRTATAGAACAATTA	28	G	R	R	R	-	R	-	G	A	G	G	G	G	G	R	G	-	G
Tea_164045	AATTCGAAGAACACAAGRGGGAGATCTCTGTCAGAGTAGAG	18	A	R	-	G	G	G	-	G	G	G	G	G	G	G	G	G	-	-
Tea_164056	AATTCTCATTCTTAATCTCAATAMTTAACTTATTATACAAG	24	C	C	C	-	-	C	A	C	A	-	C	C	C	C	C	C	C	C
Tea_164117	AATTCCTTTGCAAATTCTTCAASGATGAGCTCTCTCTCTCT	23	S	C	S	-	G	-	G	G	G	G	G	G	G	G	G	G	G	G
Tea_164508	AATTCTTGTTCCTTGAAAAGACATGTCGGCCTRTATGATGA	33	R	G	R	G	R	R	G	G	-	-	G	G	G	G	G	G	G	G
Tea_164534	AATTCTTGTTCTTYAAAATAGACATGTCGGCTTGAATGATG	14	T	T	T	T	T	T	T	Y	T	-	T	Y	T	T	Y	Y	Y	Y
Tea_164780	AATTCAAGTAGTTCCGTAACCCTAATTTGCAWAAACATAAT	32	T	T	T	T	T	T	T	T	A	T	T	T	T	T	T	T	T	T
Tea_164784	AATTCAAGAGAATTAAGTTRAATAATGAAAGGACTAAGCTA	20	R	A	R	A	A	R	G	R	R	-	G	G	G	G	G	G	G	G
Tea_164811	AATTCTTTAATCAAAGTTACCGTGCCATCCCCAYATAAAGC	34	T	T	-	T	T	T	T	-	T	T	C	T	T	T	T	T	T	T
Tea_164880	AATTCAAGCAAGGGAATTKCTAGAGAACTTAGAGATTGGCT	19	G	G	-	T	G	G	T	G	G	G	G	K	G	K	G	G	G	K
Tea_164922	AATTCTTGTKGATGAAGGCTATTTGCTTGAATTGGAATAAT	10	T	G	G	G	G	G	G	G	G	G	G	G	G	G	G	G	G	G
Tea_164935	AATTCAAGTGCCTCATGATGATGCCTTAGTGGTGACCCTYC	40	T	T	T	T	T	T	T	T	-	Y	T	T	T	T	T	T	T	T
Tea_164938	AATTCAAAGGTGGAAGAGAAAAATTAACCGAAAAGTCTRGA	39	G	G	G	R	A	-	R	G	-	-	G	G	G	-	G	G	G	G
Tea_164982	AATTCAAGTGAAGTAAGAGAATARCATGAGAAATAAGTTAA	24	R	R	R	R	R	A	R	A	G	-	-	G	G	G	G	-	G	-
Tea_165877	AATTCATCCTTRATCCTTGAAAATAAAACATGTAGAAGTTG	12	A	A	A	-	A	A	A	A	A	G	R	R	G	-	A	A	A	R
Tea_166044	AATTCTTTAAAATYAAACTCAAATTATGTTCAAATGGACAT	14	C	C	C	C	C	C	C	C	T	C	C	C	C	-	C	C	C	C
Tea_166060	AATTCTTACATTAGCCATCTTAAATACAYAACTAAATGGTT	29	T	T	T	-	C	-	C	Y	C	C	-	C	C	C	C	C	C	C
Tea_166089	AATTCAATGTACCATTCTYGTACAAAACACATTGATATTCG	19	Y	Y	C	-	-	C	-	C	C	C	C	C	C	C	C	C	C	C
Tea_166266	AATTCATCAATAAAATCATTACMAAAAATCAATTAATTGGA	23	A	A	A	-	A	A	A	A	-	-	A	C	C	-	C	A	A	M
Tea_166281	AATTCAATGTTAAGTGCAGTCCTATAGCTTTGATTACATCY	41	T	T	T	T	T	T	T	T	T	T	T	T	T	T	T	T	Y	Y
Tea_166345	AATTCAATGCCATTTGTGTTAGAGTAACTGAATGRCGTAAT	35	A	A	-	A	-	-	-	A	A	A	A	A	A	A	A	A	R	A
Tea_166542	AATTCTATAAGAGGSAGCCTCTCTCTCCATTTCCAGGGTTC	15	G	G	G	G	G	-	G	S	G	G	G	G	G	G	G	C	S	-
Tea_166798	AATTCTAGCTTGACARTGTAGCATTTCTAGGGCATGTAATC	16	G	G	G	G	-	G	G	G	G	A	G	A	G	A	-	G	-	-
Tea_167042	AATTCCTTTCTCTTTGTTTTCATCACAATGTTRGAAAGGTT	33	G	-	-	R	G	G	-	A	-	A	A	A	A	A	A	A	A	A
Tea_167349	AATTCTAGTCCTTGGCTTTGTAATGTARTTGATTAATGCAT	28	G	G	G	A	A	G	A	G	R	G	G	-	G	G	G	G	G	R
Tea_167497	AATTCCTTGKGTATTCATGCAACTTAAGGCTTGTGTGTGTG	10	K	K	K	T	T	-	T	G	T	-	G	G	G	G	G	-	-	G
Tea_167513	AATTCATATTTCGTAWTAATTCTTTGATGTTGTCTCCCAGA	16	T	T	T	-	T	W	T	T	T	T	T	T	T	T	T	T	T	T
Tea_167709	AATTCTTGAGGATTGGGTAGAGTTATGCAAGAATTKAGCTA	36	G	G	G	G	G	G	-	G	-	G	G	G	G	G	G	T	G	G
Tea_167781	AATTCAGCCASAGTACTTCTCTCTCTAGCAGCTAATTTAGA	11	G	G	G	G	G	G	-	-	G	C	-	-	G	C	G	G	G	S
Tea_168104	AATTCAAGGCCAATTCTCAAGCCTCATGGCCAAACTTCMTG	39	A	A	A	C	C	A	A	A	M	A	-	A	A	A	A	-	-	-
Tea_168147	AATTCTTGGATCCCAACCCTCCATCACTCTTGTYGCCGTCT	34	C	C	-	C	C	-	C	C	C	Y	Y	T	Y	T	T	C	C	T
Tea_168374	AATTCAAARTTGAATAGTGATCAAGAATATGAATTGAATTG	9	G	G	G	-	G	G	G	G	G	G	G	G	R	G	G	G	G	G
Tea_169133	AATTCTKACCTAGGCTTGTCAAAGTGAGAGCCAGAAGCTTG	7	G	-	-	T	T	T	T	T	G	T	T	T	T	T	T	T	T	T
Tea_169151	AATTCCCAAAACTARGTGAAAACAATGGCATGCATGAGAGA	15	A	A	-	A	G	A	A	A	A	-	A	A	A	A	A	A	A	A
Tea_169506	AATTCAAAATTGCTGTGAGATTCTCAAGAAAGGGCACTCMA	40	C	C	C	C	C	C	C	C	C	C	C	C	M	C	C	C	C	C
Tea_169541	AATTCCCTTCARCATAGATTGACTCGAAATAAACAGCCTAT	12	G	G	G	G	G	G	G	G	G	-	G	G	A	-	G	G	-	G
Tea_169667	AATTCTTGAAAATTTTGGTTCATCAAATCCACAAAGSAAGC	37	G	G	G	G	G	G	G	G	-	G	C	G	S	G	G	-	G	-
Tea_169717	AATTCAAAGAGATTCAAATTCAGAGTTTAAACCCATMAGAA	37	M	M	A	A	M	M	M	M	M	M	M	A	M	A	A	M	M	A
Tea_169878	AATTCCGTTTTCTATAACTGTTATAGACAACATTYATTAAA	35	Y	T	T	C	C	C	-	C	C	C	-	C	C	C	C	C	-	-
Tea_169979	AATTCCTTGRCATCATTTGGCTTTTTCCTATAATTGGGAAA	10	-	G	-	G	G	G	G	A	-	G	G	G	G	G	G	G	G	G
Tea_170155	AATTCAAATCSTCAAAACACATCCTTTGGGCCCAAAACTTA	11	C	C	C	-	-	G	C	C	C	C	C	C	C	-	C	C	C	C
Tea_170230	AATTCCTTGMTGTGCTGATCTTGCTCGCCAAGAAGGAAGTC	10	C	C	C	C	-	-	C	C	-	C	M	M	C	M	M	C	C	C
Tea_170300	AATTCTTCTGTGAGGGAATTRTGCTGGCTAGGCAATTCAAT	21	G	G	G	G	G	G	G	G	G	G	G	R	G	G	G	G	G	G
Tea_170345	AATTCAAAAAGAAAATTWTTCTAGTGAATATATTCATATGG	18	W	W	W	W	W	T	W	A	T	W	W	W	W	W	W	W	W	W
Tea_170474	AATTCAAGAACTTTCTCAAACACAAGTGCAAATAAATGAYT	40	T	-	-	C	-	C	C	C	C	C	C	C	C	C	C	C	C	C
Tea_170509	AATTCCTCTTAATGAACCATACATACAATATCRTGCATGTG	33	G	G	-	G	G	G	-	G	G	A	A	A	R	A	A	A	G	R
Tea_170590	AATTCTTTAAAAACACTCTCTTAACCARGCTAGTGTTCTAG	28	G	G	-	G	G	G	-	G	G	A	A	A	A	A	A	A	-	A
Tea_170829	AATTCAACAATTTTCAAAGAAATGAGTTASCTTTTGTAGAG	30	C	C	C	C	C	C	C	C	C	C	S	C	-	C	C	S	G	S
Tea_170911	AATTCCATTCCCGACATAGAGGATGGTTACACYGATTCAGC	33	Y	Y	Y	Y	Y	Y	Y	Y	Y	T	-	T	T	T	T	Y	Y	T
Tea_170964	AATTCAACAAAAACATCATCAAACTAAGAACAAGYTACAGA	35	T	T	T	-	T	T	T	Y	-	T	T	Y	T	Y	Y	C	Y	Y
Tea_171220	AATTCCCAAWAAATTCTCAGTAAAGTACTCAGTAAATTCCC	10	W	W	W	W	W	W	W	W	A	A	W	T	A	W	T	T	T	T
Tea_171252	AATTCCTAATGTTTTCCAAGATTACACAAGTTTCCTYGAGT	37	T	T	T	T	T	T	T	T	-	T	C	Y	C	C	Y	T	Y	T
Tea_171516	AATTCAACTACTCAAAAAGTCMAAAAGTAAAAAGGGTAAAA	22	A	A	A	A	A	A	A	A	A	C	C	C	C	C	C	-	M	A
Tea_171684	AATTCCAAATATATCATATCTGTATAACAAATCATATCAYA	40	C	C	-	C	C	C	C	C	C	-	C	Y	Y	Y	Y	Y	T	T
Tea_172309	AATTCRTTTAAGGATGCCAAAATAAATTATCAAATGGGAAA	6	R	G	-	A	A	G	A	R	-	A	A	A	A	A	A	A	A	A
Tea_172568	AATTCATTCAGTAATTTACTGAGAATTTACTGAGYAATTTA	35	Y	C	-	-	T	T	-	T	-	T	T	T	T	T	T	T	T	T
Tea_172667	AATTCAAAGTGTRAGTTACACACAATATATACATAAGTGTA	13	G	G	-	-	-	G	G	G	G	G	G	G	G	G	G	G	-	A
Tea_172921	AATTCATGATYGGGCAAGATTTGCTTTCCAGATCTGCTCTT	11	-	Y	-	Y	T	Y	Y	C	C	C	C	C	C	C	C	C	C	C
Tea_173161	AATTCATGATATTTTTTTCTTGAATCTRAATGTTTTGTGGG	28	G	G	G	-	G	G	-	G	G	-	G	R	G	G	R	A	R	A
Tea_173179	AATTCYTTATCATGGAATTTTATGATCTGTGACGGAGGGAA	6	C	C	-	C	C	C	C	C	C	-	C	Y	C	T	Y	C	C	C
Tea_173196	AATTCCTTAGTTCAAGTTTTRAAATTTTTTGAACTCTCATA	21	A	A	A	A	A	A	-	A	A	-	G	G	G	G	G	-	-	G
Tea_173221	AATTCTTCGATTTTTTTTTKGGGGGGGGGAAATCCTTTGAT	20	T	K	-	K	K	K	K	K	K	K	K	K	K	K	K	K	K	K
Tea_173228	AATTCCTTATATATTTTCTCAAAATYTATATTAATGTTTGT	26	C	Y	Y	T	T	T	T	Y	C	C	C	C	C	C	C	C	Y	Y
Tea_173298	AATTCCGCTCAGCCATTTTCACCATCCCAAATTTAYAAATC	36	C	C	-	C	T	C	-	-	-	C	C	C	C	C	C	C	C	C
Tea_173457	AATTCAATTTCTCTATCAACAAGTTGRCTAGGTAATTCATC	27	R	R	R	A	R	A	A	A	A	G	G	G	G	G	G	-	G	G
Tea_174010	AATTCATCTTAGCAACCGGTACAAATGTCTCCTAGTAATCY	41	C	C	-	C	C	C	Y	-	C	-	C	C	C	C	C	C	C	C
Tea_174027	AATTCAAGAGTTYTAAGTGTTTTTACATGAGAATTGAGTTT	13	T	T	T	T	T	T	T	T	-	C	Y	Y	Y	T	T	-	T	T
Tea_174171	AATTCTCTACCTTTAGGCCTTCAATTCCAAGTATGRAGACT	36	G	G	G	G	G	A	G	G	G	G	G	G	G	G	G	-	G	G
Tea_174588	AATTCCATCACTTTGYGTACAAAAGCATGCTTTGTTTGGGA	16	C	C	C	-	C	-	C	T	C	C	C	C	C	C	C	C	C	C
Tea_174695	AATTCCATCACTTCGCRTACAAAAGCATGCTTTGTTTGGGG	17	G	G	G	G	G	G	G	A	G	-	G	G	G	G	G	G	-	-
Tea_174752	AATTCTARTTTGTTTAGAATCTACAACCTTTAGAAAAATGG	8	A	A	A	-	A	A	A	A	A	A	-	A	R	A	A	G	R	R
Tea_174756	AATTCMTGACAAAATTAGTCATTCACCTAAGCCAAATAAAG	6	A	A	A	A	A	A	A	A	A	A	A	M	A	A	A	A	A	A
Tea_174835	AATTCTCTCATCAATATCTATCAAATAARATCTATGTTTAC	29	A	A	-	A	G	A	A	R	G	G	G	G	G	-	G	G	G	-
Tea_174836	AATTCTACAAGAAGGCCAYAATTCAAAATTGTCTATCCACC	19	Y	Y	Y	T	T	T	T	Y	T	C	C	C	C	C	C	-	C	C
Tea_175157	AATTCTCAATTTAATATCYATTTGGTGAAACCGTTGGAGCC	19	T	Y	T	Y	T	T	Y	C	Y	C	C	C	C	C	C	C	C	C
Tea_176020	AATTCCAGGATGAAATCGGYAATAACCTGCCCCTTAATCGC	20	-	C	C	C	T	-	C	C	C	C	C	C	-	C	C	C	C	C
Tea_176711	AATTCAAATTTAAGAGCTCTRATTGTTTACCTGCGGACTTA	21	A	A	A	-	A	A	A	A	-	G	G	G	-	G	G	-	G	G
Tea_176919	AATTCAACCCTTAGATTKTACAATTGTAATGTATAGGACAT	18	G	-	G	G	G	G	G	K	G	-	G	G	G	G	G	T	K	K
Tea_177038	AATTCAACTYTTTTTTGCAGTACAATTATTGCACTTTAAAA	10	Y	C	C	Y	T	C	C	Y	T	-	-	T	-	-	T	T	T	T
Tea_177193	AATTCTAGATCATCCTTTTCTACTTGGGAGTTGAACASTAC	38	C	C	-	C	C	C	C	C	-	-	S	C	C	C	C	C	C	C
Tea_177437	AATTCTAGAGAGAGAGGCTCAARAACAAACTCTTTGGAAAG	23	G	G	-	G	-	-	G	G	G	R	G	R	G	G	G	-	G	G
Tea_177674	AATTCACATATATTTCAGCTTWATCTTTTTAAAGTTTATCT	22	A	A	A	A	A	A	A	A	-	T	-	W	T	-	A	A	A	A
Tea_177751	AATTCCAGGTGAGAATTTAGCAACAAAKTCGGCCAATGCTT	28	K	K	K	G	K	G	G	K	G	G	G	G	G	G	G	G	G	G
Tea_177850	AATTCATTCTCTAAATTTTTTTCTATGGCTCGCMATTGTGT	34	-	-	M	M	M	M	M	-	M	M	M	A	A	A	A	M	A	A
Tea_178275	AATTCATCTRGAGATTTTGCTTGGAAATTGGAGGAATTAAA	10	A	A	-	A	R	R	A	A	A	A	A	A	A	A	A	A	A	A
Tea_178353	AATTCTTCAATTGGTGGTCTTCAGGCCTTCAAAACTTGGYA	40	C	C	-	C	C	C	Y	C	C	C	C	C	C	C	C	C	C	C
Tea_178733	AATTCAARACTTAAGGTAGGAAGTACACTCCCTTAATTATG	8	G	R	-	A	A	R	R	R	A	G	G	G	G	G	G	G	G	G
Tea_178867	AATTCAARATACCAATTTTGAACAATCTCAAAATACATTTC	8	A	A	A	A	-	A	A	A	A	A	A	A	A	A	A	A	R	R
Tea_179434	AATTCTCACTGGGGGTGCATGGGATGCAGAGGCTAMTGCTG	36	C	M	-	M	M	M	M	M	M	M	M	C	C	C	C	C	C	C
Tea_179935	AATTCTTCATTTAGTGACTTTGTAAAGGCTGRAAACAAAAA	32	A	A	A	-	A	A	A	A	A	G	G	R	G	G	R	A	A	A
Tea_180001	AATTCTTCATTACCTRATGGTAGTACAAGAATTGGTGCTGC	16	G	G	G	G	G	G	G	-	-	G	R	G	R	G	G	G	G	G
Tea_180225	AATTCATAAACAAGTTRAGAGTGCCCACACAAGGGGCATCA	17	G	G	G	-	G	G	G	R	-	G	A	R	R	R	R	R	R	G
Tea_180640	AATTCGAGCTTGGAGCTTGAGAGTGCAATCTRGAAATTCCA	32	G	R	-	A	-	A	-	G	-	G	G	G	G	G	G	G	G	G
Tea_181060	AATTCATCCAGGGCTCGAGAAAGCCACARAAGAGGAAATCT	29	A	A	A	A	A	A	A	A	A	A	-	A	A	-	A	G	G	R
Tea_181446	AATTCACTRGGAATTTACAGAGGAAATTACTGAGAATTTGT	9	G	G	G	G	G	G	G	R	G	R	G	R	G	G	R	-	R	R
Tea_181514	AATTCATCTTGCAGTTGTTTCTYCTCAATTTCTTCAATGAT	23	C	C	C	-	C	C	C	C	C	Y	-	Y	C	C	C	C	C	C
Tea_181533	AATTCCTCTCATGTSAAAACACATAAGTTCACGTTTTTATC	15	C	C	C	C	C	C	C	C	C	S	-	S	C	S	G	C	-	G
Tea_181686	AATTCACTTCAACTTCAAGATYCATGATCAAGTTGAATCTT	22	C	C	C	C	-	C	C	C	C	C	T	C	C	-	C	C	C	C
Tea_181762	AATTCCTCTGGTTTTGAAAAGTTTGATTAATYAGGAGGAGA	32	C	C	C	C	T	Y	C	C	C	C	-	-	C	-	-	C	C	C
Tea_181839	AATTCAAAATCATTTCACAARATCAAGGCCTAAAAGCTTAC	21	A	-	A	A	A	A	A	A	A	A	A	A	A	A	A	R	A	-
Tea_181930	AATTCMTTTTGATTTTCTTCCTATTTCTCTTTCTATTCGAT	6	C	C	C	C	C	-	-	A	C	C	C	C	C	C	C	-	-	C
Tea_182494	AATTCGAGAAATTTTCACATCATGGAWAAGGCTAGTGATAA	27	T	T	-	T	-	T	T	W	A	T	-	T	T	T	T	T	-	T
Tea_182830	AATTCACCAATTTGTAGGACCATTTACWTCTAATTGAAAGA	28	A	A	A	A	A	T	A	A	A	A	A	A	A	A	A	A	A	A
Tea_182957	AATTCAATCTCCYATAATCGATACATACTCGCCACCCAGTA	13	T	T	-	T	T	-	T	T	-	Y	T	T	T	Y	T	T	T	T
Tea_183102	AATTCCAAGCTGGGGATGAGAACCAAAAGGGCCAAGAAATY	41	C	C	C	C	-	-	C	C	-	-	T	T	T	T	T	T	T	T
Tea_183199	AATTCATACCTCAACCTTTCAAGTAAGAWCTAGATGACGAG	29	T	T	T	T	T	T	T	W	T	-	T	A	-	-	A	A	A	W
Tea_183317	AATTCAGAGAGCATGACTTGAGGGAGAGCTTTTCTTRCTCT	37	A	A	-	A	R	R	A	R	A	-	-	A	A	A	A	A	A	A
Tea_183354	AATTCTAGAGAGAGAGGTTTTTTAGAGAGAGAGGCTCCCMA	40	A	M	A	M	M	A	M	M	M	M	M	A	A	A	A	M	A	A
Tea_183388	AATTCTTAAGTAYTTCTAACTGTAAGAATTACATTTTATAG	13	C	C	C	C	C	C	C	C	-	C	Y	C	C	C	C	C	C	C
Tea_183447	AATTCAAACAAAGGGARAATAAGTGACTGGAAAAGGAAGAA	17	A	A	G	-	R	G	-	A	R	-	G	G	G	G	G	G	G	G
Tea_184333	AATTCYTCCCTCTTTGTTTTCATCACAGTGTTAGAAATGGT	6	C	C	C	C	C	C	C	-	-	-	C	C	C	C	C	C	Y	C
Tea_184431	AATTCAAGGTATACAAGCTCAATTATGCAATCTCTCTTTSA	40	C	C	C	C	C	C	C	C	C	C	S	C	C	C	-	-	-	-
Tea_184832	AATTCAAGCATAGTTAAAATTTGCTCACTTCAAGAATCTYG	40	T	T	T	-	T	T	T	T	T	T	T	T	T	T	T	T	T	Y
Tea_184870	AATTCRGTGGTTTTAAGGCCAAAAAAATATTGTTTGAAAAG	6	A	A	A	A	A	A	A	A	-	R	R	R	R	A	A	-	A	A
Tea_185435	AATTCAAAGAACATTGTGACAAAATGTGTACAAGGGTGYGA	39	C	C	-	C	C	C	C	C	C	-	C	Y	C	C	Y	C	C	T
Tea_185698	AATTCCTTCCTCKTTGTTTTCATCACAGGGGTCAAAAAGTT	13	T	T	T	-	K	T	G	T	G	-	-	T	T	-	T	T	T	T
Tea_185726	AATTCTCTATTGGGCTTTGTGCTYACCCTATGGGATTTTGG	24	C	C	C	C	C	C	C	Y	C	C	Y	Y	C	T	T	Y	Y	T
Tea_187211	AATTCTCATCAACTAACTGCTGTAAGAMAAACTAAAGAAAA	28	C	C	C	C	-	C	C	C	A	C	C	C	C	C	C	-	-	-
Tea_187342	AATTCATGACTAAARTTCACTAATATTGCAATAGTTGCGTT	15	G	G	G	G	G	G	G	G	G	G	G	A	-	-	A	G	G	R
Tea_187422	AATTCAATGTGCCTAATTGCCCTATCTARGCTTATCGCTGG	29	R	A	R	-	G	G	G	R	G	G	-	G	-	-	G	G	G	G
Tea_187687	AATTCTCCACTGGGCTTTATGCACACMCCTATGGGACTTTG	27	C	C	C	-	C	-	-	C	C	C	C	C	C	C	C	C	M	C
Tea_187831	AATTCTAATTAATCTCCATTTATGAACAARATAAAAGGTCA	30	G	G	-	G	G	G	G	G	G	A	A	A	A	A	A	-	-	A
Tea_187834	AATTCTCCAGTATCACCCGATCACTRTTTATATAGCCTACC	26	G	G	G	R	G	-	R	G	-	A	R	A	R	A	A	G	-	-
Tea_187990	AATTCTACTTTCAATTTCWTCTAATTCAGATGTGGGATGAT	19	T	T	-	W	T	A	W	T	T	T	T	T	T	T	T	T	T	T
Tea_188025	AATTCTCAGTAAATTCTYAATAAATTACTCAGAAATTTACT	18	C	C	-	-	C	C	-	C	-	C	T	C	C	C	C	C	C	C
Tea_188028	AATTCTCARTAAATTCTCAGTAAATTACTCAGTAAATTGTG	9	-	-	G	G	-	A	G	R	G	R	R	R	R	R	R	R	R	R
Tea_188305	AATTCARCAATATAATTAAGGGATCCTAAGAACCTTTGTAA	7	-	-	G	G	G	G	G	G	A	G	R	G	G	G	G	G	G	G
Tea_188558	AATTCTTCTTGGTAAGATGACTGAGTTTAGTTTTCAATTKA	40	G	G	G	-	K	-	K	G	G	-	G	G	G	G	G	-	G	G
Tea_188815	AATTCAAAGTTCATGCTTAGTCTTGMATAGTACATCCATTA	26	C	C	C	C	C	M	C	C	C	-	C	M	M	M	M	C	C	M
Tea_188963	AATTCTTTAAACCACTCACTAAAYCAAGCTAGTGTTCCAGG	24	C	C	C	Y	Y	Y	Y	C	C	C	C	-	-	-	C	C	C	C
Tea_188972	AATTCATACCTCTAGATGTCTAARGTAGACCAACAATGAAG	24	G	G	G	G	G	G	G	G	G	-	G	R	G	G	R	G	G	A
Tea_189000	AATTCATAATTTTTTGTAAATTTGATTAACACAWATGAGAA	34	A	A	-	A	A	A	A	A	T	A	A	A	A	-	A	A	A	A
Tea_189007	AATTCTTTAAAACCACTCACTAAACTAGGYTAGTGTTCCAT	30	C	C	-	C	C	C	C	C	-	C	C	C	C	C	C	T	Y	C
Tea_189119	AATTCAAGTGAGTGCATGCATGGCATAATTACATCAYGTTC	37	T	T	T	T	T	-	T	T	T	T	T	Y	T	T	Y	T	T	C
Tea_189184	AATTCATAGAGGATTATGGTTTTGAGTTACATTAYCATCTG	35	C	C	-	-	C	C	C	T	C	C	Y	T	C	C	-	T	T	T
Tea_189199	AATTCTCAAAATCAAGCTAAGATAAGTGCATGTATGAGARA	40	-	-	G	G	G	G	G	R	G	G	A	R	A	A	A	G	G	A
Tea_189465	AATTCCAAGTTCGAAGCCYCCTCAAAAGATTATAAGGCTAC	19	T	T	T	T	-	T	T	T	-	Y	T	T	T	T	T	T	T	T
Tea_189468	AATTCTCAAAGCCAAGTCATAATAGACACATGCATRTGGAA	36	R	G	G	G	G	G	G	R	G	G	G	G	G	G	G	G	G	G
Tea_189523	AATTCTCAAACYAAAAGGAAGATGAACACATGCATGTTGAA	12	-	T	C	C	C	C	C	C	-	C	Y	C	C	C	C	-	C	C
Tea_189775	AATTCAAGATCCTATTAAGTGTAATTCCAMATTATTATTAT	30	C	C	C	C	C	C	C	C	C	-	C	C	A	C	C	C	C	M
Tea_189828	AATTCAATCCCTGACATTGAGGATGGATACACAGAAGCCRC	40	G	G	A	R	A	A	R	G	G	-	G	G	G	-	G	-	G	-
Tea_190009	AATTCTATCTTTYAGGAACGAGATGATAGGATCCATCCAAG	13	C	C	C	C	C	C	C	C	C	C	Y	Y	C	C	C	-	C	C
Tea_190039	AATTCAAGCAAAAGAATTRCTAGAAAACTTGGAGATTGTCT	19	R	R	-	R	R	G	R	R	G	G	G	G	G	G	G	G	G	G
Tea_190044	AATTCCACATGTAGCTAAAATGATRGATGGATATTAAGTAA	25	A	A	A	A	A	A	A	A	A	R	A	A	A	A	A	A	A	A
Tea_190051	AATTCAAGATTTTGATTTTTTGGTGATGAGMTTTGATTTTT	31	C	C	C	A	-	-	A	C	-	C	C	C	-	C	C	C	C	C
Tea_190056	AATTCAATTGATGCCTAATTATCTTGGGATWTGCTCTGTTT	31	-	T	T	-	T	T	T	T	-	T	T	W	T	T	W	-	T	W
Tea_190222	AATTCATTTCAATCCAAAAATAATGYCCAAACTAGAAGTTC	26	C	C	C	C	C	C	C	C	Y	C	C	C	-	C	C	-	C	-
Tea_190648	AATTCTATTCACACATCTMGATGGCCAACACACTCTTATAT	19	A	A	A	A	A	M	M	A	A	A	A	A	A	-	A	A	A	A
Tea_190852	AATTCAATTTCGAACTGATAATRAGCCATTCAAGGTATTCC	23	G	G	G	A	-	A	A	G	-	G	G	G	G	G	G	G	-	G
Tea_190866	AATTCTCCAAGATAAAMGTTGTATCGTGTATTTCTATTAAC	17	A	A	A	A	A	A	A	A	A	C	A	A	A	-	A	A	A	M
Tea_191090	AATTCTCTTTCTKAAGAACTTAAACACAAAGGTTATGAGTC	13	K	K	K	-	G	-	G	G	G	-	T	T	T	T	-	T	T	T
Tea_191131	AATTCTCTTTAAATTACTYAATAAATTCTAAGTAATTCTCA	19	C	C	-	C	T	T	C	C	T	-	C	C	C	C	C	-	C	C
Tea_191201	AATTCTAAATTCTATATATGAATTGAATAAGAATACRAATG	37	G	-	G	-	-	G	G	G	-	G	G	R	G	A	R	G	G	G
Tea_191380	AATTCAAATTGGTARTGCATGCATAGATAATTCGACAATTG	15	A	R	G	G	G	-	G	-	G	G	G	G	G	G	G	-	G	-
Tea_191445	AATTCACTCAGATGCTCAGCYACCGAAGCACCTTCTGTCAT	21	C	C	C	C	T	Y	Y	C	T	C	C	C	-	-	C	C	C	C
Tea_191497	AATTCTTAAAGAGTTTATTCCTAGCACAAAATAGAWATCTA	36	W	A	W	W	W	A	W	W	-	W	A	W	A	W	W	-	W	A
Tea_191734	AATTCCCAGATGTTTTTCCAGACAATTTTTYAGGAGATTTA	31	C	C	C	C	C	C	-	C	-	C	C	C	C	Y	C	-	-	C
Tea_191754	AATTCTTACCTTAGATGATTAACTATGCTYTAAATAGTTAA	30	C	C	C	C	C	C	C	C	-	Y	T	Y	T	T	Y	C	C	Y
Tea_191959	AATTCTTACCTTAGGTGTTCAATTAGGCTCTAGAWGACTAG	35	T	T	T	T	T	T	T	T	T	T	T	W	A	W	T	T	T	W
Tea_192111	AATTCTCTGCCCTAGTATTTTTYCCAAAAATTAATATCTCA	23	C	Y	C	C	T	C	C	Y	T	-	T	T	T	T	T	-	Y	Y
Tea_192191	AATTCAAGAGCTWCCTCAAACACAAGCACAAAGAAATATCT	13	A	A	A	A	A	A	A	A	A	A	-	A	-	A	A	T	W	W
Tea_192270	AATTCTCTTCCTTAMACTGCTCAACCTCAGCTGGTGGGTCT	15	C	C	C	C	C	C	C	C	M	C	C	C	C	C	C	C	-	C
Tea_192307	AATTCACTRAGTAATTTACTGATAATTGACAAAGTAATTTA	9	A	R	R	G	G	G	G	A	G	G	G	-	G	-	G	G	G	G
Tea_192395	AATTCATCCTCSTTTTGTTTCTGTTTGATTTCTTCAATGAT	12	C	C	C	C	G	C	C	C	-	-	C	C	C	C	C	-	-	C
Tea_192650	AATTCARAGACTTACACAAAGCTCCAAGGAGATGAAACTCC	7	A	A	-	G	R	G	G	G	-	G	G	G	G	G	G	G	G	G
Tea_192772	AATTCACTAACCTTTCCCCCTAGTGTAGTTTTCTTWGTTTT	36	W	W	-	W	W	W	T	T	W	W	W	-	W	W	W	W	W	-
Tea_192971	AATTCTTTGCCAACWAAAATTTTAGTAGCCAAAAATGTGGG	15	T	-	T	T	-	T	T	-	T	W	A	T	T	T	T	T	T	T
Tea_192990	AATTCAAATATAAGTYGATGTGAAAGTTTGGATCAGACTTA	16	C	C	C	C	C	C	C	C	C	C	C	Y	C	C	Y	C	C	Y
Tea_193314	AATTCCCAACATGAGAGCATTTTCAAGGCAGTGGTTGGGRA	40	A	A	-	A	A	A	R	A	A	A	A	A	-	A	A	A	-	A
Tea_193511	AATTCATATARCTGGCACAGGTTTAGGCCACATTGGAATGT	11	G	G	G	G	G	G	G	G	R	G	G	G	G	G	G	G	G	G
Tea_193670	AATTCATAGAAAATTGAACTCAAAGATAWAGGATTATGTAT	29	A	A	A	-	A	T	A	-	A	A	A	A	-	A	A	A	A	A
Tea_193770	AATTCCAAGTCATACAGGCCCAACACCAMTGCCCATCTGGC	29	C	C	-	C	C	C	C	A	-	C	C	C	C	C	C	-	-	C
Tea_194859	AATTCCRCCTATTATATATATTTAAAATTAATTTTTTAAAT	7	A	A	A	A	A	A	A	A	A	A	-	G	-	R	G	A	R	R
Tea_195208	AATTCACATGTTGAGCTTGAAATAYATGATCCATGTAGAAT	25	C	C	-	C	C	C	C	Y	C	T	T	T	T	Y	T	T	T	Y
Tea_195410	AATTCAATTGATAGATTTTTTCATTGTAAGTTTATACTTTY	41	T	T	T	T	T	T	T	T	T	T	T	T	Y	T	T	-	-	T
Tea_195445	AATTCAAAGTTGTAAATATTGTATAAKATTATTATAACAAA	27	T	T	T	-	T	T	T	T	T	T	G	T	T	-	T	T	T	T
Tea_195583	AATTCYTTCTAGTTCAAAATCTAGATTAAGGAGCTGTTTGG	6	-	C	-	C	C	C	C	C	Y	C	C	Y	C	C	Y	Y	Y	Y
Tea_195597	AATTCWGGATCCAAATAGAATCTCAAGTTACAAGCGCATAT	6	W	W	A	W	-	W	W	W	-	T	-	W	W	-	W	W	W	W
Tea_195674	AATTCCTTGAAGAATATGACTTTGAGYGGCGACACAAAACT	27	T	T	T	T	T	Y	T	T	T	T	T	T	T	T	T	T	T	T
Tea_195753	AATTCTCATGATTTGGCAATTCRTTGGAAAACAATTCACGA	23	R	R	-	G	G	G	G	G	-	G	G	G	G	G	G	R	G	G
Tea_195903	AATTCAAATAAATTCATGMATGGCATAATTACACCATGTTC	19	C	-	C	C	C	C	C	C	A	C	C	C	C	C	C	C	C	C
Tea_196001	AATTCAACTCTACATCAAGAAATGCAGCAAAGTCCTCACTK	41	G	G	G	G	G	G	G	G	T	G	G	G	-	G	G	-	G	G
Tea_196131	AATTCTCCACATGTTAAATATCATTTTTAGCRTTTGTTTTT	32	A	-	A	-	R	R	R	A	A	A	A	A	-	A	A	A	A	A
Tea_196193	AATTCAAGTGTTGTCTAGCYCAATTCTTCAAATCCTCTACA	20	T	T	T	T	T	T	T	T	-	C	C	C	-	C	C	-	-	C
Tea_196344	AATTCTCAACTWGCTCTATTCCTAACCCTTTGGTTAGTGGA	12	A	A	A	A	A	A	A	A	A	-	A	A	A	A	A	T	T	W
Tea_196515	AATTCACCAAGAATTTTCATMATGATAAAAATAACATATGT	21	C	C	A	C	C	A	C	A	C	-	-	A	-	A	A	A	A	-
Tea_196584	AATTCAAACACGRGTGACTCAAAGCCCTTGCTGCCGCTGGA	13	G	R	R	G	G	-	-	G	G	G	G	G	G	G	G	G	G	G
Tea_196703	AATTCACAYAGCCAATACTTTTGCAGAGTTTACAGACTGCT	9	C	C	-	-	C	C	C	C	C	C	Y	Y	C	C	C	-	C	C
Tea_196707	AATTCAAAGAGGACTTGATATACTAATGATAMGATGATTTG	32	C	C	-	C	C	C	C	C	A	C	C	C	C	C	C	C	C	C
Tea_196776	AATTCAAACCAATTTCAACCTTCAAGGCTTGYTCAGATGGA	32	T	T	T	T	T	T	-	-	T	-	T	T	Y	T	T	T	T	-
Tea_197247	AATTCCTCTTCTAATAGTGAGATCTGRTTGCAATTTAACAA	27	G	G	G	G	G	G	G	G	G	R	A	A	A	A	A	G	-	G
Tea_197307	AATTCCTCCCTCSTTGTTTTCATCACAGTGTTCAAAAGGTT	13	C	-	-	C	C	C	C	S	C	-	C	C	C	C	C	-	C	C
Tea_197349	AATTCCTCATGTATAGTTGTTCTYCATCTTCTGCTGCATGA	24	C	C	Y	C	C	C	C	C	-	C	C	C	C	C	C	-	C	C
Tea_197382	AATTCCTGCCTAAMGTATTCGAGTTTGGTTGGGGTGTTTAC	14	A	A	A	A	M	-	A	A	-	A	A	M	-	A	M	A	A	M
Tea_197704	AATTCTCTACATTCTTTTATRATTTTTAACTTAGTTATTTG	21	G	G	G	G	G	-	G	G	-	R	R	R	R	G	G	G	G	A
Tea_197843	AATTCTCTAACAGCAGGAATACTATTCATTTCAACATTCAW	41	A	A	A	A	A	A	A	A	A	T	T	W	W	T	W	-	-	A
Tea_198039	AATTCTGMATATAATCACAAAATTTAAAAATCAAGGAACCA	8	-	A	-	A	M	M	-	C	C	-	C	C	C	C	C	C	C	C
Tea_198297	AATTCCTTGATCCGAGCTTTAAAAATTCTYGAACTCTCATA	30	C	C	T	-	C	C	C	C	-	C	C	C	C	C	C	C	C	C
Tea_198562	AATTCCTATTGGAATRAGCATTGATCAAGTGCCCTTCTAAT	16	G	G	-	G	-	A	G	G	G	G	G	G	G	G	G	-	G	G
Tea_198591	AATTCTTAGATTACAACCAAGATATGAACAYGCATGTGACA	31	T	T	T	T	T	T	T	T	T	-	T	C	T	T	C	T	-	C
Tea_199021	AATTCACTAAAATACAGCCATTTTCAAGTYCAAAATTCAAG	30	T	T	-	T	T	T	T	T	T	Y	T	T	-	T	T	T	-	T
Tea_199176	AATTCATCTTCCATTTGTCTCGCCTTTACTTCCKCCACAAT	34	T	T	T	T	T	T	T	T	T	-	T	T	T	T	T	G	K	T
Tea_199536	AATTCATGGTCTGCTTTTGCATYTCAATTTTCTCTCTCTAC	23	C	C	C	C	C	C	C	C	-	T	T	T	T	T	T	C	C	-
Tea_199923	AATTCATCCTCCATCTGTCTTGTYTTTACCTCATCAACGAT	24	T	T	T	-	T	-	T	Y	T	-	C	C	C	C	C	C	C	C
Tea_199925	AATTCATCCTCYATCTGCCTGGTTTTCACTTCCTCAATGAT	12	T	T	T	T	T	Y	T	C	-	C	-	C	-	C	C	C	C	C
Tea_200122	AATTCTCTAAAATCCGTGAATTAAATCAACTTTTCARCAAC	37	A	-	-	A	A	A	A	A	-	R	G	R	-	R	G	A	A	A
Tea_200694	AATTCAAAACCATTTTGCCAAATCAAGGCTCAAAAGMTTGA	37	A	A	-	A	-	A	A	M	C	C	C	C	C	C	C	C	C	C
Tea_201304	AATTCAATCARTAATTTACTGAGAATTTATTGGTTATTTGC	11	G	G	G	G	G	G	G	G	G	G	-	G	R	-	G	G	G	G
Tea_201410	AATTCAATACSTTCTATAACAAGAACTTATTCAATGACAAA	11	-	G	-	G	G	G	-	C	G	C	C	C	C	C	C	C	C	C
Tea_201488	AATTCAAGACCTAAGGTAGGAAATTCACCATATYGAACATG	34	T	T	Y	T	T	T	T	T	T	T	T	T	T	T	T	T	T	Y
Tea_201521	AATTCAAGAGAAGTCASAGATTAAGATCAAGAATTGAGCTT	17	G	G	G	G	C	G	G	G	G	G	G	G	G	G	G	G	G	G
Tea_201909	AATTCAAGCTGAGRGCTTAATGTGTATGAGTTAGTACTCTA	14	G	-	R	G	-	G	-	-	G	G	G	G	G	G	G	G	G	G
Tea_202702	AATTCATATCWAAATAAATTGCCCATAGGCTTACATCATTT	11	T	T	T	T	T	T	T	-	T	-	A	A	A	A	A	-	A	-
Tea_203058	AATTCAAATCTGTTTGCACCTCTTCAGAATTTTTKTACAGT	35	G	G	G	G	-	G	G	K	G	G	G	K	G	G	K	K	K	K
Tea_203158	AATTCACTGTACCATTCTTGCAYAAAGCACATTGATGTTCG	23	C	C	C	C	C	-	C	T	C	C	-	Y	-	-	T	C	Y	Y
Tea_203177	AATTCATCMTCTCAATTATGAATTTAAGTTGTATCTTGCAT	9	C	C	C	C	C	C	C	C	-	M	-	M	C	A	C	-	C	C
Tea_203199	AATTCAAGACWTAAGGTAGAGATTTCAACCTCTCATTTGTA	11	W	T	W	T	T	T	T	T	-	T	T	T	T	T	T	T	T	T
Tea_203235	AATTCAAGCTAGTTGTTGCATGGTTCAWGGTAGATAGGAGC	28	T	T	T	T	T	T	T	W	T	T	T	T	T	T	T	W	T	T
Tea_203311	AATTCCACAATTTTTCTCTTYATATTAGGCCACCAAAAAGC	21	C	C	-	C	C	C	C	C	C	-	-	C	Y	C	C	C	C	C
Tea_203584	AATTCAAGGATTTTGTTYTTCAAGTTTTTTCATTTTTTTAA	18	Y	Y	Y	Y	C	T	Y	C	-	-	Y	Y	-	T	Y	Y	C	-
Tea_203960	AATTCATCCATATCTGGTGCACGMCCCTATGCCTTCTTGAC	24	A	C	A	A	A	-	-	C	-	C	C	C	C	C	C	C	C	C
Tea_204217	AATTCATCARTTAGTCTTAATTAAGCATTAATTATTCTAAT	10	A	A	A	R	A	A	R	A	A	A	A	A	A	A	A	A	A	A
Tea_204246	AATTCACTAACCATGYCATGACCATGGAGTTTTCAACTTCC	16	T	T	-	T	T	T	T	T	-	C	T	Y	T	T	Y	-	-	C
Tea_204398	AATTCATATGTGTTGGATTTCAAGAATTTTTTTTATKATTG	37	G	G	G	G	G	G	G	K	G	G	G	G	G	G	G	T	K	K
Tea_204458	AATTCAGACAATATAGCATTATAGTTWTATTGAACATTCCA	27	T	T	-	T	T	T	-	T	-	-	W	W	T	W	W	W	W	W
Tea_204740	AATTCATGCTCTCAGTATTTTCACTGTAGCTTTWCAAAACT	34	A	-	A	A	-	A	A	A	A	W	A	W	W	W	T	A	T	W
Tea_204832	AATTCACCATGATTTTAGAAGAWTTAGCTTATTTGAGCTAG	23	A	A	A	A	A	A	A	A	A	W	T	T	T	T	T	A	A	W
Tea_204969	AATTCATTGAGTAATTTATTTGGGAATTTAACGASTAATTT	35	G	S	S	G	C	C	G	C	C	G	G	G	G	G	G	G	G	-
Tea_205039	AATTCTTTTGATATTACTCRCCTCCATCCTTTCCACTTCAC	20	R	R	R	G	R	A	R	G	G	-	A	A	A	A	A	A	A	A
Tea_205070	AATTCAAWTTTTTTGTCCAAAAATTGTGCCCCTTTCAAGTC	8	W	W	A	W	W	T	-	A	A	A	A	A	A	-	A	A	A	A
Tea_205154	AATTCCACGCATYTGCATAAATTTTATCATTAACCCGATAT	13	T	T	T	T	T	T	T	T	T	C	C	C	C	C	C	T	T	C
Tea_205261	AATTCATTTTACAAATGAAAACWACCCTATTTTAGCTTCTC	23	W	A	T	T	T	T	T	A	A	T	T	T	T	T	T	T	T	T
Tea_205407	AATTCAACTTCTACATGTTTTATCTTCAAGGATTRAGGATG	35	G	G	G	A	G	A	A	-	A	A	A	A	A	A	A	A	A	A
Tea_205834	AATTCCTCAAAATGCAAMTAAACGGAAATTTCTTGTAAAAT	18	A	-	-	A	A	A	A	A	C	A	A	A	A	A	A	A	A	A
Tea_206028	AATTCAAACTTCAAAATCATTGAAGTTTTATCTCCAATTTY	41	C	C	C	C	C	C	C	C	C	T	T	Y	Y	T	Y	C	C	Y
Tea_206170	AATTCAAACTGGCAAGATATGGAATGATTTGCTCCATWTTT	38	-	A	-	A	A	A	A	A	A	W	W	T	T	W	W	W	-	W
Tea_206430	AATTCCATGTAATGGATGTACCGRCAACTATTAATCTACTG	24	G	G	G	G	G	G	G	G	G	A	A	A	A	A	A	G	R	R
Tea_206534	AATTCATCTTTTCGGATTTGRGAATTGAACACTTAGGTAAT	21	R	R	R	R	R	G	R	R	R	-	A	A	R	A	A	G	R	R
Tea_206631	AATTCCCACTTTCAAGCATAAAAWCAAGAGTGAGAGGATTC	24	T	-	T	T	T	T	-	T	T	A	T	W	A	T	T	T	T	T
Tea_206671	AATTCCATCCACCTCCTCTGTCTCAARTTCAGGTCCTTTTG	27	A	-	A	G	-	G	R	A	-	A	A	A	A	A	A	A	A	R
Tea_206757	AATTCCCAGATGTTTTTCCAGATGATTTGCATGGGGATTKG	40	K	T	-	G	G	G	G	T	G	T	T	T	T	-	T	T	T	T
Tea_206888	AATTCAGTACATTTTTTATATTCCTGTGYATTTATTGATTT	29	T	-	-	T	T	T	T	T	-	C	C	Y	Y	C	Y	T	T	T
Tea_206961	AATTCCACCTTCTTAWCCTTGATTCCAAAAATTCCAAACCC	16	-	A	-	-	-	A	A	W	A	A	A	A	A	A	A	A	A	A
Tea_207034	AATTCCAAATAGAGGTTAGTGGKGGTTATTGAATAAATATT	23	T	T	-	T	T	T	T	T	-	T	T	K	T	T	T	-	T	T
Tea_207480	AATTCATGTTCTTTATGCCAYAATCAAGGAACTTAAAGGTT	21	C	C	-	C	C	C	C	C	C	T	T	Y	T	T	T	C	-	T
Tea_207787	AATTCCAATCTATGTTATTTAAAAATKCCATTTTTTTGTCT	27	G	T	G	-	T	G	K	G	-	T	T	K	T	T	K	T	K	K
Tea_207827	AATTCCAATGACCAAAATGTATCTACYCCTATCTTTAATGG	27	-	T	-	T	T	T	T	-	C	T	T	T	T	T	T	T	-	T
Tea_209179	AATTCTTTTAATTAAGAAACTAATTGTTCACRTTCCTCTGA	32	A	A	A	A	R	A	R	A	G	G	A	G	R	G	G	-	G	G
Tea_209397	AATTCCCTCMACAGTGGCAAACACCATAGACAAGTTCCAAA	10	C	C	C	C	C	C	C	C	-	-	C	M	C	C	C	C	M	C
Tea_209480	AATTCTTTGGAAAACAAYCTCAAATGCCATAAAATATACAT	18	C	C	C	C	C	C	C	C	C	C	C	Y	Y	C	Y	C	T	Y
Tea_209555	AATTCTTTACTATTCCACTTCTTGTCGATTAGARATATCCA	34	G	-	-	G	G	G	G	G	A	A	R	R	G	G	G	-	-	G
Tea_209808	AATTCTGCATTTCATTYAAGAACAAAGCATATTGATATCAA	17	C	C	C	-	C	C	-	C	-	T	T	C	-	C	C	C	C	C
Tea_210251	AATTCATTTAGTGTTAAAGYTTTCTTCTTCTTTGGGACAAA	20	C	C	-	-	C	C	C	C	C	C	C	C	Y	-	C	C	C	-
Tea_210349	AATTCATTTGTTGAACAATTTTTTCATGCTGATATRTACCG	36	A	A	A	A	-	-	A	A	-	G	G	G	G	G	G	-	G	G
Tea_210633	AATTCTTGGATTACAACCATAATCTAGACRTGCATGGAAGA	30	A	A	A	-	A	A	A	R	A	G	-	R	R	R	R	G	G	G
Tea_210815	AATTCCCATAAGTTTTGTGCATTACTCCAGCARTTTTGCAA	33	A	A	A	A	A	A	A	R	R	G	-	G	-	G	G	-	G	-
Tea_211223	AATTCTTTGTCCTAGGATTTTTCCAAAAATCAATATCWCAA	38	T	-	T	-	T	-	A	T	T	T	T	T	T	-	T	T	T	T
Tea_211463	AATTCTTGGGGATCTACGGCTGKGGTTGATAACCCCATCAT	23	T	K	K	K	K	K	K	K	T	K	K	T	T	T	T	K	T	T
Tea_211604	AATTCAAAACCACACATCATCACATAACTAGCATCCAWATT	38	T	T	A	-	A	A	-	A	-	A	A	A	-	A	A	A	A	A
Tea_211803	AATTCTTTTCTTTAGTTCCGGAATATCTGRGATACACATTC	30	G	R	G	G	R	G	G	G	-	-	G	G	G	G	G	-	G	G
Tea_212004	AATTCTTTATTACTTCTTCTTAACATCATTYTCCTCCCCCT	31	C	C	C	-	C	C	C	Y	C	-	-	T	-	T	T	T	T	T
Tea_212075	AATTCTAGGCCATCTAGGTCCATGASAATAATAACTCCACC	26	G	G	G	-	G	G	G	G	G	G	C	S	S	G	G	G	G	S
Tea_212353	AATTCTTGCCGWGTAAGTTGCCGAGCTGGGCTGGTTCATTT	12	W	W	A	W	W	A	A	A	A	A	A	A	A	A	A	A	A	-
Tea_212525	AATTCTTTCAACAATGACCCTCAAATCCTTATTTSTCTTCA	35	G	G	-	G	G	-	-	G	G	G	G	G	G	S	G	G	G	G
Tea_212630	AATTCAAATGGTCAAAATTTATTTTYCAAAAATTAAAAGAT	26	Y	C	C	-	T	C	C	C	C	C	C	C	C	C	C	C	C	C
Tea_212721	AATTCTTGATTTTTCGTGGGGMGAATTTCATCACAAAAGGA	22	C	-	C	M	-	C	M	C	-	C	C	C	C	C	C	-	C	C
Tea_212844	AATTCAAATTCTGAATCAAATCATGTTCAATWTTGACCCAA	32	A	-	T	-	T	T	T	T	-	T	T	T	T	T	T	T	T	T
Tea_212999	AATTCAAATTCTTTTCACTCCYAAAAATTGCTGCAACAACA	22	T	T	-	T	C	T	Y	T	C	T	T	T	T	T	T	T	T	T
Tea_213231	AATTCTTGAGAATTAAGCTAAATTATGTAAGAGATGAGCWA	40	T	T	T	T	T	T	T	T	T	T	T	W	A	-	T	T	-	T
Tea_213275	AATTCTTCAAATTGAGCTTAGGTTTGGAAWCCTTGATATGT	30	A	W	W	T	T	W	T	A	T	A	A	A	A	A	A	A	A	A
Tea_213451	AATTCAAAAATCAAAAATCATACTAGATTTTAGTAATTAWA	40	A	A	A	A	A	A	A	A	-	A	T	A	A	T	A	A	A	A
Tea_213718	AATTCTTTGGTTTGTTCAAGGGACTCTCTCTCATGGCTTKA	40	K	K	-	K	K	K	K	K	-	-	K	G	G	-	G	K	G	G
Tea_214081	AATTCRATTAAATTTTCATCCTATTTCCCTTTAATTTTCAT	6	A	G	-	G	R	G	-	R	R	R	R	R	R	R	R	R	A	R
Tea_214111	AATTCTTCGAATGTGGGGCATATCTCTTGTCSTCCGAAGCT	32	C	C	C	C	C	C	C	C	C	C	C	C	C	C	C	G	S	C
Tea_214841	AATTCTTAGTAAACATGCTCCAAACGTAATSAAATGAACAT	31	G	G	G	-	G	-	G	G	G	G	-	S	-	G	S	G	S	S
Tea_215517	AATTCTAATCTCTRTCCCAGAAAGATTAAATGGAGGGGGAA	14	R	R	A	G	G	G	-	G	G	-	-	G	G	G	G	-	G	G
Tea_215661	AATTCTAAAATTAYTAATTTTATTAAAAATCAACATTTAGA	14	T	C	T	T	C	Y	Y	Y	C	C	C	C	C	C	C	C	C	C
Tea_215868	AATTCTATATATTGTGCATGYGTGAAATTATAATATAGTGC	21	-	T	-	T	T	T	T	T	Y	T	T	T	T	T	T	T	T	T
Tea_216001	AATTCTCAAGGAGGTACCTTGAGAAGTGGACGTAGGCCGRT	40	G	G	G	G	G	G	G	A	G	-	R	A	A	A	A	R	G	R
Tea_216429	AATTCGGGCTAAATTCGGTAGCYGCAGCGGTGGTGCAGTTG	23	T	T	T	T	T	T	T	T	-	Y	T	Y	-	C	Y	T	T	Y
Tea_216830	AATTCTCTAACTTATTTTAGTACATAGTGGAGTTTTCKATA	38	T	K	-	T	K	T	T	T	T	-	T	T	-	T	T	T	T	T
Tea_217011	AATTCTGAACTGRATGTTGAGCCTATCACTGACCAATACAC	13	A	A	-	A	A	A	-	A	A	G	A	A	R	R	A	A	-	A
Tea_217037	AATTCTCAAGAAGACATCATGKAGAAGCTTCCCATGGAAAC	22	T	T	T	-	T	-	T	T	T	T	T	T	G	T	T	T	T	T
Tea_217067	AATTCTAGAACTACCTTAAACACAAACGYAAAGAAATGTCT	29	Y	Y	T	T	Y	T	T	Y	Y	-	C	C	C	C	C	C	C	C
Tea_217646	AATTCAACCTTTAGATTGTACRAATATGATGTGTAGGATTT	22	A	A	A	-	A	A	A	A	A	-	-	R	R	R	A	A	A	A
Tea_217798	AATTCTTTGAAAAGTTMCAACACATATGATTATTATTGCTC	17	C	C	C	C	C	-	-	C	-	M	-	M	C	C	C	C	C	C
Tea_217918	AATTCMAAGTTTGGAGCTAATGTTTGCATAGATTATGTTTT	6	A	A	A	A	A	A	A	A	A	A	A	M	A	A	A	A	A	A
Tea_218256	AATTCTGCAGAAAGCTTCAAGAAGTAGAGTCATGAATATTS	41	C	G	C	-	G	G	G	-	-	-	C	C	C	C	C	C	C	C
Tea_218578	AATTCTRCAAGTGTTTTAAAGCCTAGTCAAACTCAGTCGTA	7	A	A	A	A	A	A	A	R	R	-	-	G	G	G	G	G	G	G
Tea_218598	AATTCTAGTTGAGARAAGTAAAGTTCTTAAGCTATGTGGTA	15	G	G	G	G	G	G	G	R	G	G	G	R	G	G	R	A	A	R
Tea_218605	AATTCCTTCCTAAAGTGCATGATGTTTGGAGAAAATAWATT	38	T	T	T	T	T	T	T	T	T	-	T	W	-	-	T	T	-	T
Tea_218724	AATTCTAAGCTTAACGCTAAAAAAYAAGAGGAGAATGAGGC	25	C	C	C	C	C	C	C	C	Y	C	C	C	C	C	C	C	C	C
Tea_218956	AATTCATTGARAATTATGACTTTGAGTTGCACTATCACCCG	11	G	G	G	G	G	G	G	G	G	A	A	A	-	A	A	-	-	-
Tea_219042	AATTCCTTCTAGCCTTGYGGTAATTTTGCAATTAAGGCTGT	18	T	T	T	-	C	-	T	T	T	T	T	T	T	-	T	T	T	T
Tea_219162	AATTCAAGCGTTTGAGTGRTTTTGTCGCAGGTGATTGATCC	19	A	R	A	R	A	R	R	A	R	R	R	R	R	R	R	-	A	R
Tea_219240	AATTCAAAGTTCATGCTTAGTCTKACGTAGTACATCCATCA	24	T	T	K	T	K	T	T	T	-	T	T	T	T	T	T	T	-	T
Tea_219314	AATTCATAAATCACCTCCTTTACAATAGAAAACAAKGTAGT	36	G	G	G	G	G	-	G	G	G	K	G	K	T	K	K	G	G	K
Tea_219597	AATTCCTGTTTAATATGTTATCTAATTTTGGWTTTGGCGAT	32	T	T	T	T	T	T	T	T	T	T	T	-	-	T	-	W	T	-
Tea_219601	AATTCAAATTGAATTAATTGAAATTAAAAAAAAAAATGGAW	41	-	W	T	T	W	T	T	-	T	T	-	T	T	W	T	-	T	T
Tea_219769	AATTCTTATAYAGGAGCGTGTAGAGAGAAAATAGGTCTAGA	11	T	T	-	C	C	C	C	T	-	-	C	C	C	C	C	C	C	C
Tea_219975	AATTCTAGAAACTCATGATKAAGCTAATGGCTACGTACCTA	20	G	-	-	G	G	G	G	G	-	K	G	K	G	G	G	G	-	G
Tea_220170	AATTCTAGAAACAAAAACGAAACARAGTGATTGGTTGCTCC	25	G	-	-	G	A	G	G	G	G	G	G	G	G	G	G	G	G	G
Tea_220515	AATTCGTAGGGAACTGAATACGGCAGCGCCTCCATTACRGC	39	A	-	A	A	A	A	A	A	A	A	A	R	A	A	A	A	A	A
Tea_220604	AATTCTARAGAAAAAAGGAGAGTAGGAACCACTGAATATAT	8	G	G	A	G	G	-	G	G	G	G	G	G	G	G	G	-	-	G
Tea_220738	AATTCCCAATGTTYTCCAAGTTCACATATGATTCCTCATAT	14	C	T	-	C	Y	C	C	-	T	T	-	T	T	Y	T	T	T	T
Tea_220753	AATTCAAACGGACTTTATACTCTATCATGGCTTYCATAGCT	34	C	Y	Y	Y	Y	Y	Y	Y	-	-	Y	C	C	C	C	Y	C	C
Tea_221031	AATTCAACAAGTTTAGAGAGAGAAATGTGAGAATTRTGGAG	36	G	G	G	R	R	G	R	G	G	G	G	G	G	G	G	G	G	G
Tea_221140	AATTCAACCCACTTAAAAYGATTGGGCATATTTTTCAAACA	19	T	T	-	T	-	-	T	T	T	Y	T	Y	Y	Y	T	T	T	T
Tea_221142	AATTCTAGATACAGTGYTTCTACAGACCACAAAACAATGTT	17	C	C	C	-	C	C	-	T	C	-	C	C	C	C	C	C	C	-
Tea_221157	AATTCTAGATATGGAAGCTCAAATACGCAAATTCCCCTYAA	39	T	T	T	-	T	T	T	Y	T	C	C	C	C	C	C	Y	C	C
Tea_221229	AATTCCTAGTAAATTCTCAGTAAATTATTYTGTAAATTCCC	30	C	C	C	C	C	C	C	-	C	C	C	C	C	Y	C	C	C	C
Tea_221347	AATTCTAGCTGAGAGAAGTTAAGTTCWTAGGCTATGTAGTA	27	T	T	-	-	T	T	T	T	T	T	T	W	T	T	W	T	T	W
Tea_221417	AATTCAAGACATGCATGAGGAAATTCCTRGAAATTAAACTC	29	A	G	G	G	A	G	G	G	A	G	-	-	G	G	-	G	G	G
Tea_221580	AATTCTTAACCRAGTATTGAGCCTATGGCTGACCACAGTAC	12	G	G	G	G	G	A	G	-	G	-	-	G	G	G	G	R	G	G
Tea_221590	AATTCTAACTTATCGAYGCAAAGTCATTCATGATTTAAAAA	17	C	C	C	-	C	C	-	C	C	-	T	Y	-	Y	Y	C	C	C
Tea_221787	AATTCAACCTTTTAATGATGTATTTAGGATTGTTCTTRCAT	38	G	G	G	G	G	G	G	G	G	-	-	R	G	-	G	-	G	G
Tea_221835	AATTCAACTACTAYATGCCACATCTACATGAATTAGTGATG	14	T	-	T	T	-	T	T	Y	C	-	C	C	C	-	C	T	C	C
Tea_221892	AATTCAAGAATATGATGAATMAACTTGCAACCGTCAAGATG	21	M	A	C	A	C	C	A	C	C	C	C	C	C	C	C	C	C	C
Tea_221976	AATTCCTGGATGTCTTTCCTGAAGATTTACYTGGTACCCCG	31	C	C	Y	-	Y	C	C	Y	C	C	-	C	C	C	C	Y	Y	C
Tea_222119	AATTCCAKGGGATTTTCAGTGGTAAAAACTTTGTTTTGAAC	8	-	-	T	G	T	T	G	G	T	G	G	G	G	G	G	-	G	-
Tea_222199	AATTCCTGTGGATGGAGGYTTGTTGTTTGAATTGGAATGAT	19	C	C	-	C	C	C	C	C	C	Y	-	T	Y	T	T	C	C	Y
Tea_222332	AATTCATCAATCCATCCGTTGCCAGAAGTGTCTACACCGGK	41	K	K	T	T	K	T	K	K	K	-	-	T	-	-	T	K	T	T
Tea_222351	AATTCCCTCATGCATGTCCTCRTTTTGGCCTTAGTCTAAGA	22	G	G	G	G	G	G	G	A	A	A	-	-	A	A	A	A	A	-
Tea_222365	AATTCTTCTCGAAATATTTTYCTAACTCAATGAACTAGCAC	21	Y	Y	C	-	Y	C	Y	Y	C	C	Y	C	C	C	C	C	C	C
Tea_222497	AATTCAAGTTCATCATTYTGGATTTGAGAATCGAATGCTTA	18	C	C	-	C	C	C	C	C	-	T	-	-	T	T	T	Y	Y	Y
Tea_222624	AATTCATTTCCTCTTCCRTGGCTTTTTTCCAATCAACTTTC	18	-	A	A	A	A	A	A	A	A	A	A	R	A	G	G	A	-	-
Tea_222896	AATTCTATAGAGAGAGAAATTTGATCTAAATTTTCTAACCY	41	C	-	-	C	-	C	C	C	-	T	Y	C	C	C	C	C	Y	Y
Tea_222942	AATTCCAAATACTTGATTAAGTGTGGAAAAAATATMTGGAT	36	A	C	M	A	A	A	A	A	A	A	A	A	A	A	A	A	A	A
Tea_223115	AATTCTAGGTTTGTCTTTRATGACTTATATAAGGAATATCC	19	A	A	A	A	A	A	A	G	A	G	G	G	G	G	G	-	R	R
Tea_223436	AATTCCCCKACGTCTTTCCAAGCGAATTTCCTGGCCACTTA	9	G	G	G	G	G	G	G	K	G	-	G	G	-	G	-	-	G	G
Tea_223519	AATTCCTTATTCACTGGCATAAATATGATATTCAAGYTTGT	37	T	T	C	T	T	-	T	T	-	T	T	T	T	-	T	T	T	T
Tea_223741	AATTCCCTATCAGTCACAGGGCCTTCMTTTTTGCTCTTAGC	27	M	A	C	-	C	C	C	-	C	-	C	C	C	C	C	-	C	C
Tea_223833	AATTCCCTTATGCATGTGTCCATCTTACMTTTATTTTGAGA	29	C	C	C	C	C	C	C	C	C	C	C	C	C	C	C	C	M	C
Tea_223916	AATTCTTGCTCGTCTTTTTGAGYCTGAATTACTGTTGTTTT	23	T	T	T	T	T	T	T	T	Y	T	T	T	T	T	T	T	T	T
Tea_224115	AATTCACTKGGAATTTACTGAATAATTTACTTAGAATTTAT	9	G	G	-	K	K	T	G	G	G	-	G	G	G	G	G	G	G	G
Tea_224165	AATTCCAGGCGAGACCATTCCTRTCCTTAGAACACCTTGAT	23	G	G	-	G	G	G	G	G	G	-	G	G	R	G	G	A	A	G
Tea_224193	AATTCCTYAGGATTTGCGAAAATTTAATCAACTGAGAGAAA	8	C	-	C	T	T	T	T	T	Y	C	C	C	C	C	C	-	T	C
Tea_224353	AATTCAAATTCAACTTTYCGGACTTGAGAATTAAACACTTA	18	Y	Y	-	T	Y	Y	Y	Y	Y	-	C	C	Y	C	C	-	-	Y
Tea_224415	AATTCCAGAAGCWAATGTCTTGATAAATGTCAAATTACTTA	13	W	W	-	W	A	A	W	W	T	A	A	A	A	A	A	-	A	-
Tea_224483	AATTCTTACCTTAAKCTTAAGTTCACAAGTGTGGGAGCTTA	15	T	K	G	-	G	G	G	G	G	G	G	G	G	G	G	G	G	G
Tea_224887	AATTCCATCCACCTCCTCTGCCTCAAATTTAARTTTTTTTG	33	G	G	G	G	G	G	G	R	G	-	G	G	G	G	G	A	A	A
Tea_224920	AATTCAAATTCCAGGGGRAAAAAATGTGTTCGTGAACCAAG	18	G	G	G	G	G	G	G	-	G	R	R	A	A	A	A	R	A	A
Tea_225044	AATTCGGGCMTCTCGCTTGATCTCATACCGTTCCCAAATAG	10	-	A	-	A	-	M	-	M	M	C	C	C	C	C	C	M	M	C
Tea_225091	AATTCAAATTCAATTGAAAACCTTAGAATTGGATTAGSGCT	38	G	G	G	G	G	G	G	C	G	-	C	S	C	-	S	-	C	C
Tea_225274	AATTCAATAATTARCCTCTAATATATATCATATTAAAAGTC	14	G	G	G	G	G	G	G	G	G	A	A	A	A	A	A	G	R	A
Tea_225534	AATTCTTAACTAACTCTCTTGCTAACCCTTTGCTYAATGGA	35	T	T	T	T	T	T	T	T	T	-	C	Y	-	C	C	-	-	C
Tea_225562	AATTCATTTGCCTAAAATAGTAAAAYCGACAAATGAGATGA	26	C	C	C	-	-	C	-	Y	-	Y	T	Y	Y	Y	Y	T	Y	Y
Tea_225676	AATTCCCAAAAACAATTGCCACCYCTTTCCCGTTGGGGTAC	24	C	C	C	C	C	C	C	C	C	T	T	T	T	T	T	-	-	-
Tea_225740	AATTCACCATGATTTTTAGTTGAATCTYGCATTTGATCATG	28	C	-	C	-	T	T	T	T	T	T	T	T	T	T	T	-	T	T
Tea_225762	AATTCTAATTAAACTTACCATTAAAKTCCAAAAATTCTAAA	26	T	T	-	T	T	T	T	-	T	-	T	T	T	T	T	G	G	G
Tea_225772	AATTCTYTCTCTTTCCTCTTATTTTAGGCTTGAAAGCTAGA	7	C	Y	C	Y	C	C	Y	T	C	-	-	C	-	-	C	C	C	C
Tea_225815	AATTCTTRAATCCACAAGAATATCCTTGAATCCACAAAGAA	8	G	G	G	G	G	G	G	R	G	G	G	G	G	R	G	G	R	G
Tea_226006	AATTCAAATTCGTCTTTTTGGACTTGAGAATTRTACACTTA	33	G	G	-	R	G	G	R	G	G	G	G	G	G	G	G	G	G	G
Tea_226093	AATTCAATGGCCTTGTATACWAGGAACGAACTGTTGCTGTG	21	A	T	W	T	T	T	T	W	W	T	T	T	T	T	T	-	T	T
Tea_226308	AATTCACTTTCTGATGCTACTATATTTCTAGTTCAGCTCRG	40	A	A	R	A	R	G	G	R	A	A	A	A	A	A	A	A	A	A
Tea_226553	AATTCTCTATTGGGCTTTATGCTTAYCCTACGGGATTTTTA	26	C	-	-	-	C	Y	C	C	C	-	C	Y	C	T	Y	C	C	C
Tea_226848	AATTCTCTATCCAAATTRAAATGAGAGAGATGGAATTTATA	18	G	-	A	-	G	G	-	R	G	G	G	G	G	G	G	G	G	G
Tea_226875	AATTCCACGACAGTTCCAARTGGAAAAGGTTTCGAAGGAGT	20	G	G	G	G	G	G	G	G	G	G	G	G	G	G	G	A	G	G
Tea_226978	AATTCTCACATGCATGTTCACAMTATAGTTGTAATCTATGA	23	C	C	C	C	C	-	C	M	-	A	M	M	M	C	C	-	C	C
Tea_227407	AATTCTCTATCTCTCTTCTTGTYTTGTGTTTTGTAGTTAGT	23	T	T	T	T	T	T	T	T	T	C	C	C	C	-	C	-	-	C
Tea_227536	AATTCTCTAATTACTGGGATGTCGGYTACCTCAACATTTCC	26	-	C	C	C	C	-	C	C	-	-	C	Y	C	Y	T	C	C	C
Tea_227638	AATTCATGATGGWTACACATTTTGGTGCTGTATCAATAACA	13	W	W	-	W	W	W	W	A	A	-	A	W	W	W	W	W	-	W
Tea_227744	AATTCAAATTTGGCACAAAATTTGAATTAATKTTTTTTAGA	32	T	T	-	T	-	T	-	-	T	G	T	K	G	K	T	T	T	T
Tea_227856	AATTCATCTAKAGATTGGCTTGACAATTTAGAGGAATCGAA	11	G	G	G	G	G	G	G	G	-	G	K	K	K	K	K	G	G	G
Tea_228077	AATTCACTCTCCAGGTTTYGTTCTCACCAAGAAAATGTGTT	19	T	T	-	T	-	T	-	T	C	-	T	T	T	T	T	T	T	T
Tea_228192	AATTCAATTTGGAGGTTRTCAAGTGAACTGTAACTTCACTT	18	G	G	G	R	R	A	R	G	G	G	G	G	G	G	G	G	G	G
Tea_228247	AATTCTATGGGAGYTTGAGTTTTAGAGCTCACACTTGCATG	14	C	C	C	Y	C	C	Y	-	-	-	C	C	C	C	C	C	C	C
Tea_228307	AATTCATTTGGAAGAATATGGCTCCACCAAAGGKGAAATTT	34	T	K	-	K	-	K	K	K	K	K	K	T	T	T	T	K	T	T
Tea_228507	AATTCAATCTCTTCCCTCACTCCYTCTCTCTCACGGTTTGG	24	C	C	C	C	C	C	C	C	Y	-	-	C	-	-	C	C	C	C
Tea_228563	AATTCTTATTAATWTTCATCCTATTTCCCTTTCTTTTCTCT	14	T	T	T	T	T	T	T	T	T	A	-	A	A	A	A	-	T	A
Tea_229076	AATTCATCATGTTTTCCATCATTTTATCTTAMTTGATCATG	32	-	-	-	C	M	C	C	C	A	M	M	M	M	M	C	C	C	-
Tea_229187	AATTCATTYGACACCATCATCGCATTAGAAATAGAGAAACT	9	Y	T	C	-	T	T	T	C	Y	C	-	C	C	C	C	C	C	C
Tea_229212	AATTCMATTATGGGACTCCCAACTAACAAACATTGGCTAGT	6	A	A	A	A	A	A	-	A	A	-	A	M	A	A	A	A	A	A
Tea_229313	AATTCTAGRCCATCTAGGTCTATAAAAATGACAGCTCCACC	9	G	G	G	-	G	-	G	-	G	A	A	A	A	A	A	G	G	G
Tea_229421	AATTCATTTCTACGGCTARAGGCATAACATCAGCTATGGAA	19	R	R	R	-	R	R	R	R	R	-	-	G	G	G	G	R	G	G
Tea_230060	AATTCCACAAAATAATAAGTTGTGYATCTTACCTTTTCAGC	25	Y	T	T	-	T	T	T	-	-	T	T	T	T	T	T	T	T	T
Tea_230125	AATTCRTGAAGTTTCACACCAAATTACCTCAATAACTTATG	6	A	A	A	A	A	A	A	A	A	G	G	R	G	R	R	A	A	-
Tea_230256	AATTCAWTTAGTAATTTACAGAGATTTTGTTTACTAATTTA	7	W	W	-	W	T	W	-	A	W	A	A	A	A	A	A	A	A	A
Tea_230321	AATTCACCCAAAGCTYGGGAAAGCTGCAAAAAGGGAAATCT	16	C	Y	T	C	C	-	C	-	C	C	C	C	C	C	C	-	C	C
Tea_230330	AATTCTTACCTAGAGTCTTAGATTCACAAGTGTAAAARCTT	38	-	A	G	A	G	G	A	R	-	G	G	R	G	G	R	R	R	R
Tea_230550	AATTCACTRGGAATTTTCTAAGTAATTTTCTGAGAGTTTAC	9	G	G	G	G	G	G	G	-	G	A	A	A	A	A	A	-	-	-
Tea_230956	AATTCTTATCCCTCTYTGTAGCCTCTCTAATACCAATCTCA	16	Y	Y	C	C	C	-	-	T	C	C	C	C	C	C	C	-	C	C
Tea_231205	AATTCTTTGAAATTWAACTTAAATTATGATGAAATGGACAT	15	A	A	A	A	A	-	A	T	A	-	A	A	-	-	A	A	W	A
Tea_231254	AATTCATGTATTTGCTAMCTTAATTACATAATCAAAGGCTT	18	M	C	C	-	A	A	M	A	A	A	A	A	A	A	A	A	A	A
Tea_231366	AATTCTCGKATTTTTTTAAAATAATTTTGGTATTTAGTGAA	9	-	T	T	T	K	T	T	T	T	-	-	T	-	T	T	T	T	T
Tea_231493	AATTCATGCATGAACAAATTAAATTCATAACCAAGAGGGWG	40	T	T	-	T	T	T	T	T	-	-	T	T	T	-	T	T	W	T
Tea_231828	AATTCTCTRCATTTTTGCATACAATCCCTTGACCAAACACC	9	A	A	A	A	A	R	A	A	A	A	A	A	A	A	A	A	A	A
Tea_231920	AATTCAAATTGACATTGGGTTAGTATGAKGAGCCGAACTTT	29	-	-	T	T	T	T	T	K	-	T	T	K	T	T	G	G	K	K
Tea_232042	AATTCAAAGAGTAATTTACTGAGATTTTATTTAGTKATTTA	36	T	T	K	T	-	T	T	T	K	T	-	T	-	-	T	T	T	T
Tea_232257	AATTCATGAATTTCATATCACYTGGTGGTGTTTTAACATGA	22	T	T	Y	T	T	T	T	-	T	T	T	T	T	T	T	-	T	T
Tea_232274	AATTCTAGAGAGAGTAAAATTTTGCYTTCAAAATTTTAGAA	26	T	-	T	T	T	T	T	Y	-	T	T	Y	T	T	Y	C	C	Y
Tea_232496	AATTCTTAGCGAGATACGTGATCAACCCTTCGTTCKGCAGC	36	-	G	-	G	G	G	G	G	G	G	G	G	G	G	G	K	-	G
Tea_232575	AATTCATCTTCTATAGAAATGAGATTGATATTTTTTKTGGT	37	G	G	G	G	G	G	G	-	-	-	T	T	K	T	T	T	K	T
Tea_232932	AATTCTTTATCARAAGATAACAACAGATCATGCCTAAAAGT	13	G	G	G	G	-	A	G	G	R	-	G	G	G	G	G	-	G	G
Tea_233531	AATTCTAAATTATAATTAGAATTTTAAACTACACAWAAAAT	36	A	W	A	A	T	-	-	A	T	T	-	W	W	T	T	-	T	T
Tea_233538	AATTCCAAGATAAAGTCGGCGACGACCTGGCCTTTGATGGY	41	C	C	C	C	C	C	C	C	C	-	-	Y	T	T	Y	-	-	C
Tea_233557	AATTCACCTAAGGATAGTTTGTGAGAYTATTCGTGTCTCAT	27	C	C	C	C	C	C	C	Y	C	C	-	-	C	-	-	T	Y	C
Tea_234082	AATTCATGCTCCCAGTAATTTCAYTGTAGTTCTACAAAACT	24	-	T	-	T	-	T	T	C	T	C	C	C	C	C	C	C	C	C
Tea_234123	AATTCTCTTATCAAGATCTAACAAATAAGATCYATATTGAC	33	-	T	T	T	T	T	T	Y	T	-	-	C	-	C	C	C	C	C
Tea_234359	AATTCAACCTCCTGAAGGTTAACWATGGAGGCACCTTGAAG	24	A	T	-	T	A	T	T	A	T	A	A	A	A	A	A	-	A	-
Tea_234573	AATTCTAGATATATATATATATATATATATATRTGGATTGT	33	R	R	R	R	R	R	G	A	R	-	A	R	R	R	-	R	R	-
Tea_234966	AATTCAAACATGAACTTAAAATGAACTTAKAATTGAAATGA	30	G	-	G	G	G	G	G	G	G	-	G	G	G	G	G	K	T	G
Tea_235015	AATTCTTAATCYATCAAAGTTTCCTTCTTATTTTAGAAGAG	12	T	-	T	-	-	T	T	C	T	C	C	C	C	C	C	C	C	-
Tea_235188	AATTCTTGTAAAAAYAACTTCAAAACTTTATGATATGCACG	15	Y	T	C	C	C	C	C	C	C	C	C	C	C	C	C	-	C	C
Tea_235258	AATTCTTAATGRGTTCTAACTCAATTCTCCAATTGCCCTTC	12	G	G	G	G	G	G	G	R	G	A	A	A	A	A	A	-	A	A
Tea_235292	AATTCTTRCAAAGTATATATAGTTATGCAAAACTTCTCAAT	8	-	-	-	A	A	-	A	A	A	A	A	R	R	A	A	A	A	A
Tea_235374	AATTCATTTCCTYTTCCAAGGCCTTTTTCCAATTATCTTTC	13	C	C	C	C	Y	Y	C	C	-	C	-	-	C	C	-	C	C	C
Tea_235385	AATTCTTATAAAAACACCTTCAAAACTTYATGATATGCACA	29	C	C	C	C	-	C	C	C	C	C	-	C	C	C	C	C	Y	C
Tea_235511	AATTCCATYTACTGTTTATATCTAAAATTAATTTTTTAAAT	9	Y	Y	C	C	C	C	-	C	C	C	C	C	C	C	C	C	C	C
Tea_235524	AATTCCARAGGCACCCCTTGAATCTAAAATTATGAGTTTAT	8	A	A	-	-	R	-	G	A	A	A	A	A	A	A	A	A	A	A
Tea_235810	AATTCCAAGAGTTSTATCTACGCATGAGCTGTTACGCACGA	14	C	C	C	C	G	G	C	C	-	-	C	C	-	C	C	C	C	C
Tea_235823	AATTCCAAAACACCATAATTAAGCAAGCTAAAATAGYTTGT	37	-	C	-	C	C	-	C	Y	-	C	C	C	C	C	C	C	C	C
Tea_235826	AATTCACATTTTTATGCATGTATGAGYTTTAGTTTAAGAAC	27	-	-	T	T	-	-	T	T	C	T	T	T	T	T	T	T	T	T
Tea_235827	AATTCACATTTTTCCAAAGCTTAAATTTTGCTYAAAGGAAA	33	C	C	-	C	C	C	C	Y	C	T	T	T	T	T	T	T	T	T
Tea_236434	AATTCTTGTACGAAGTCCACGACCTCGGGGCCCTCAGAACY	41	T	T	T	T	T	T	T	Y	T	C	C	C	C	C	C	C	C	C
Tea_236578	AATTCGGTAGATGGGTTTATTRAACACGGTGGTAATGGCAA	22	G	G	-	R	G	G	R	G	-	G	G	G	G	G	G	G	G	G
Tea_236680	AATTCCATTCCACACAATAGACGCCCTCCTAGAAGSCTCAA	36	G	G	-	G	G	G	G	C	-	G	G	G	G	G	G	-	G	G
Tea_237126	AATTCCTTTAGAAATGGAAAGGAGAGGCTARAATTTGTTGA	31	G	-	R	R	R	R	R	R	R	R	R	G	G	G	G	R	G	G
Tea_237140	AATTCAAGAAGGGAAGTTGAGAGACTTCAAGGTTYATCAAA	35	C	C	C	C	C	C	C	C	C	T	T	T	T	T	T	C	T	C
Tea_237310	AATTCTTGTCMTTTCCTCTTATTTTCACACTGTTCTTTGCT	11	C	C	-	C	C	-	-	M	C	A	-	M	A	A	M	C	C	C
Tea_237312	AATTCACCTCCACATGAGTCTTGTACAGCGTTCCACTTGYC	40	C	C	-	Y	C	Y	Y	C	T	C	C	-	T	-	T	C	-	Y
Tea_237363	AATTCCGCATAGTAGTAAAACAGAACACAAYCTAGTTTGAG	31	C	C	C	-	C	-	C	C	C	-	C	C	T	C	C	C	C	Y
Tea_237706	AATTCAACTTCAAAGTCATGASAATTATGCATGCATGAATG	22	G	G	G	G	G	G	G	S	G	G	G	G	G	G	G	G	S	S
Tea_237781	AATTCAAAGTTGGACAAAACGCCAACTCCTCCAACMGGAGT	36	C	C	C	C	C	C	C	C	C	C	A	C	M	-	C	C	C	C
Tea_237799	AATTCTCGCCCAACGGCGGTCGCGACGGKGATTTTGGCTTC	29	T	-	-	K	K	K	K	-	K	-	K	T	T	T	T	K	T	T
Tea_237926	AATTCTTGAAAARTCCCAACACATATGATTATTATTCCTCA	13	G	G	G	G	G	G	G	R	G	A	R	A	A	A	A	A	A	A
Tea_237983	AATTCATTATTTAATCATCTCATGGCTCRTTTAGACAGTTA	29	-	-	G	G	G	G	G	G	G	-	A	G	G	G	G	G	G	R
Tea_238062	AATTCATTATATGTCATTTTGGTATACCCAGAGTCATCYTG	39	C	C	C	T	C	C	-	C	C	-	-	C	C	C	C	C	C	-
Tea_238180	AATTCMAAGTCAAACCCAAAATGAGTGATAATGATTAGCCA	6	C	C	C	C	C	M	-	C	C	C	C	C	C	C	C	C	C	C
Tea_238236	AATTCTCCGCTCGAGCGGGGGAATGTCCGCTCGAGKGAACA	36	T	T	T	-	K	-	T	K	T	-	T	T	-	T	T	T	T	T
Tea_238269	AATTCCTTGTTTTCGAARCATGAACTATTGAGGTAATTTGG	18	A	A	A	A	A	A	-	A	-	A	R	A	A	A	A	A	A	A
Tea_238333	AATTCCAAGTTYGAAGCCTTCTCAAAAGATTATGAAGCTAC	12	C	C	C	C	-	C	C	C	C	-	T	-	C	-	C	C	C	C
Tea_238342	AATTCATTCTAATATTGAGATGAGTTAGTTGTMATGTAACG	33	-	-	-	C	C	C	C	C	-	C	C	M	M	M	A	C	C	A
Tea_238382	AATTCATTTATTGAATTTGTAATRAGAAATGTAGGCTTTGA	24	G	G	G	-	G	G	G	G	G	-	A	R	R	G	G	G	G	G
Tea_238474	AATTCTCCCTTTGAGTCCGAGGTAGACCCCATGACKTTAAA	36	K	K	-	K	G	K	G	G	G	G	G	G	G	G	G	-	-	-
Tea_238489	AATTCCAATAAATTTTTGMAATATCTAAATGTCACTTGTGT	19	C	-	C	C	C	M	C	C	C	C	C	C	C	C	C	C	C	C
Tea_238547	AATTCACAGTGCTTGTGGATACAATTATCAACCTAAGGKGC	39	T	K	K	K	K	K	K	K	K	-	K	T	T	T	T	K	T	T
Tea_238610	AATTCTCGTTCTCTTCTGCCTGTCTTGCAAYAGTTGGTTGA	31	C	C	C	Y	C	T	T	C	C	C	C	C	C	C	C	Y	C	C
Tea_238792	AATTCACATTTGTRTGGCTTGAGTTCTTGAATTGGAGTTCA	14	A	A	A	-	-	-	-	A	A	A	R	R	R	R	R	R	R	R
Tea_238953	AATTCTCTTTATAACAACTTAAATACAAAGATTAGGAATYA	40	C	C	C	C	C	C	C	C	C	-	T	T	C	T	T	C	C	C
Tea_239505	AATTCTTACAAAAACTAACTCATTTACAYAACTAAGAGTTG	29	C	C	C	C	C	C	C	Y	C	C	T	Y	T	C	Y	T	T	T
Tea_239576	AATTCTTRAGGATTGAGTAGAGTTATGCAAGAATTGAGATA	8	A	A	A	G	G	R	G	R	A	G	G	G	G	G	G	A	G	G
Tea_239879	AATTCCAAGCTTTGATTGAATCTCRGCGCGACGAAGAGATC	25	G	G	G	G	G	G	G	-	-	A	R	R	G	A	R	-	-	G
Tea_239923	AATTCCAAGCYATGTTTGGTCGAGTTGGGAAATGGAGAAAG	11	Y	Y	T	Y	C	Y	C	T	Y	T	T	T	-	T	T	T	-	-
Tea_239944	AATTCTCGCCTAGAGTGTTAGATTCATAAGTGTAAAAGCWT	40	T	T	T	T	T	T	T	T	T	T	T	W	T	T	W	T	W	A
Tea_239978	AATTCAAAGGGGACTTGATATACYAATGATGCGATGATTTG	24	Y	C	C	-	C	T	T	T	-	-	T	T	T	T	T	T	T	T
Tea_240042	AATTCATACCCYGAGGAATCCATGGTAACCCTACAACAAAA	12	C	C	C	-	C	C	-	C	-	C	Y	Y	Y	Y	C	C	Y	Y
Tea_240283	AATTCTCTCATGTATGTCATAGATTGAGCTCAATTGTARGA	39	G	G	G	G	G	G	G	-	G	G	A	G	G	R	G	-	G	G
Tea_240468	AATTCCAGATGGCCATCGACGCAGCRGTCGCGATGAGTTTG	26	G	G	-	G	G	R	G	A	G	G	G	G	G	G	-	G	G	-
Tea_240610	AATTCTAGAGAGAGRGAGAAATTTGCTCAAAATTGTCTTAC	15	A	A	R	-	A	A	R	R	R	G	G	G	G	G	G	G	G	G
Tea_240791	AATTCTTGTGTGGTTGAGGTTTGTGGCTACACGGCAGCYCA	39	T	-	T	T	Y	T	Y	Y	T	-	T	T	T	T	T	Y	T	T
Tea_240897	AATTCTTTCATGCATGTGGCAACTCTAGTTTRGTTTTGAGA	32	R	G	G	G	G	G	G	G	G	-	-	G	G	-	G	G	G	G
Tea_240916	AATTCAAAACACARAAAAGGCACAGTTTCTAGTCGTATACT	14	G	G	G	G	G	G	G	G	G	-	-	G	-	G	G	R	A	R
Tea_240941	AATTCCAGTGTGGTGGCGGKGGTTCTATTACATTTCCCCGG	20	T	K	K	-	K	K	K	K	K	K	K	T	T	T	T	K	T	T
Tea_240970	AATTCTTGGAAAGACARTAAGCCTTCGTATAAATTCTATAA	17	G	G	R	G	G	G	G	G	G	G	G	G	G	G	G	G	G	G
Tea_241025	AATTCTTTCTGATAATATCATCAATGGCTGKTTTGGTACTT	31	T	K	K	-	K	K	K	K	K	K	K	T	T	T	T	-	T	T
Tea_241063	AATTCAATAAGATCTCGTTGAATCATTAATGGCAGGRATAT	37	A	G	G	G	G	G	G	G	-	G	G	A	R	A	R	G	R	R
Tea_241152	AATTCAATTMTGGCTTCATAAATGGAAATTTTAAGGTTTTG	10	A	-	A	A	A	A	A	A	-	A	A	M	M	M	M	A	A	A
Tea_241384	AATTCTACAACTCTACACTGGCATACCCCYAAGCGAATGGT	30	C	C	C	C	C	C	C	T	C	C	-	Y	C	-	T	C	Y	T
Tea_241461	AATTCTAAGTGTGCAAAGARATATGTCTATTTTAGTGAAGG	20	G	G	G	G	G	G	G	G	G	-	A	R	R	-	G	G	G	-
Tea_241633	AATTCTCGRAAAATTGCTCAGAACATTACCCAGTAAATTAC	9	G	-	-	G	G	G	-	G	G	-	A	R	A	A	R	G	G	G
Tea_241673	AATTCTAGAATTTYCAGATTGCTCTTCTCAACACAAAACTC	14	Y	Y	T	C	Y	C	-	C	-	C	C	C	Y	C	C	C	C	C
Tea_241686	AATTCATTTTGCAAAATCACACTTGGGAATTGGTGGAYTTA	38	Y	Y	Y	Y	Y	T	Y	Y	Y	T	T	T	T	T	T	T	T	T
Tea_242383	AATTCATATATMTAAGGCACGGAACCATGACGGTGGCCGAA	12	C	-	C	C	C	C	C	M	C	-	C	C	C	C	C	M	C	C
Tea_242513	AATTCCAGCCGAGCGAGGAGTAGAGMTGGACGTAGTTGTTC	26	-	C	C	C	C	C	C	C	C	C	C	C	C	M	C	C	C	M
Tea_242928	AATTCTAGCATCYATGTTGAAATTATAAGTTATATTGTACA	13	C	C	C	C	C	C	C	T	C	C	C	C	C	C	C	C	C	Y
Tea_242953	AATTCTCAAAASAAAACTAGGATTGTTACATGCATGTGAGA	12	C	C	C	C	C	C	C	-	S	C	-	C	C	-	C	C	C	C
Tea_243043	AATTCATCTCTCTAAGGGAATAGCACCAAMAACACAAGAAG	30	A	-	A	A	-	A	A	A	A	M	A	M	M	A	A	A	A	A
Tea_243102	AATTCTCAAAACYAAACTAGAGTTGCCACATGCATGAAAGA	13	Y	C	C	C	C	C	C	C	C	-	-	C	C	C	C	C	C	C
Tea_243317	AATTCTCAYTTTCAAACCTAAAACATGAGGAGAGAGGGAGA	9	C	C	C	C	C	C	C	C	C	-	C	Y	-	C	C	C	C	C
Tea_243337	AATTCTAGCATCCAYGTTGAAATTATGAGTTAATTTATACA	15	T	T	T	Y	C	T	Y	T	T	T	T	T	T	-	T	T	T	T
Tea_243451	AATTCATGACTGGWGTCTATTAATAATGCAGTACTTGCATT	14	A	A	A	A	A	A	-	A	A	W	-	A	A	-	A	A	A	A
Tea_243513	AATTCGACCATCWCTTCGTAGCGCTCGGCTTGCTCGGCGAG	13	T	T	T	T	T	T	T	T	T	T	T	W	T	T	W	T	T	W
Tea_243564	AATTCATTTCTTCTTCCATTGYTTTTTTCCAATCACCTTTC	22	C	C	C	C	C	C	C	Y	-	C	C	C	C	C	-	Y	Y	C
Tea_244167	AATTCTAAAGTTGATCAAAACCATCAACAAACCYATTGTCG	34	-	T	-	T	C	-	T	T	T	T	T	T	T	T	T	T	T	T
Tea_244472	AATTCTAGTGACCAAACACCATGTGAATGGATTAGTATGMA	40	A	A	-	M	A	A	M	A	A	A	A	A	A	A	A	A	A	A
Tea_244571	AATTCCATGTTGATTAGTTCASGGTTACCTTAGAACATGTG	22	G	G	G	G	G	G	G	G	G	G	G	G	G	G	G	S	G	S
Tea_244605	AATTCACCTCTATTTTKGGAAATGATCTAGTTTCATGTTGT	17	G	G	T	G	G	G	G	G	G	G	G	G	G	G	G	-	-	-
Tea_244762	AATTCTCGTGCATTACAGGCTGCTGCTCTTGCCCCCCYTAA	38	T	Y	Y	-	Y	Y	Y	-	Y	Y	Y	T	T	T	T	-	T	T
Tea_244862	AATTCCTTGTATTATATTAACTAATGGGAATAGMAGTTGGT	34	C	C	C	C	C	C	C	C	C	-	A	A	A	A	A	-	A	A
Tea_244956	AATTCTATGTTTGCTATGGCTGGGGKCCTTACAGAGGAGAG	26	T	G	-	G	K	K	K	G	K	K	K	T	T	T	T	K	T	T
Tea_244962	AATTCTCTAACAATAGRGATACTATTCAATTCAACATTTAC	17	G	G	G	-	G	-	G	G	-	R	R	R	G	G	G	G	G	G
Tea_245067	AATTCAAGAGAATYGAGCTGAGAGATGTAAGAATTAAGCTT	14	T	T	T	T	T	T	T	Y	T	T	T	Y	T	T	Y	C	C	Y
Tea_245114	AATTCTACCATCATGGTAATCTRGTTAGAGGACTAAATAGT	23	R	G	G	G	G	G	G	G	G	-	G	G	G	G	G	G	G	G
Tea_245175	AATTCAATTACTAGGTGAGTTATCATCAAGAATTGAKGTTG	37	G	G	G	G	G	G	G	G	G	G	G	G	T	G	G	G	G	G
Tea_245331	AATTCAATTATTGTTTGATGATTTRGTGGAGTTACAAAAAA	25	A	A	G	A	A	A	A	A	A	A	A	A	A	A	A	A	A	A
Tea_245413	AATTCAACAYTTAGATTGTACAATTATGGTGTGTAGGACAT	10	C	C	C	C	-	C	C	C	C	-	T	T	T	-	T	T	-	T
Tea_245494	AATTCCCAACTCTCTCTCTTTCAAAAGKGCTCTCTCCTTCT	28	T	T	T	T	T	T	T	T	-	T	K	T	T	K	T	T	T	T
Tea_245593	AATTCAAATTGGTGYAAAATTCAAAATTTTCCTATAAGAAT	15	T	Y	T	T	T	T	T	T	-	C	-	C	C	C	C	C	C	C
Tea_245596	AATTCCCTACATATTCACATACACTTCCTTAACCAAAGTTR	41	G	G	G	G	G	G	G	-	G	-	-	G	G	G	G	G	-	A
Tea_245759	AATTCAACCATGGCTCTKGAAAGCCTCAAAATGGGAAATCT	18	T	-	G	T	T	T	T	G	T	G	G	G	G	G	G	G	T	T
Tea_245966	AATTCTTTTCTCTGGATTTCATTGCAAAYAAATGAAGCAAA	29	Y	C	C	C	C	-	-	-	Y	-	C	C	C	C	C	C	C	C
Tea_246129	AATTCAAGGTTTTRACACCCCAAAATCACCAAACGTTGTCG	14	A	G	-	G	G	G	G	G	G	G	G	G	G	G	G	G	G	G
Tea_246319	AATTCAAGAGGATTAAGAGATTGAATACAAGAAYTGAGTTA	34	T	T	-	T	T	-	T	-	-	T	T	T	T	T	T	C	T	T
Tea_246338	AATTCCTRATCATGCCATTTGGGGTAACTAATGCACCTGCG	8	G	G	G	G	G	G	G	R	G	A	A	A	A	A	A	A	A	A
Tea_246561	AATTCAATGAGTAATGTACTTAGATTTTTTWAAGTAATTTA	31	T	T	T	T	-	T	T	T	-	A	-	T	T	T	T	T	T	T
Tea_246720	AATTCWATAACAAATGTAAACAACAACCCAAGGCATGTCAC	6	A	A	A	-	A	W	A	W	A	A	A	A	A	A	A	A	A	A
Tea_246848	AATTCACTAATCCTATACCAACCACTKCCCCTCCACCCCCA	27	K	G	G	G	G	G	G	G	G	G	G	G	G	G	G	G	G	G
Tea_246866	AATTCATCAYATTTCTTGCCCTTTGACCTTAATTGATCATG	10	C	C	C	C	C	C	C	C	C	-	Y	Y	C	-	C	C	C	C
Tea_246891	AATTCTWGAGAATTAAGTTGTGTAATGCAAGAATAGAGCTT	7	A	A	A	A	A	A	A	W	A	A	A	A	A	-	A	W	W	A
Tea_246901	AATTCTCAGTAAATTACTCAGTAAWTTTTCAGTAAATTCTT	25	T	T	T	T	T	T	T	W	-	W	W	W	W	W	W	A	W	W
Tea_246962	AATTCCCATTAACCAACTATCATAAGGCATATGGAGAAAWA	40	W	A	T	A	A	A	W	W	A	-	A	-	A	A	-	A	A	A
Tea_247013	AATTCAAATTCAACTGTTTSGACATGAGAATTGAACACTTA	20	G	-	-	G	G	G	G	G	G	S	-	S	S	S	S	G	-	G
Tea_247186	AATTCATAATGCCYATATCTAGTTTTGAATGTGGTTTTCTC	14	-	C	C	-	Y	C	C	C	C	C	-	C	C	-	C	C	C	C
Tea_247672	AATTCGAGTTAGACGCTAGGAAGCGACTTGTGARCATAAAA	34	G	G	-	G	G	G	G	G	-	R	G	G	G	G	G	G	R	G
Tea_247764	AATTCTTTCATTTTTGCTTATGTTGAAGTTTGAATYATTTG	36	T	T	T	T	C	C	-	Y	T	-	T	T	-	T	T	T	T	T
Tea_247810	AATTCAAATTCAACCATTTGGACTTTRGAATTGAGCATTTA	27	A	A	-	G	A	A	G	A	A	A	A	A	A	A	A	A	A	A
Tea_247907	AATTCAATAGGGTGGGTTTTTATGAAGTATGTCRAACCTCT	34	G	G	G	G	G	A	G	G	G	G	G	G	-	G	G	G	G	G
Tea_248034	AATTCTTTACTTGAAAATCACATTAATGATTTAGTGAAGTW	41	T	T	T	T	T	T	T	T	T	T	T	A	T	-	A	W	T	W
Tea_248371	AATTCACTTTTTAGAAAATTCTAYTTTTTTGTTTTCCGTAT	24	C	C	C	C	C	C	C	Y	C	C	C	Y	-	C	Y	C	C	-
Tea_248402	AATTCCTTAAACAAAGCCAAGATATRGACATGCATGTAGAA	26	G	G	-	G	G	G	G	R	-	G	G	R	A	A	R	G	R	R
Tea_248499	AATTCAAWCCTTAACTTTAATCAAACCCTCTCAAATCCCAC	8	A	A	A	A	A	A	A	A	A	T	T	W	-	T	W	A	W	W
Tea_248510	AATTCCCTATCAGTTRTAGGGCCTTCCTTTTTGTTCTCAGT	16	A	A	A	A	A	A	A	-	A	G	G	R	G	R	A	A	A	R
Tea_248573	AATTCTTAGACGAACTAACTCAATTACACAACTAARAGTTT	36	R	A	-	G	R	G	G	G	-	G	G	G	G	G	G	G	G	G
Tea_248588	AATTCTTTGAATGTTYTGGGGCAAATTGGCATCTTAGGAGG	16	T	T	-	T	T	T	T	Y	-	T	Y	-	Y	Y	Y	Y	Y	-
Tea_248607	AATTCAGTTTGAACAATCTCAATAATGCGTGRAATTTTGAA	32	A	A	A	A	A	A	A	A	A	R	G	G	G	-	G	A	R	R
Tea_248651	AATTCCCTCTCTYCCTCTATATTTTTGTGCTTGAAAGGGCT	13	Y	C	-	Y	Y	C	Y	C	-	C	C	C	C	C	C	C	Y	Y
Tea_248835	AATTCAAMATGTTTTTACACTTTTCACTCCTTGAATCCATG	8	C	C	-	C	C	C	C	M	C	M	M	M	M	M	M	M	M	M
Tea_248859	AATTCCTTRAAATCAAACTCAAATTATGATGAAATGAACAT	9	A	A	R	-	-	G	G	G	G	G	G	G	G	G	G	G	G	G
Tea_248867	AATTCTTTTCCCTACATATTGGCAGCATTAGGGGGKGTAAT	36	T	K	K	-	K	-	K	K	K	-	K	K	T	T	T	K	T	T
Tea_249083	AATTCCATGGACATTTTCATGTTTTCCAAAAATTCCCAAAY	41	T	T	Y	Y	Y	T	T	T	C	T	T	T	T	T	T	-	T	-
Tea_249189	AATTCCATGTTATGRACATATCGACAACTTTCAATCTACTC	15	G	A	-	A	A	A	A	R	A	G	G	G	G	G	G	G	G	G
Tea_249325	AATTCTAAAGATATCCACCCAYCATTGAAGCACAAGTTCTA	22	-	C	-	C	C	C	-	C	C	-	C	Y	C	C	T	T	C	T
Tea_249564	AATTCTTAGATGTTTTGAAGTTYTATCTGGTCTCAAAATCA	23	Y	C	-	C	C	C	C	-	-	C	C	C	C	C	C	C	C	-
Tea_249648	AATTCAAATTCATCCTTTAGGAGTTGAGAATTGAACACTTK	41	G	G	G	K	G	-	G	G	G	G	G	G	-	G	G	G	G	G
Tea_249659	AATTCGAGTCTAAAACCATCAATTGACACAAGTTGRTGGCT	36	-	A	-	A	A	A	A	R	G	R	R	R	R	R	R	R	R	R
Tea_249669	AATTCTAAAGTTAATCAAAACCATCAACAAATCTCTTGCCM	41	A	A	A	A	M	A	-	A	A	A	A	A	A	A	A	A	M	A
Tea_249812	AATTCTCTCTCTYTTCTTGCTTTGTGCTTGGTAGTTAGTTT	13	C	C	C	C	C	C	C	C	C	C	C	C	Y	C	C	-	-	C
Tea_250128	AATTCTGCTRATGGACTTGGCGAGTGAAAACCCCTTTTGTC	10	G	G	-	G	-	G	G	G	G	G	G	R	G	G	R	G	G	R
Tea_250159	AATTCAAATTCAAAAMTTAAATGGATAAGGTTCATAAGGGT	16	C	C	C	C	C	C	C	M	-	M	M	C	M	M	C	M	M	C
Tea_250202	AATTCAACATAAAAACCTTGTAAGACTTTTGGGTTRTACCA	36	G	G	G	-	R	-	-	G	G	G	G	G	G	G	G	-	G	G
Tea_250210	AATTCAAATATWAGCCGACGTGAAAGTTCAGATCGGGCTTA	12	A	A	A	A	A	-	A	W	A	T	W	T	W	T	T	T	T	T
Tea_250290	AATTCTAACCAACTCAAGAAAAAACAAAACCAAACATCRAT	39	G	G	G	G	G	G	G	R	-	G	G	G	G	G	G	A	R	R
Tea_250338	AATTCTAAGTATGGAGCTTCATGYAGCCTAGTTGAGAATGG	24	T	T	T	T	T	T	T	T	-	T	Y	Y	T	T	T	T	T	T
Tea_250356	AATTCTTTGGGRGTTTCGGAACAAGTGGCTATTTTTGTGGA	12	A	A	A	-	A	A	A	A	-	-	A	R	A	A	A	A	A	A
Tea_250372	AATTCTATCATGTATTSAGCATGTTTGTTTCATGATTTCGC	17	G	G	G	G	G	G	G	G	G	G	G	G	S	S	G	G	G	G
Tea_250385	AATTCACTGCGAATTTACKAAGTAATTTACTTAGAATTTAC	19	T	T	T	T	T	T	T	T	T	T	T	T	K	T	T	T	-	T
Tea_250424	AATTCTCACTTTCAAGCACAAAGTARGGAGAAAGAGAGAGG	26	G	G	G	G	G	G	R	G	G	G	G	G	G	G	G	G	G	G
Tea_250427	AATTCTCACTTTCAAGCACAAAATGGGGARATAGAGAGGAT	30	G	G	-	G	G	-	G	G	G	R	-	G	-	G	G	G	G	G
Tea_250440	AATTCTAGTWTAAACAACATTTATCAATAAAACTGGGCTTT	10	A	A	-	-	A	A	A	A	A	A	A	W	A	A	A	A	A	A
Tea_250467	AATTCTTCGCTACATCAAAAGAACAATCGATRATGGTTTAT	32	G	-	G	A	G	R	A	G	G	G	G	G	-	-	G	G	G	G
Tea_250586	AATTCTTACWCTAATGTCTTAAATACAAACTTTAGGAATAT	10	A	-	A	-	A	A	A	A	-	A	T	W	W	-	W	A	A	A
Tea_250629	AATTCTATTAATTAATAGTTATTAGGTTTTAATGGTCAKGC	39	G	G	K	G	G	G	G	G	-	-	-	G	G	G	G	G	-	G
Tea_250752	AATTCAGCATGTTTTTWAAAGTTTTGATTCATTTGATTGTG	17	W	T	T	T	-	T	T	T	T	W	W	W	W	W	W	T	T	W
Tea_250760	AATTCTAAAAATGAGATRTGTGAATGGAAATTGATTGTTTG	18	G	G	-	G	G	G	G	G	R	G	G	G	G	G	G	-	G	G
Tea_250932	AATTCTCAAGTCCCATGGAAAATAAACTCTTKCATGTGAGA	32	G	K	G	G	G	-	G	G	T	G	G	G	G	G	G	-	G	G
Tea_251003	AATTCTTTGACCGTCCCAAMCTCCAAAAACAAGGGCGGGCC	20	C	C	C	C	C	C	C	A	C	A	A	A	A	A	A	A	M	A
Tea_251119	AATTCACTGAGTAAATTATTGAGAATTTATTTAGAATTTAY	41	T	T	-	C	C	C	-	-	C	C	C	C	C	C	C	C	C	C
Tea_251293	AATTCCTCAGCAGGAGAGCCAKGTTCAAGCTTTAATCTCAA	22	T	T	T	T	T	T	T	T	T	-	-	G	G	G	G	-	-	G
Tea_251337	AATTCCATACAAAGAKATCCAACCCTCCACGTGTGAGCAGA	16	G	G	-	G	G	G	G	G	G	G	K	G	G	G	G	G	G	G
Tea_251344	AATTCATGTAAGGTTTGATCTAGGTTTRGAGGGAACTAAAT	28	G	-	G	G	G	G	G	R	G	A	A	A	A	A	A	A	A	A
Tea_251358	AATTCAAATTGGTGCAAAATTCAAATTTTTCTTACAAKAAT	38	G	G	G	G	G	G	G	G	G	G	-	T	G	T	T	G	-	G
Tea_251366	AATTCATGATGTTTTTCAAGTTTACACAAGTTTCCWTAAGT	36	W	A	A	A	A	A	A	W	W	T	T	T	T	T	T	T	T	T
Tea_251409	AATTCTAAGTAAATTCMCAGTAAATTCTCATTAAATTATGC	17	C	-	-	C	C	C	C	C	C	M	M	M	M	M	M	-	M	C
Tea_251607	AATTCAGCAGGGTTCTGACAACAATKAGAGGGACAATGGGC	26	G	G	K	G	G	-	G	K	G	K	-	G	G	K	G	G	G	G
Tea_251744	AATTCAATTGAGGTGCCAGATYGGGAAAGCCTTGACGACGT	22	C	-	C	C	C	C	C	C	C	T	Y	C	Y	Y	C	C	Y	C
Tea_251788	AATTCCCAGCTTTTATATGGCTTCCAATGGCTATGTTKTGC	38	G	G	G	K	K	G	G	K	-	G	K	G	G	G	G	G	G	G
Tea_251805	AATTCATCAAGGGGAATAGGACTTAWGTCTATTAAATAAAA	26	A	A	T	A	A	A	A	-	-	-	A	A	A	A	A	A	A	A
Tea_251838	AATTCATCAAGTTCCTAGGTTCATTTGCACRTAATTGTGTA	31	G	G	G	G	G	G	G	R	G	-	-	-	G	-	G	G	R	G
Tea_251871	AATTCAATCCTAATTATTATGGAAGATATCGTYGTTTAGTT	33	C	C	C	C	C	-	Y	C	C	C	C	C	-	C	C	C	T	C
Tea_251922	AATTCAATCCAATGGTACATAGCTTATGCCAAARTGATAAT	34	G	G	-	G	-	-	G	G	G	-	R	G	A	G	G	G	G	G
Tea_251925	AATTCAGCCATTTCAATCCATCCAAAATCCTRAAAAGCTTT	32	R	R	R	R	R	R	-	R	-	R	R	R	R	R	R	R	R	R
Tea_251979	AATTCCATGCACTTACACAAATTTTATCATTAGCYCGACTT	35	C	C	-	C	C	C	C	Y	C	C	T	Y	T	T	T	T	T	T
Tea_252021	AATTCACTTGTAATATYAAATTTAAGCTTAACATTAGATTT	17	T	T	-	T	T	T	T	T	C	C	C	C	C	C	C	Y	T	-
Tea_252023	AATTCCTACCTTAGTGATCAATTAGGAATGATTGSCTTTTT	35	C	C	-	-	C	C	-	S	C	-	C	C	C	C	C	C	C	C
Tea_252091	AATTCATAGAACAATCAATATTACTCAATAMAAATACAGCA	31	A	-	A	-	M	M	C	A	C	A	A	A	A	A	A	A	A	A
Tea_252221	AATTCAAAGGCATATACTGGCAGGRAGAAATGATTCCATTC	25	A	R	A	-	A	A	A	R	R	R	R	A	A	A	A	R	A	A
Tea_252302	AATTCTCGTTTTGCATCCRTCTTGGTTCATTTTTGGCATGG	19	G	R	-	G	R	-	G	-	G	G	G	G	G	G	G	G	G	G
Tea_252373	AATTCTCCGTAAATTACTYAGTAAATTCTCAGTAAATTACA	19	C	C	T	C	C	C	-	C	C	-	C	C	C	C	C	-	C	C
Tea_252447	AATTCTTTGGATACCTTTAGKCCTGTTGGGAAGAATTGGCT	21	G	G	G	G	G	-	G	K	G	G	G	G	G	-	G	T	-	K
Tea_252784	AATTCAAGACAAGTCCGAGAGYAGAGTTCAGTATTGTAAAT	22	T	-	T	T	-	T	T	C	-	C	C	C	C	C	C	C	C	C
Tea_252824	AATTCACCCAAGGCTCARGAAACCCACAAAAAGGGAAATCC	18	G	G	G	G	G	G	G	-	-	G	G	R	G	G	G	G	G	G
Tea_252832	AATTCCACACATGGRCTTGTTTTCGAGTTTGTAATGAACAT	15	G	G	G	G	G	G	G	R	G	-	A	A	A	A	-	A	R	-
Tea_252899	AATTCTCTACCCTAARATTTTTACCAAAAATTAATATCTCA	16	G	G	G	-	G	G	G	G	-	G	G	G	R	G	G	G	-	G
Tea_253006	AATTCTCGAAAACAATTGCCACTCCTTTCCTGTGAGGGKAT	39	T	T	T	T	T	T	T	-	T	-	K	T	T	T	T	-	-	T
Tea_253097	AATTCARAAAACGTTTTGAATAAATAAAAGGTTTGGAAACT	7	G	G	-	G	G	G	G	G	G	G	R	-	G	G	G	G	-	-
Tea_253151	AATTCCACAATTATGTCTTGGCTTCTTAACTCAATGGAGGS	41	S	S	S	S	S	S	S	S	S	S	S	C	C	-	C	S	C	C
Tea_253342	AATTCCTCTAGCTTTGAAAAATTTGATTAATYGAGAAGATG	32	C	C	C	C	-	C	C	C	C	C	C	C	C	C	-	-	T	Y
Tea_253356	AATTCCCTCTAAATATCAAAGCGAGGWAAGCTTTTCCTTCT	27	A	A	A	A	A	A	A	W	A	T	T	T	T	-	T	T	T	T
Tea_253812	AATTCAATGRAATAGTGGAGGATTAATGGTCTTAATTGGGT	10	G	G	-	R	R	A	R	G	G	-	-	R	G	G	A	A	G	A
Tea_253822	AATTCTGTGAATATCTTCCTYTTCCTCGAGTGTAATGGATA	21	T	T	T	-	T	T	-	T	T	C	Y	Y	Y	Y	Y	T	-	Y
Tea_253939	AATTCTTGAYCTCTAACATCAAAGTGTTCGCCCGGACGCCA	10	C	C	C	-	T	-	T	C	C	-	C	C	C	C	C	C	C	C
Tea_253960	AATTCAAGATTTTTGTATAACATTAGATTTTTGTATAACTR	41	G	G	G	G	G	G	G	R	G	A	A	A	A	A	A	-	-	-
Tea_254062	AATTCTTATTAAATTACTCATTAAATTCTCAGTAAATTYCC	39	C	C	C	C	C	C	C	C	-	Y	-	Y	-	T	Y	C	C	C
Tea_254083	AATTCGCARCGATTTAGAATCAATCAAGCTCCCGAAATAAC	9	G	G	-	G	G	G	G	R	G	R	R	R	R	R	R	G	R	-
Tea_254330	AATTCAATACCTTCCCAACCCAGGTGAAGAATTGGCTTGMG	40	A	A	A	-	A	A	A	A	A	-	M	A	M	-	A	A	A	A
Tea_254332	AATTCTGCAAAAAGTATTTGACWCTATTTTATAGCAAAAAA	23	A	A	-	A	A	A	-	A	-	A	A	A	A	A	A	A	A	W
Tea_254476	AATTCAACACTTRTATGGATAACCATTTAGGATATCTATAT	13	G	G	A	A	A	A	-	-	-	A	A	A	A	A	A	-	A	A
Tea_254560	AATTCAATTTTATACATRAAAACTATATGAATTTCTACAAT	18	G	G	G	G	G	-	G	G	R	G	G	G	G	G	G	G	G	G
Tea_254593	AATTCTTTTGCRGAAGATTCGAACCATTTGCATAATGTAAC	12	-	G	-	A	G	G	A	G	G	G	G	G	G	G	G	G	G	G
Tea_254659	AATTCTGGCTTCTTCGGCTGTCGGKGTAGTTGAACATTCTT	25	T	-	-	K	K	K	K	K	-	K	K	T	T	-	T	K	T	T
Tea_254750	AATTCAACATGCTTTTGACCTAATCATCTCATTTGYTCATG	36	C	T	C	C	C	C	C	C	-	-	T	Y	C	C	C	-	C	C
Tea_254886	AATTCMAGATGGAAGAAGAATAACATATATATTTTTTATAT	6	A	-	A	-	A	A	A	A	A	A	A	M	A	A	A	A	A	-
Tea_254985	AATTCCTTTGTTGCTCACGATATACCTYTGCAACGCTTTTT	28	C	C	C	C	C	C	C	Y	C	C	-	C	-	-	C	C	C	C
Tea_254990	AATTCAAGAAGATGGTGACGGCTTRAGTTAGGAATTTCTCT	25	G	G	G	G	G	G	G	G	G	G	A	R	A	G	R	-	-	A
Tea_255034	AATTCACAAAGTTTTACAAGTTTACATATGYTCTCTCAAGT	31	T	T	T	-	T	T	T	Y	T	C	C	C	C	C	C	T	T	Y
Tea_255082	AATTCACATACTTTCGGACAATTGGGGTTTTTAAAAKCTTC	37	T	T	T	T	T	T	T	K	T	-	G	-	G	G	G	G	G	-
Tea_255085	AATTCMAGAAGATAAGGAGGATAAACACAAGAATTAAGCTA	6	A	A	A	A	A	A	A	A	A	A	A	M	A	A	A	A	A	A
Tea_255239	AATTCTTAATTATGGACTTGATCAACTATCAATATYTATGG	36	Y	C	C	-	C	C	C	C	-	C	C	C	C	C	C	C	C	C
Tea_255377	AATTCTTAACCATAATCAAATTTTCTTTTGCCTTCAAYATC	38	C	C	C	C	C	C	C	C	-	T	C	C	C	C	C	C	C	Y
Tea_255404	AATTCCCYCACATAGGGATGAGGAGGTTTGTCTTGAGAGAA	8	-	C	-	C	C	C	-	C	C	C	Y	Y	Y	Y	C	C	-	C
Tea_255541	AATTCTAGAAGCCCCYAGATAATTCAAGTACATACACACTT	16	T	T	T	T	T	T	T	T	T	T	T	T	T	T	T	C	Y	T
Tea_255716	AATTCTCAAATTATGTGATTACARTATACAATTTGAGATTC	24	G	G	G	G	G	G	G	R	G	A	-	A	A	A	A	A	A	A
Tea_255734	AATTCAGAAATRCCAGGTAAGAAGGGCACTGTATCTTATCT	12	G	R	G	A	A	R	A	A	-	R	R	R	R	R	-	-	A	-
Tea_255751	AATTCATATTTCATAAGTCATGAATGRTCTAAAAATATCTA	27	A	A	A	A	A	-	A	A	-	G	G	R	G	G	R	A	A	R
Tea_255906	AATTCAAAACCATTTCGCCAAATCAAGGYCCAAAGGCATGC	29	Y	C	Y	C	C	C	C	Y	C	C	C	C	C	C	C	C	C	C
Tea_256008	AATTCCACTGTCAGCTTTTCATTGGCTGSCAGATCATATAA	29	C	-	-	-	S	-	S	S	S	S	S	C	C	C	C	S	C	C
Tea_256077	AATTCACTCAATTTTGATTGGAGTTTGATTGYGTCTGGAAG	32	T	T	T	T	T	T	T	T	T	T	T	T	T	T	T	C	T	T
Tea_256182	AATTCTATTGAACGGGCYCACAAGAAAGCCATCAAATTGGG	18	C	C	-	C	C	Y	C	C	C	C	C	C	C	C	C	C	C	C
Tea_256245	AATTCACTATGGCTGGCTGGCCATTCTCTTTTATTKTAGTG	36	G	-	K	-	K	G	K	K	K	-	-	G	G	G	G	K	G	G
Tea_256457	AATTCTAGCTTTCTGAARTGAAGTTCTTGGGTCACGTGGTC	18	G	G	R	G	G	G	G	G	G	-	G	R	G	G	G	-	-	G
Tea_256458	AATTCTATCCCAAAMACATAAGCTCGATAGATGTGAACACA	15	C	C	-	C	M	C	-	C	C	C	-	C	C	-	C	C	C	C
Tea_256763	AATTCACACTTYCCGAATTTAGCATACATCTTATGGGCTCT	12	C	C	C	C	Y	C	C	C	C	C	C	-	C	C	C	-	-	C
Tea_257089	AATTCTAAGTGTGGCAGCCCAATTTTGCAAATCSTCTTCAA	34	C	C	C	C	C	C	C	S	C	S	S	S	S	S	S	S	C	S
Tea_257110	AATTCTTTTTTAATTSTCATTAATTGAGGATTAACCGGTGG	16	S	G	G	G	G	G	G	G	G	G	G	G	G	G	G	G	G	G
Tea_257185	AATTCTAGAGCTCAAATTWGCCTTATACAGGCTTAATTAGT	19	-	-	-	A	A	A	A	A	-	W	A	A	A	A	A	A	A	A
Tea_257425	AATTCTTTTTCTAAGTCTGCTGYAACCTGAGAACTAGAAAT	23	C	C	C	C	C	C	C	C	C	-	T	C	C	-	-	-	C	C
Tea_257752	AATTCYGCATTTTAACATTGGCTAGTGCTTGATTCAACAAT	6	T	T	T	-	T	-	T	T	-	C	C	Y	C	C	Y	T	Y	T
Tea_257846	AATTCAGTGGTAGAAAGGTCATGTAAAGATTAAAACAAAAR	41	G	G	G	G	R	R	G	G	G	-	G	G	G	G	G	G	G	G
Tea_258341	AATTCATGAACTATACGCAAGATATGGACATGCATGTRAGG	38	R	G	G	-	G	G	R	A	G	G	G	G	G	G	G	-	-	G
Tea_258387	AATTCCCAATCCAAGTAAAAGAAATTWGATTATTATTGTTA	27	T	T	T	-	T	T	T	T	T	W	T	T	T	T	T	T	T	T
Tea_258503	AATTCATGTCATTACATGCAAGTCATGTTATCTAAGTTTYA	40	-	-	-	C	C	C	C	C	-	T	Y	Y	C	Y	T	C	T	T
Tea_258532	AATTCAAGTGGATTAAGTGATTAMATACAAGAATCAAGCTT	24	M	A	M	-	M	C	-	A	C	M	C	C	C	C	C	C	-	-
Tea_258548	AATTCCATTGGTGGAAAATGTTGATCKTCATGCCTTCCTCA	27	T	T	-	T	T	T	T	T	T	T	T	-	G	K	K	T	-	T
Tea_258670	AATTCCAACACACACATACGAAGCATGTTCYCTAAAGTTTG	31	T	T	T	C	T	-	Y	T	T	-	T	T	T	T	T	T	T	T
Tea_258812	AATTCATTTTTTTGGCCTGTGCAAAGATTTTGTACAATASG	40	-	C	C	C	C	C	C	G	C	C	C	C	C	C	C	C	-	C
Tea_258849	AATTCCTTGAGTACATTTTTCCTTAGTGAGTTRTCGCTTGG	33	G	G	-	G	R	A	G	G	-	G	-	-	G	G	G	G	G	G
Tea_259000	AATTCTTAGTTTTTCGTGGTAMAAATTTCATCACAAAAGAA	22	M	C	A	C	C	M	C	A	M	C	C	C	C	C	C	-	-	C
Tea_259116	AATTCAGAGAGAACAGCCTGGCAACACGCGATTGGCGGSCG	39	S	S	S	S	S	S	S	S	S	S	S	C	C	C	C	S	C	C
Tea_259310	AATTCCTCGGGTTTTGCMAGATTTGATTGTTTGAGAGAAAG	18	A	A	A	A	A	A	A	A	M	A	A	A	A	A	A	A	A	A
Tea_259516	AATTCACAGYGATTTAGATTCAGTCAGACTCTCGAAATAAC	10	T	T	-	T	T	T	T	T	T	C	C	C	C	C	C	C	C	C
Tea_259519	AATTCCTCCCTCTTTGTTTTCATCATAGTTTTGGAAAWGGT	38	A	A	-	W	A	W	W	A	-	A	-	A	A	A	A	A	A	A
Tea_259606	AATTCATCATCTTCAGACTTTYCTGGTGCTACATAGGTATA	22	T	T	T	T	T	T	T	Y	T	T	C	T	C	Y	T	T	Y	T
Tea_259720	AATTCAATATTCTATTGATTTCTTGAAATTGATCAYATAGA	36	C	C	-	C	C	C	C	C	C	T	T	T	T	T	T	-	T	-
Tea_259750	AATTCAAAGTAATTTGTATAATGGACTAATTTGATTCACWA	40	T	T	T	A	T	T	A	T	T	T	T	T	T	T	T	T	T	T
Tea_260156	AATTCATGCAAGATCRATGGGGTTAGAAACTTGACTCAAAT	16	A	A	A	A	A	A	A	A	G	-	A	-	A	-	-	A	A	A
Tea_260435	AATTCTCAATAAATTACTCAGTAAATTCTCMGTAAATTCTA	31	A	A	A	-	A	A	A	-	A	C	-	C	C	C	C	-	C	C
Tea_260479	AATTCATGAGGTGCTGAAAGGTCAGCTYATAAGGTAGCTAG	28	C	C	C	C	C	C	C	C	C	C	Y	C	C	Y	C	-	-	C
Tea_260521	AATTCACACTTTTCAAATTTAGCATACARCTTATGGGCTCT	29	-	A	A	G	A	R	-	A	G	A	A	-	A	A	A	A	-	A
Tea_260550	AATTCACCACTAGTWACATAAATGTGGTTTCAATTTGAAAA	15	T	T	-	T	T	T	-	T	T	A	W	W	W	A	W	T	T	T
Tea_260803	AATTCAACTTATCTTCRCAAATTTTATCATTAGTATTGATG	17	G	G	-	G	G	R	G	G	G	-	G	G	G	G	G	G	G	G
Tea_260820	AATTCTATAGCTCTACACCAGCATACCCTTAARCGAATGGC	33	G	G	G	G	-	G	G	G	G	G	-	R	G	G	G	G	G	G
Tea_260852	AATTCATMAAGTTTCATGCCATTTTACCTTGTTTGCTCATG	8	C	C	-	C	C	-	C	C	A	C	-	C	C	C	C	C	C	C
Tea_260862	AATTCATCAATTTGKAGGACCATTTGCATGTAAATGAAAGA	15	T	T	T	T	T	T	-	T	T	T	T	T	T	-	T	T	T	K
Tea_260884	AATTCAACTCTAGACTTGTGACATSGAGTTAGTAACATGTG	25	C	C	C	C	-	C	C	C	C	C	C	C	C	-	C	S	C	C
Tea_260993	AATTCATCGACATTATGAASGATGCATGCATATGATCAACT	20	-	C	C	-	C	-	C	S	C	C	C	C	-	C	C	S	G	S
Tea_261040	AATTCCTCTTCAATCCATYACTTTCCTAGCTTTTCTTTCCT	19	T	T	C	Y	T	T	T	C	T	C	C	C	C	C	C	C	C	C
Tea_261071	AATTCAAGACCTAAGGYAGAGTTTTCATCCTCTCATTTGCA	17	T	T	T	T	T	T	T	T	T	T	T	T	T	T	T	T	T	Y
Tea_261176	AATTCTCATATTTGTTCACGGCACCTTTACTCATGGCTTKA	40	G	T	K	K	K	K	K	K	-	K	K	G	G	G	G	-	G	G
Tea_261185	AATTCATTCTGCTAGCAATCGACTACTTCAYAAAATAGGTG	31	C	C	C	C	T	C	C	-	-	-	C	C	C	C	C	-	C	C
Tea_261203	AATTCAATTGAAAAMTATTGTTTTGATAAATGAATTATTTT	15	C	-	C	-	C	-	M	C	C	C	C	C	C	C	C	C	C	C
Tea_261255	AATTCCAAATGCAWTATGCTTTGATTGGATGGTCAGTTGGT	14	A	A	A	A	A	A	A	A	A	-	W	W	W	A	A	-	-	A
Tea_261260	AATTCCAAAYGAGCAACTTTATTTTTAACTTCCATAACATT	10	T	T	T	T	T	T	T	Y	T	T	T	Y	T	T	Y	T	C	C
Tea_261308	AATTCCTGTGTAATTAAAWGGAATTTTGGATAAAGGGGAAG	19	A	-	-	-	A	A	A	A	A	A	A	-	W	A	A	A	W	A
Tea_261330	AATTCCATGTGTTGCCTACAYACAACTAGCATGCTTCTTTT	21	C	C	C	C	C	C	C	C	C	-	C	C	-	-	C	C	Y	C
Tea_261371	AATTCTAAGGTTATATGTTTTGAAGTGTTTTTTTTTATTTW	41	W	W	W	W	W	W	W	W	W	-	T	T	-	T	T	-	-	T
Tea_261411	AATTCCCAATAAATTTTGRCATTTTCTATAAAAGAAAATAA	19	G	G	G	G	G	G	G	A	-	A	A	A	A	A	A	A	A	A
Tea_261431	AATTCCGRGTAAATTCTTCATCTACTTTAGGAGAATTCGAT	8	R	-	R	-	R	-	R	R	A	-	A	R	R	R	R	A	R	R
Tea_261503	AATTCAACTMAAGGAATGTTTAATCTATTCTAATTGATGCC	10	A	C	A	C	C	C	C	A	C	C	-	C	-	C	C	-	C	C
Tea_261510	AATTCTAGAGAGAGAGTAAAATTTTGCATCCAAAATTKCAG	38	-	-	-	G	K	T	G	T	T	T	T	T	T	T	T	T	T	T
Tea_261567	AATTCTTGACGTCCGCTCGAGCGTGGGAAGCGCCRCTCGAG	35	A	-	G	G	G	G	G	-	G	G	G	G	G	G	G	-	-	G
Tea_261669	AATTCCATCCACATTCTCTGCCTCAAATTCAAGTCTTTATS	41	G	G	G	G	G	G	G	S	G	C	C	C	C	C	C	C	C	C
Tea_262034	AATTCTAAGCATGTGTTTCAATGTGTATCMATTCTGTGTTT	30	M	C	A	C	C	C	C	C	C	C	C	C	C	C	C	C	C	C
Tea_262065	AATTCTYAACGAAGAAATTTGGATTTAAGCACTAATCCCAA	7	T	T	T	-	T	T	T	Y	T	C	C	C	C	C	C	C	C	C
Tea_262068	AATTCARCCTTATTAATTCTTAAAGAAGCGGCCCCACTTTG	7	-	G	-	G	R	G	R	-	A	G	G	G	G	G	G	G	G	G
Tea_262089	AATTCACTGAGTAATTGTAGCTTGRCGATGCAGGATAACTG	25	A	A	A	A	A	A	A	A	A	R	G	G	G	G	G	A	A	R
Tea_262101	AATTCTTGTCCCTCTCTGCAGCTAAACTAACCCYAATCTTG	34	C	C	C	C	C	Y	C	C	C	C	C	C	C	C	C	C	C	C
Tea_262146	AATTCACTRAGTAATTTACTGAGAATTTACTGGTAATTTCC	9	-	G	G	A	G	A	A	G	G	G	R	G	G	G	G	G	G	-
Tea_262290	AATTCSAAGTATAAAATCATATCAAAGAGTCTTAGACTATC	6	C	C	C	C	C	C	C	C	C	C	C	C	C	C	C	S	C	C
Tea_262310	AATTCTACCCAAAACTATGCCTGTAAACTGATACCCTCARG	40	A	A	-	A	A	A	A	R	A	G	G	G	G	G	G	G	G	G
Tea_262359	AATTCCAACCACATAGCTTTCRAATTTCTTTGGTTTAGATT	22	G	G	-	-	G	R	A	R	-	G	G	G	G	G	G	G	R	G
Tea_262387	AATTCWATTAGGATTGTGCCAGGTAGAATCTATAAAAGCTC	6	T	T	T	T	T	T	T	T	T	T	T	W	T	T	T	T	T	T
Tea_262437	AATTCTTTTCTTTTTTACTATATTGGCTCTRCAAATTCCTT	31	-	G	G	G	-	G	G	-	G	A	A	R	A	A	A	G	G	R
Tea_262526	AATTCTTTCAAATTGTCAACARTTGATTGCCCTCCATCTTC	22	G	G	G	-	G	G	G	G	G	-	G	G	G	G	G	A	G	G
Tea_262647	AATTCCTCAACAACGGCTGTCCCGGCGAGAGKGTTCTCACC	32	K	K	K	K	K	-	K	K	K	-	K	T	T	T	K	K	T	T
Tea_262720	AATTCAACATTCCAGATGATGTCCACRTTGAGCTAGCCAAG	27	-	-	-	A	A	A	A	G	-	A	A	A	A	A	A	A	A	A
Tea_262936	AATTCRTAATAAGTAATTAATTAATTTAGTTAATTAGTATT	6	-	G	-	G	G	G	-	G	G	G	G	G	G	G	G	G	A	-
Tea_263038	AATTCCTTYCTCGTTGTTTTCACTAAAATTTTGAAAGTTAT	9	C	C	C	C	C	C	C	C	C	-	T	Y	C	-	Y	-	C	C
Tea_263123	AATTCCCACTTATAAATTCTRAAACCCTTAAAATTTCTTCT	21	A	A	A	A	A	A	A	A	-	A	A	A	A	A	A	A	R	R
Tea_263188	AATTCATGCATTAWCCAGCTCAATTACGAACTTAAAGGCTT	14	A	A	T	-	-	A	-	A	T	A	A	A	A	A	A	A	A	A
Tea_263225	AATTCTTGCGCTGGAACGGAATCAGTTTTCYGTTCTTGACG	31	T	T	T	-	T	T	T	T	-	T	T	T	C	T	T	T	T	T
Tea_263250	AATTCAACACTTRGATGATTTAGAAAACCATAAATGAGGTT	13	R	R	G	R	R	-	R	A	R	A	-	A	-	-	A	A	A	A
Tea_263266	AATTCAAGTTTAATTGGTGRCTTTATGGAGTAAGTTTAAGC	20	G	G	G	G	G	G	G	R	G	A	A	A	A	A	A	R	R	R
Tea_263323	AATTCAYCTATTTTCTTATCACATAAACCCTTCATCTCTAC	7	C	C	C	C	C	-	C	C	-	-	C	Y	Y	Y	T	C	C	C
Tea_263332	AATTCTTGCCTGTGGAGCCCAACCCTCCACMATCAATCCTC	31	M	M	M	M	M	C	M	M	-	C	C	C	C	C	C	C	M	C
Tea_263342	AATTCACTTCAAGTATGCGATTGCACGYGACTCATAAGCTA	28	C	C	-	C	C	T	C	C	Y	T	-	Y	Y	T	Y	C	Y	C
Tea_263350	AATTCATACCTCAGGGTGTTCGGGKTAAGCCAACTATAAAA	25	G	G	G	K	G	G	G	G	G	G	G	G	G	G	G	-	-	G
Tea_263404	AATTCAAATTAATKATAGTTTACAATATATATTTGATTTTG	14	G	-	-	G	G	G	G	K	G	G	K	G	G	G	G	G	G	G
Tea_263436	AATTCAGTTRAAAATAAGGAAGCCTTGATTAAACAAAATTC	10	G	G	G	R	G	G	R	G	-	G	G	G	G	G	G	G	G	-
Tea_263475	AATTCATTTCAAAATCCACCAGCCTATCACATTCACCATCY	41	C	C	-	C	C	C	-	C	C	T	Y	T	T	Y	Y	C	-	C
Tea_263486	AATTCACTTGCTTCAAATGCTATTGGATACTTTWTGGACTA	34	A	-	A	W	W	W	-	W	W	-	W	A	A	A	A	W	A	A
Tea_263489	AATTCATGGTTTCAAAAWTTTTTCTTTACAATCAAATGTAC	18	W	A	W	W	W	W	W	W	A	-	-	T	T	T	T	T	T	T
Tea_263535	AATTCGAAGCCTAATGATCAGTATCGGTGGCTTGGGRGATC	37	A	R	-	R	-	R	-	R	R	R	R	A	A	A	A	R	A	A
Tea_263553	AATTCCCTTGGTTATGTAGTAGTTGTAATTYCCAGTCATGT	31	C	C	C	C	C	-	C	C	C	-	T	Y	T	-	Y	C	C	C
Tea_263554	AATTCCGRAAGGTTTTTGGTTATTCGGTAGATGTATGTTGT	8	G	G	-	R	R	R	R	G	G	-	-	G	G	-	G	G	G	G
Tea_263644	AATTCCCAAGAAATTCTCAATAAATTATTCASTAAATTTAC	32	C	C	C	C	-	C	-	S	S	G	G	G	G	-	G	G	G	G
Tea_263814	AATTCATGGATGATCTTCAAGYTTATGCCGCCTAAGCTTCA	22	-	C	C	C	C	C	C	C	C	C	C	C	Y	C	C	C	C	C
Tea_263876	AATTCCTCTCAAGGAAAGAAATKTTAGTCCTTGTGAACTTT	23	G	G	G	G	G	G	G	K	G	G	-	G	G	-	G	G	G	G
Tea_264202	AATTCCTAGYGAAGAAATTTGGATTCAAGTTCTAATCCCAA	10	C	-	C	-	C	T	T	Y	C	C	-	C	C	C	C	C	C	-
Tea_264297	AATTCAAGTGGTATGGTAGTTCAAGGCAAMGATTGAGTTGA	30	A	A	M	C	A	A	M	A	A	A	A	A	A	A	A	-	A	A
Tea_264371	AATTCGAGACTGGTAAAGAAAAAAWTCAGATTAGAACATTG	25	A	A	-	A	A	A	A	A	A	A	W	A	A	A	A	A	A	-
Tea_264458	AATTCACAAAATTATTCTATCTTYCAAATTGTATTCAAACT	24	C	-	C	Y	T	C	Y	C	C	C	C	C	C	-	C	C	C	C
Tea_264482	AATTCTATTGAGTATGTAACAARCAGTGAATAAGGCTTCAC	23	G	G	G	-	G	G	R	G	-	-	-	G	G	G	G	G	G	G
Tea_264496	AATTCAACGAAATGATGATTAACTTGCTCCCTTAAATCAYA	40	C	C	C	C	C	C	C	C	C	C	C	Y	C	-	T	Y	Y	Y
Tea_264508	AATTCTCAACAAAGGAATCCGATTTTTAGCTCTCAAAAATY	41	C	C	C	C	C	C	C	C	-	T	T	T	T	T	T	-	-	-
Tea_264653	AATTCACTAGGGGTCTTGCAGACTTCAAGTATGAYGAAATT	35	Y	Y	-	T	T	T	-	Y	T	Y	T	Y	T	Y	Y	Y	-	Y
Tea_264686	AATTCAATCRGAATGATCTTTCTCTTTCGCATAATTTGCAT	10	A	A	A	-	A	A	A	A	R	-	A	A	A	A	A	A	A	A
Tea_264712	AATTCCATTTCTCWAGCTTGTTCAACAAGCTTGAGTCTTGG	14	A	A	A	A	A	A	A	A	A	A	A	W	W	W	A	-	-	A
Tea_264771	AATTCAAAATCATTTTGCAAAATCAAAGYTCAAAAGCAAGT	29	C	C	C	C	C	C	C	Y	-	C	Y	C	C	C	C	T	T	T
Tea_264778	AATTCCYAAACTACTAATTTCACACCCTCAAGAGCTAAAAT	7	-	C	-	C	C	C	C	C	Y	C	C	C	C	C	C	C	C	C
Tea_264821	AATTCCCAAAATAGGTTAAAATGTGATTCACAACCAYGCTT	37	C	-	C	C	C	-	C	C	T	C	C	C	C	-	C	C	-	C
Tea_264842	AATTCTATRACTAATTTATATTGTAAATCCTCCCTGCATCA	9	R	G	A	-	G	R	R	G	G	G	G	G	G	G	G	-	G	G
Tea_264892	AATTCMCAAAGCTAGACCTTTTGTAGAAGATAAGGCAGTGA	6	A	A	A	A	A	A	A	A	-	A	A	M	A	A	A	-	-	-
Tea_264990	AATTCAATGACTTGAGTYTGTGTTACCACTTTCAGAGGTAT	18	C	C	C	C	C	C	C	C	T	-	C	C	C	C	C	C	C	C
Tea_265020	AATTCTTAGAACAAGACCRAAATAAGGACATGCAAGAGAGA	19	A	A	A	-	A	-	A	A	A	-	A	R	A	R	R	A	A	A
Tea_265023	AATTCCCAAAAGTGGAGGGGKTAGCCACCCCTCCTTATGAT	21	K	K	T	K	K	T	K	K	K	T	-	T	T	-	T	K	T	K
Tea_265049	AATTCTTAGATTACAACAATAYAGTGGACATGCATGTGAGA	22	T	T	T	Y	T	Y	Y	T	T	-	T	T	T	T	T	-	T	T
Tea_265057	AATTCATCTCTACAACACATAACTCTTTGAATTAACAKCCA	38	G	-	K	G	T	T	T	G	G	G	G	G	G	G	G	-	-	G
Tea_265138	AATTCAAAGTAAATTCTCAGTGAATTACTCAGTAAAYTTCC	37	T	T	T	-	T	T	T	Y	-	T	T	T	T	T	T	T	T	T
Tea_265320	AATTCATGACATGATTATCAATACATGATGRCTATTAGATT	31	R	G	A	A	A	A	A	R	-	G	G	G	G	G	G	G	G	G
Tea_265425	AATTCTTCTTCTTCTTCACCTTYTTTTTTGATGAACTAAAA	23	C	C	C	C	C	C	C	-	C	C	C	C	C	C	C	Y	-	C
Tea_265519	AATTCTCACATGCATATGTTCATMTTGCCTTTGTTTTAAGA	24	M	M	A	A	A	A	A	M	A	A	M	M	M	M	M	M	M	M
Tea_265852	AATTCAAGCCTTTAGTTATGTACTTGAGCCARCTAATGCAT	32	A	A	A	A	A	A	A	A	A	-	G	R	G	G	R	A	A	A
Tea_266059	AATTCAGCAAAAACAACTGYTGAAGTCCACAAAATACGTTA	20	C	-	-	C	C	C	C	Y	-	-	C	C	C	C	C	T	C	C
Tea_266096	AATTCTTTCTAATAAATGTTTTTAATAAAATCGGCTAMTGA	38	C	-	-	M	C	M	C	C	-	C	M	C	C	C	C	C	C	C
Tea_266136	AATTCAATTCAAAAATCAAATAGTTGTRGAGGCCCTTCTAG	28	G	G	G	A	G	R	R	G	G	-	G	G	G	G	G	-	-	-
Tea_266167	AATTCCTTAAAGAGGCTAACGCGTTCCYTGCTCCCTACCAC	28	T	T	Y	T	T	T	T	C	-	-	C	C	C	C	C	C	Y	Y
Tea_266412	AATTCATCMACTTTCTGTTTCTGTTTAATTTCTTCAAGGAT	9	A	A	A	A	A	A	A	M	A	C	-	C	C	C	-	M	C	C
Tea_266492	AATTCTTGAATCCRTGAGCTTTGATTTTTGAGAATTGGCTT	14	G	G	G	G	G	R	G	G	G	-	G	G	G	G	G	-	-	-
Tea_266808	AATTCTTCAAGATCATGTGTCYACAACTCATGCATGTGGTA	22	T	-	Y	C	Y	T	C	C	T	T	T	T	T	T	T	T	T	T
Tea_266913	AATTCCCAATTTGCATTATCTTATCYTATTGTTTACTCCCT	26	T	T	T	T	T	T	T	T	T	T	-	Y	T	-	C	Y	C	Y
Tea_267008	AATTCYTTTCATCTACGTTACACCTTTGAAGTTCCTCTAGT	6	Y	T	-	C	C	C	C	C	C	C	C	C	C	C	-	C	C	C
Tea_267031	AATTCCCTGTAAAAATGTAGTTTCTTGGACGATTCTGATRT	40	A	A	A	A	A	A	A	A	-	R	R	R	R	R	R	R	R	R
Tea_267271	AATTCACTGAGTAATTTAYTGAAAATTGACAAAGCAATTTT	19	C	Y	T	C	-	T	C	C	Y	C	C	C	C	C	C	C	C	C
Tea_267430	AATTCAAGGTTAGYAAATTTTCTAAAAGGTTTGAAGAGCTA	14	C	C	-	C	C	C	C	Y	C	C	C	C	C	C	C	T	C	C
Tea_267482	AATTCTACATTTTGTAGTTGTTGGCGGKGGTCCAACAGGAG	28	T	T	T	T	K	K	T	T	K	T	-	T	T	T	T	K	T	T
Tea_267583	AATTCTTACCTAGAAGYTTAAATTCTCTTGAATTGTAGCAA	17	Y	Y	T	T	T	T	T	T	-	T	T	T	T	T	T	T	T	T
Tea_267618	AATTCCAAASAGAAATTTGTAGTGATATTTCTAATGCTTTC	10	C	C	-	G	S	G	S	C	C	C	C	C	C	C	C	C	C	C
Tea_267709	AATTCTTTTYAAAATGAATTTTTTTGGTGTACTAGAAAAAA	10	C	C	C	C	C	C	C	Y	C	C	C	Y	C	C	Y	T	Y	Y
Tea_267786	AATTCAAATTCCTTCAGTAATCACCAGTATAACTGCKTCCA	37	G	T	T	K	K	-	K	T	T	K	T	K	K	T	-	T	T	-
Tea_267882	AATTCTTCAAAATGAAACTCAAATCTTYATGCATATTGACT	28	C	C	C	C	C	C	C	Y	C	-	C	C	C	C	C	Y	C	C
Tea_267932	AATTCACGYGGGTTCCATTCATGGAACTATCTATTAAGATT	9	T	-	-	T	T	T	T	C	T	T	T	T	T	T	T	Y	Y	T
Tea_268073	AATTCATTCATTAAGCATRCATTACCCACTCACTTGTCCCT	19	-	-	-	A	A	A	A	G	-	A	A	A	A	A	A	R	R	R
Tea_268278	AATTCTTAGAACATGACMAAAATAAGGACATGCAAGAGGGA	18	-	-	C	M	M	A	M	-	C	C	C	C	C	C	C	-	C	C
Tea_268292	AATTCTCARTGTAGAGGTCTAATTATGCAATTCCTTCAATT	9	G	G	G	G	G	G	G	G	G	A	A	G	R	G	-	-	-	G
Tea_268379	AATTCACWTTCCACCTATTCAAAATTTCAAAATGTGAGTTT	8	A	A	A	-	A	-	-	A	-	A	A	W	W	T	W	A	A	A
Tea_268712	AATTCAAAAAGATGAAGCCAYCCTTGTTTCATGGAAGAGTT	21	C	C	-	-	C	C	C	C	C	C	C	C	C	C	C	C	Y	C
Tea_268784	AATTCATCTTCMTATATGGATTATCTTTATGAATTATGGGT	12	C	C	C	C	C	C	C	C	-	-	A	M	C	-	A	M	A	A
Tea_268803	AATTCTAGAAAAACAGTATGAGGGTTTTGAACTTCACTGGY	41	T	-	T	T	T	T	T	T	T	C	C	C	-	C	C	-	-	T
Tea_268820	AATTCAATGGGAATTTACTCAGTAATTTACAGAGAAWTTGC	37	T	T	T	-	T	T	T	T	-	A	A	T	A	-	T	-	T	T
Tea_268976	AATTCTTTTCATTAACCAATCCTTAGTRCCAATGGCTTCTA	28	G	G	G	G	G	-	-	G	G	G	G	G	G	G	G	G	R	G
Tea_269075	AATTCTTGCCAAACTGTCGAGCAGCGTCRAAGTATGTGTAT	29	G	G	G	G	G	G	G	G	G	G	-	-	A	-	G	A	-	G
Tea_269079	AATTCAYCTCAACATGAGTCTTGTACAGTGTGCCAATTGCT	7	C	C	-	C	C	C	C	Y	C	T	T	T	T	T	T	T	-	T
Tea_269105	AATTCATGAAAKAAAACATGCTAGATTAATTTAATCATGGA	12	K	G	G	G	G	G	G	-	G	G	G	G	G	G	G	-	-	-
Tea_269241	AATTCATGCATTAACCAACGAAGTCACAACACGAGGGCTTR	41	A	G	A	G	G	G	G	-	R	-	G	G	G	-	-	G	G	G
Tea_269314	AATTCATGAAGATTCCTCATGAAAATAAGGTTAKATTTACA	34	T	-	-	T	T	T	T	T	K	T	T	T	T	T	T	T	T	T
Tea_269437	AATTCATCTCAAAGCTTTGATACCTCCCCYTGCCCTATTTG	30	T	C	C	C	C	C	C	C	C	C	-	C	C	-	C	-	C	C
Tea_269485	AATTCAACAAGTAGCACGTACTCAAGYTAGATTTGAAATAC	27	T	T	T	T	T	Y	T	T	C	-	T	T	T	T	-	T	-	-
Tea_269671	AATTCAGAGCGTGGGAAAAAGAAGAGAGTTARAGGGTAAAA	32	R	G	G	G	G	G	G	G	G	G	G	G	G	G	G	G	G	G
Tea_269686	AATTCCTRTCCATCAAGGTTTTTTTCTTATCTGAGAAGAGT	8	G	G	-	G	G	G	G	-	G	G	-	R	R	G	R	-	G	A
Tea_269700	AATTCATATATTCATTATTTAKTAAACAGTTGGGACATTAC	22	G	-	G	-	-	-	G	G	G	G	G	G	K	G	G	G	G	G
Tea_269807	AATTCTCARTAAATTACACAGTAAATTCCTAATAAATTCTA	9	G	G	G	-	G	G	G	G	G	-	-	G	G	G	G	-	A	R
Tea_269825	AATTCCCTCTTGYATGTTCTCATTTTGACCTTGGTCTAAGA	13	C	C	C	C	C	C	C	Y	C	T	C	T	C	Y	T	T	T	Y
Tea_269836	AATTCTYAACTAACTCTCTTGCTAACCCCTTCTTTAGTGGA	7	C	C	-	C	C	C	C	-	C	-	T	C	-	T	C	C	C	C
Tea_269882	AATTCATGTCMATTAATGTTTCCTTCTTATCTTAGAAGAGT	11	C	C	C	C	C	C	C	C	C	-	-	A	C	-	A	C	C	A
Tea_269973	AATTCCTTCCTCACTATTTTCATCAAAWTTTTAAAAATCAT	28	A	-	A	-	A	A	-	W	A	A	A	A	A	A	A	T	-	A
Tea_269984	AATTCTCAACGAAGGAATCCGTTTTKTAGCTTTAAAAAATC	26	T	T	-	K	T	T	K	T	T	T	T	T	T	T	T	T	T	T
Tea_270003	AATTCCTTYCTCTTTGTTTTCATCAGTGTGTTAGAAAAGTT	9	C	C	C	C	C	C	C	C	-	C	C	Y	C	C	Y	C	C	Y
Tea_270048	AATTCTTACTTGAATTTATGWTCAAAAGAGAAAAACCAGGA	21	A	A	A	-	A	-	-	A	-	A	A	A	A	A	A	A	W	A
Tea_270119	AATTCCAAACTGRAGATGAAAACCACGAAGGTCAGGAAATT	13	A	R	G	A	A	-	A	R	-	A	A	A	A	A	A	A	A	A
Tea_270123	AATTCTTACCTAGGGGCTTTAAACACAACAATTCTTSCACT	37	G	G	G	G	G	G	G	S	G	-	G	G	G	G	G	-	G	G
Tea_270179	AATTCTTATTCATTCGGAAATAGTTTTGAGYAACCAAATAG	31	C	C	C	C	C	C	C	C	C	Y	T	Y	C	Y	Y	-	C	C
Tea_270200	AATTCTAATGTTTTATGCCAAAAAMAAATAAAAATAAATAA	25	C	C	-	C	-	C	C	C	C	A	-	M	M	M	M	C	-	M
Tea_270209	AATTCAACAAGATCTTCAATGATGGAATGGGATATACRGCC	38	G	G	R	G	G	G	G	-	G	-	-	R	A	G	R	A	A	A
Tea_270222	AATTCTGTTASAATATAATAAAAAAAATAATCTTATATTAT	11	C	C	C	-	C	C	-	C	C	C	C	C	C	C	C	C	S	C
Tea_270262	AATTCATCTATTCWTCCACCGCTAGAGGTAACTATACCTTT	14	A	A	-	A	A	-	A	A	A	T	A	-	A	T	-	A	A	A
Tea_270273	AATTCTATACCTTAAAATTGGCAGGKGACCATCGAGGATAC	26	K	-	K	K	K	K	K	K	K	-	-	-	T	K	T	K	T	T
Tea_270281	AATTCTTAAAACCAARCTAGAATTATTACAGGCATGAAAGA	16	G	G	G	G	G	G	G	-	G	G	-	R	G	G	R	A	G	R
Tea_270282	AATTCCATGTTAATTTTTTTTTTTTTGGGKGCTGAATTGTT	30	K	K	K	K	K	K	T	K	K	-	-	K	K	-	K	K	K	K
Tea_270322	AATTCAAAGAGTAATTGACTGAGATTTTATTGWTTAATTTA	33	W	A	A	-	A	A	A	A	-	A	A	A	A	-	A	A	-	A
Tea_270358	AATTCAAGATCATTTCAYGAAATTATGGCCCAAAAGCTTGC	18	T	T	T	T	T	T	T	T	-	T	Y	Y	Y	C	Y	T	T	T
Tea_270388	AATTCTTTGCTGACTAAAATTTTAGTAGCTAAAAAGGTGRG	40	G	G	-	G	G	G	G	G	-	-	G	R	G	-	R	A	A	A
Tea_270422	AATTCAAAGTYGTTTCACAAAATCAAAGCCCAAAGGTAAGC	11	-	C	C	C	-	C	C	-	-	C	C	C	C	C	C	Y	Y	C
Tea_270426	AATTCAGCAATTGAAMGGTTTCAAATCTCATCTCTTTGTCT	16	M	A	C	A	C	A	A	-	A	A	A	A	A	A	A	-	-	-
Tea_270429	AATTCAGTGTTATTTCAGAAGTAGGGTCATTAGATGYGATA	37	C	C	C	C	C	C	-	C	C	Y	C	C	C	C	C	C	C	-
Tea_270475	AATTCAATGAGTAATTTACTGAGATTTTGTTGAGTACYGTG	38	T	T	T	-	T	T	T	Y	T	C	Y	Y	Y	C	Y	Y	Y	Y
Tea_270571	AATTCTTGATTGAAATCCAAGACMCCGAGGTCCTCAGAATC	24	C	C	-	C	C	-	-	C	-	A	A	M	A	A	M	C	C	M
Tea_270671	AATTCACTAGTTAATTTAATGAGAATTTATTRGGAATTTAC	32	A	A	A	R	A	A	R	A	-	G	-	G	G	-	G	-	G	G
Tea_270697	AATTCAGGTTCAGTACYAGCTAACTTAAAAGGAGAGGCATG	17	C	C	C	C	C	C	-	C	C	Y	Y	Y	Y	C	Y	C	C	Y
Tea_270707	AATTCTTAAAACAAAGGCAAKATGAACATATGCATGTGAGA	21	K	K	T	T	T	T	T	K	T	K	K	K	K	K	K	K	K	K
Tea_270750	AATTCAAACCTTYCAAACCATAACCAAACTTAATCATTTGA	13	Y	T	Y	Y	Y	T	Y	Y	C	C	C	C	C	C	C	C	C	C
Tea_270819	AATTCAGAAAGCAAAATTGTGTGTTMTGTTACCTCCTCCAA	26	M	M	A	M	A	A	M	A	C	M	A	M	M	M	M	A	M	M
Tea_270821	AATTCTAAATCATCCTTTTCTAATTGAGAGTTRAGTACTAG	33	A	A	-	R	A	-	R	A	G	G	G	G	G	-	G	-	G	G
Tea_270857	AATTCAAAATTTTATTATAACATTAGATTTTGTATAAYTAG	38	C	C	C	C	C	T	C	C	C	C	C	C	-	C	C	C	T	C
Tea_270872	AATTCACTTAATTTAGATACACTTAAAAAGCATACAAAAAW	41	A	T	T	T	T	T	T	T	-	T	T	T	T	-	T	T	T	T
Tea_270911	AATTCATCCTCTTTTTGCCTCCATTTAATTTYAGTAATTAT	32	T	T	T	T	T	T	T	Y	T	C	C	Y	C	C	C	C	C	C
Tea_270921	AATTCAAACAATCAAAATGAAAAAGYACTCTTCCAGAATTA	26	C	C	C	-	C	-	C	C	C	Y	Y	Y	Y	C	Y	Y	Y	Y
Tea_270972	AATTCTAAATCATTTCGYAAAATCAAAACCCAAAAGCTTGT	18	C	C	C	C	C	C	C	C	-	C	Y	C	C	C	C	C	C	C
Tea_270998	AATTCACATGTTACTAACTCSATGTCACAAGTCTAGAGTTG	21	G	G	G	G	-	G	G	G	G	G	G	G	G	G	G	S	G	G
Tea_271061	AATTCTATATAARGGGAGCTTTCTCCCCCTTGTTCAAGGTT	13	G	G	-	G	G	G	G	G	G	A	A	-	-	-	G	G	G	G
Tea_271106	AATTCACTGAGTAATTGTAGCATGACGATGTAAGATAACWA	40	T	T	T	T	T	T	T	T	-	-	T	T	W	T	T	-	T	T
Tea_271168	AATTCAACATCGGTGAAGACACATGATGAAATTGGCCAGYG	40	C	C	C	-	C	T	T	C	C	-	C	C	C	C	C	-	C	C
Tea_271223	AATTCAAGAACATAGCATGTATGAATTTATCCTAGCTTYAA	39	C	C	C	T	C	T	-	C	-	C	C	C	C	C	C	C	C	C
Tea_271273	AATTCCTCTCTSTCCTTGTTTGCCACAAGCTTCTTCGTCTA	12	C	C	C	C	C	-	C	C	-	C	S	C	C	-	C	C	C	C
Tea_271367	AATTCATTTATTTACTAAATTCATCTTTCAATTTGTWTTTC	37	T	T	T	A	A	A	A	W	A	A	-	A	A	A	A	A	A	A
Tea_271424	AATTCTCTACTAGCAAAATTCGACCATCATGAACWAAATCA	35	T	T	T	T	T	T	T	T	T	-	-	A	T	-	A	-	T	W
Tea_271436	AATTCCCAACAACGGTTGCCACTCCTCCCTCATGAGGGKAT	39	T	K	K	T	T	-	K	K	T	K	T	T	T	T	T	-	T	T
Tea_271504	AATTCTAAATCATTTTGTAAAATCAAAGCYCAAAAGCTTGC	30	T	T	T	T	T	T	T	T	T	-	-	C	-	-	C	C	C	C
Tea_271507	AATTCAAGACRGCTCATAATTTTTTGCCATAATATTGGCTA	11	-	-	A	R	G	-	R	G	A	G	G	G	G	G	G	G	-	G
Tea_271523	AATTCATAAGATAATACATTCCAACTTTCATCATCAAGTRT	40	G	G	-	-	G	G	-	G	G	G	G	G	G	G	G	G	R	G
Tea_271575	AATTCARAATTATTTTGATGAGTAGTTTGAATGTCCTTTTA	7	G	G	-	R	G	G	G	G	G	G	G	G	R	R	G	G	G	G
Tea_271661	AATTCACRGAGTAATTTACTAAGAAATTACTCAGTAACTTA	8	G	-	A	R	A	A	R	A	A	G	-	G	-	-	G	G	G	G
Tea_271704	AATTCACCTATAACAATAGCTACCAAGCAAGCATTRGAAGG	36	G	G	-	G	R	A	G	G	-	-	G	G	G	G	G	G	G	G
Tea_271754	AATTCTTTGATCACATTTCACTTCTTTTGGACAGTGAYTCT	38	C	C	-	C	C	C	C	C	C	T	Y	Y	C	Y	Y	C	Y	Y
Tea_271758	AATTCCACAAATGGACTTATTTTTKAGTTTGGAGCAAACAT	25	T	T	T	K	T	T	K	K	-	K	K	K	T	K	K	G	G	G
Tea_271762	AATTCTCAGTAAATTACTTAGTTAATTCCCAATAAATTCTY	41	-	C	C	C	C	-	C	Y	C	C	C	C	Y	C	C	-	C	C
Tea_271764	AATTCATCAGTGTGTCTTTTATTGCCTCAATCCTATTGYAT	39	T	T	T	-	-	T	T	T	Y	T	T	T	T	-	T	T	-	T
Tea_271820	AATTCACTAGGAATTTACTCGGTAATTTACTAATTAATTTR	41	A	-	-	R	R	A	R	A	R	A	A	A	A	A	A	A	A	A
Tea_271822	AATTCCTYGACTTTTCAAGTTTGAGTCTATGTTGACCTCTC	8	C	C	C	C	C	C	C	C	C	Y	C	C	C	C	C	C	C	C
Tea_272027	AATTCTCCAAGTCCCTCATAGATCARGCGTTCTCATGGTAC	26	R	A	A	A	R	A	A	R	A	G	G	G	G	G	G	G	G	G
Tea_272037	AATTCAAGGTCTAAGGTAGGAGATTTTCCTTTYAATTGTGA	33	C	-	C	C	C	C	C	C	C	Y	T	Y	C	Y	T	C	C	Y
Tea_272073	AATTCCCCCCAAAGAGATCCTTCTACCYAACCACAAGATTA	28	Y	C	T	T	C	Y	Y	C	-	C	C	C	C	C	C	-	-	C
Tea_272108	AATTCACAACTCTTAGAATTTTGGATAGACTGCAAAAGKAC	39	T	T	-	K	K	T	T	T	-	T	T	T	T	T	T	T	T	T
Tea_272225	AATTCAATGTTGATGAAAACTTAATTTGATYGGTGTAAACG	31	T	T	C	T	Y	C	T	C	-	-	C	C	C	C	C	C	C	C
Tea_272243	AATTCTAAGAGAAAAGCTTGAAAAWGTTAGCTACAACAACG	25	A	A	A	A	A	A	A	A	A	-	A	-	A	-	-	A	A	W
Tea_272333	AATTCAAGATCCTRTTAAGTTTAATTCCGTATTATTATTGG	14	-	G	G	G	G	G	G	G	G	R	G	R	G	G	G	G	G	G
Tea_272340	AATTCAARATATGAAATGATTTGTTCTATCTTTTTCTTCCT	8	-	G	-	G	G	G	G	-	G	G	G	R	G	G	G	-	G	G
Tea_272400	AATTCTCAGGATTCTCAAYTGCGTAGAAGCAAACATGGAGC	19	C	C	C	C	C	C	C	C	C	C	T	Y	T	Y	Y	C	C	C
Tea_272455	AATTCCTTCCTCTTTGTTTTCGCCACAGTGTTCACAAAWTT	39	A	A	-	A	A	A	A	A	A	W	T	A	W	A	A	A	A	A
Tea_272479	AATTCAATCTTCTTCYTCGTCTTGTTGAGTCCAATCCCAAA	16	T	T	T	T	T	T	T	T	T	C	T	Y	Y	T	T	T	T	Y
Tea_272484	AATTCTCAATAAAGGAATTCRAGTTTGAGCTCCAAACAATT	21	G	-	A	-	G	G	R	G	G	G	G	G	G	G	G	G	G	G
Tea_272538	AATTCTTTGAATTAAACCAAGATATGGGCATAYATGTGAAA	33	C	-	-	-	C	C	C	C	-	C	C	C	C	C	C	C	C	Y
Tea_272591	AATTCTGCTAAAATTTTATTCGTTAYGTCGGCCAAAAATAA	26	C	C	-	C	C	C	-	C	C	C	-	C	C	C	C	T	C	C
Tea_272605	AATTCTAGATTAWTTAAGAAGAAAAGAAACTTGATTGTAAG	13	T	-	T	-	T	T	T	T	-	T	W	W	W	W	W	T	W	T
Tea_272655	AATTCATGCATCCACTTTCATGGCTARCCTTCCCAATAACT	27	R	-	R	R	R	R	R	-	-	-	R	G	G	G	G	R	G	G
Tea_272749	AATTCATTTTTGAAGTGRAAAATCAATTCAGCAAAAAGATT	18	A	A	-	A	-	-	A	R	G	G	G	G	G	G	G	G	-	G
Tea_272773	AATTCTAAGCTTCAAGCTTCTTTGAGAMGCTAGAAACTTGG	28	A	A	A	A	-	-	A	A	A	-	A	A	-	M	A	A	A	A
Tea_272874	AATTCGAAGRGACGAGAGTTGGTCCAAAGAATGAGTGGTGG	10	-	R	-	R	R	R	R	R	R	R	R	-	R	R	R	A	-	R
Tea_272894	AATTCACTTGGAATTTACGGAGTAATTTGATGAGAATTTAY	41	C	C	C	C	C	C	C	Y	C	T	T	T	T	T	T	T	T	T
Tea_272997	AATTCATAACTTTTGGATYTCAATGTTTAAGGTTAAAAAAG	19	C	T	T	C	C	C	C	C	C	C	C	C	C	C	C	C	C	C
Tea_273099	AATTCAAGTATRACACGACTCGATAACATGAATTACTAGTT	12	G	G	G	G	G	G	G	-	G	R	-	G	G	G	G	G	R	R
Tea_273182	AATTCTTAACAGATTTTCCTAYGATCAACAGATATAAAGCC	22	C	-	C	C	C	C	C	C	-	Y	C	C	C	C	C	-	C	C
Tea_273185	AATTCTTTTTYAGAAACAAGAATTTTCCACTGCCTTCAAAT	11	C	C	-	C	C	C	-	Y	C	Y	Y	Y	T	Y	Y	Y	-	-
Tea_273283	AATTCAAGCTTGAGAATTGTAAAGAATTAGAGGAYGTTGAA	35	C	C	-	C	Y	Y	C	C	C	C	C	C	C	C	-	C	-	C
Tea_273405	AATTCTAGGGTCTGTARTTTAATTTTCCAATTAATTACTTC	17	G	G	G	G	G	G	G	G	G	G	-	G	G	G	-	G	R	G
Tea_273427	AATTCTAATTTTGCAGAAATGAAGTAAATATAGGCTAMTAC	38	C	M	-	M	M	M	M	M	-	M	M	C	C	C	C	M	C	C
Tea_273533	AATTCAAAAAATTGAAATTTAAATTGRAACAATTTTATTTT	27	G	G	-	G	G	G	G	G	G	G	R	G	G	-	G	G	G	G
Tea_273572	AATTCCTACCTCAAGCTTTGAAGTCTCAAGTGTASAGGCTT	35	G	G	G	G	G	G	-	G	G	-	-	S	-	G	S	C	G	C
Tea_273585	AATTCTCTCTCTCTTACAATTTTSTGCCTTGAAGCTTGTTT	24	G	G	G	G	G	S	G	G	G	G	G	G	G	G	G	-	-	G
Tea_273601	AATTCTGAATTTGTGGGAGATRTTTAAGAACAAAATTTGTT	22	R	R	-	G	G	G	-	G	G	G	G	G	G	G	G	G	-	-
Tea_273606	AATTCCGGCATGGCTACATAGGKAAAAGTCAAATTCATTAG	23	T	-	-	-	K	K	K	K	K	K	K	T	T	T	T	K	T	T
Tea_273648	AATTCMACAACAGCCAGTTATCAATCTTTCACGAGAGACAG	6	A	A	-	A	A	A	A	A	A	A	A	M	A	A	A	A	A	A
Tea_273663	AATTCCGGCCAGAATGATTGTCAGGAAGCTGTTTTTGATWT	40	A	A	A	A	A	A	A	A	-	A	A	A	A	-	-	W	A	A
Tea_273669	AATTCTTAGATTACAACCAAAATATGAACATRAATGGGAGA	32	A	A	-	G	G	G	G	-	G	G	G	G	-	G	G	G	-	G
Tea_273708	AATTCATTCACTAACCCTTTACTATAATGTTATTCACTAGR	41	G	G	G	-	G	G	G	G	G	G	G	G	G	G	G	G	R	G
Tea_273731	AATTCTAGAGAGAAAGARAGAAATTTTGCTCACAAAATTTT	18	G	G	G	G	G	G	G	G	G	G	G	R	R	R	R	G	G	R
Tea_273776	AATTCAAAAATAAAATAAAGCTAAGMATGAGATTTGAGATG	26	A	A	A	A	A	A	A	A	M	A	A	A	A	A	A	A	A	A
Tea_273790	AATTCYTTAAGAGTTTTGGGATGAGTGGCTATCTTTATGGA	6	T	T	T	T	T	T	T	T	T	C	-	C	C	C	C	-	C	C
Tea_273820	AATTCAAAAACTAYCTCAAACACAAATGTAAAGAAATGACT	14	C	C	C	C	C	C	C	C	C	-	-	T	-	T	T	C	-	C
Tea_273904	AATTCCTGAAAAAGATCATAGATKAAATTGACTCAAGACCA	24	G	G	G	K	K	G	T	G	G	G	G	G	G	G	G	G	G	G
Tea_273967	AATTCTCATTCAYCCTTTTGGATTTACGAATTGGCCTAATA	13	T	-	T	T	T	T	-	T	-	T	T	T	C	-	T	T	T	T
Tea_274006	AATTCAACATGWTTTTGAATTGAACACCTCATTTAATCATG	12	T	T	T	-	T	T	T	T	A	T	T	T	T	-	T	T	T	T
Tea_274009	AATTCAACATGTRTTTGAGTTAAATATCTCATTTGATCATG	13	A	A	A	A	A	-	A	A	G	A	A	A	A	A	A	A	A	A
Tea_274031	AATTCACTATTACAATACTAAAGCCTCGATRACATAAATAT	31	A	A	A	A	A	A	A	A	A	-	G	G	-	G	G	-	-	G
Tea_274107	AATTCCAARGTTGATAAAATCCATCAACTACCCTCTAGCTG	9	R	R	A	A	A	A	-	A	A	A	A	-	A	A	A	A	A	A
Tea_274164	AATTCTCAATGTTTTCCAAGTTCRCATATGATTTCTTAAGT	24	A	A	A	A	A	A	A	A	-	A	A	A	A	A	A	A	A	G
Tea_274175	AATTCCCCAATTTATGCTTATAAGAGGATCRCAATTGATAA	31	A	R	R	R	R	R	R	R	G	G	-	R	-	G	R	-	-	R
Tea_274418	AATTCAATGTTCTTTGCAAGTTGGGTAAAATCCCGAGTCTR	41	G	G	G	G	G	G	G	G	G	G	G	G	R	-	G	G	G	G
Tea_274420	AATTCTTTTACAAAGTTTTGAAAAATTAGAAAATKCTTCAT	35	G	G	G	G	G	-	G	G	G	G	G	G	G	G	G	G	K	K
Tea_274530	AATTCCCAATAAATTCTTRGTATATTACTCAGTAAATTCTC	19	A	A	G	-	-	-	A	A	-	A	A	A	A	A	A	A	A	A
Tea_274691	AATTCCATGGAATGGGTTTTTCTTGTAGGAAGGAGAATTCW	41	W	W	A	-	W	W	W	W	W	A	W	W	W	-	W	W	W	W
Tea_274789	AATTCTTAGTAGAATGAGTATTGGTCAGGTACCCTTTTAYT	40	Y	C	C	C	Y	-	C	T	-	T	T	T	T	T	T	T	T	T
Tea_274816	AATTCTTAGACCAAGGTCAAAATGAGAACATRCAAGAGGGA	32	G	G	G	-	G	G	G	R	G	A	G	R	G	R	A	A	A	R
Tea_274892	AATTCTCTACTGRACTTTATGCTCACCCTAATGGGATTTTG	13	G	G	G	G	G	G	G	R	G	G	G	G	G	-	G	A	G	G
Tea_274895	AATTCTCAGTAAATTGCTYAAAACATTATCTAGTAAATTAC	19	Y	C	C	-	Y	Y	Y	C	C	-	Y	Y	Y	-	Y	Y	Y	Y
Tea_274925	AATTCCATAWATGTCTTTTATCTAAGCATAATCTTTTCAAT	10	A	A	A	T	A	W	W	W	A	T	T	T	T	T	T	T	T	T
Tea_274935	AATTCAGCAGCTTAAAAAGTAATTTTTTAGATCATTCTYTG	39	C	C	-	C	C	C	C	Y	C	T	T	T	T	T	T	T	T	T
Tea_274954	AATTCAGCAATGTAATTMAGAGAACCTAAAAATCGTTGCAA	18	M	M	M	M	M	A	M	M	M	A	A	A	A	A	A	A	A	A
Tea_274964	AATTCTAGAGAGAGAGGCTCCCMAACTTCCAACCTTTTTTC	23	M	M	M	M	M	M	M	M	M	M	M	A	A	-	-	-	A	-
Tea_275006	AATTCAAGTTTCATTAGCAAGCTCCAATACGTGAGGGKAAC	38	T	T	T	T	K	T	T	T	-	T	T	T	T	T	T	T	T	T
Tea_275020	AATTCAAGGTCGACACCACTGCATTGAAAGTCARCAAGCTA	34	A	A	A	A	A	A	A	A	A	R	R	R	R	R	G	A	A	A
Tea_275044	AATTCTCAKATCATTTTGTGGTTGTCTTTGTGGATGACATT	9	G	G	G	G	G	G	G	K	-	T	T	K	K	K	T	T	K	T
Tea_275052	AATTCTTGTAATTATGTAGAGCTGATTTTTTTTTTTTTTTK	41	K	K	-	K	K	K	K	T	-	T	T	T	T	T	T	T	-	T
Tea_275065	AATTCAAATTTTATTGTCCAATAATTTAGCCTTCAAATTTM	41	C	C	-	M	C	C	A	C	-	C	-	M	-	C	C	C	C	C
Tea_275093	AATTCAAGCATAGTTAAGATTTGCTTACTTCAAGAATCTYG	40	T	T	T	C	C	Y	C	-	C	C	C	C	C	C	C	-	-	C
Tea_275117	AATTCCCTGYGAAAATAGTAAAACTCAACGGTCGCGGCGCT	10	C	C	C	-	-	-	-	Y	C	C	C	Y	C	Y	Y	C	C	C
Tea_275189	AATTCCTTCCATCCTTGAGGTAATTTTTCAATTAAGRCAGC	37	A	A	-	A	A	-	A	R	A	G	G	G	G	G	G	G	G	G
Tea_275279	AATTCATGTTTTTTTCAGCCTRTCGTGCAATCATTGGTTGA	22	G	-	G	G	G	G	G	G	G	G	A	A	-	A	A	-	-	A
Tea_275299	AATTCAAAAGACAAAATTATAATTTTKCCCTCTAGACTTCC	27	T	G	K	G	G	G	G	G	G	-	G	G	G	G	G	G	G	G
Tea_275391	AATTCAARACATTACTATAACATTAGATTTTTGTATAACTA	8	G	G	G	G	G	G	G	R	G	-	A	R	G	R	R	G	R	R
Tea_275411	AATTCTTAGGCTCCTTAAGGAAGGCTTTATTAGAACAACYA	40	C	C	-	C	C	C	-	C	C	C	T	C	-	T	C	C	C	C
Tea_275437	AATTCTTTTCCAGATGYCATCTTCAAAACAATCTTCCCTTG	17	T	T	T	-	T	C	T	-	T	T	T	T	T	-	T	T	-	T
Tea_275485	AATTCACATTGAACCAAAAAGAGRAGGGAATGAGTGTGGAT	24	G	G	G	G	R	G	G	G	G	R	G	G	G	-	-	G	G	G
Tea_275502	AATTCYTTCCTCGTGGTTTTTATCAAAAGTTTGAAAGTCAT	6	C	C	T	C	C	C	C	C	C	-	C	C	-	C	C	-	-	C
Tea_275517	AATTCACATTTCTTCAGTTTCRCATATAATTTCTTCTCTCT	22	G	G	G	G	G	-	G	G	-	G	G	R	G	G	G	-	G	G
Tea_275530	AATTCGACAATATCTAAAAGTGGTGGGAGAGGKTCGGAATT	33	T	K	K	T	K	-	K	-	K	T	K	T	T	T	T	T	T	T
Tea_275533	AATTCGGATACTACTGACATGAATGGCCAAGATGCAACCGK	41	T	T	T	T	K	T	T	T	T	-	K	-	T	T	-	-	T	T
Tea_275538	AATTCATTTATCTATTTAGATATATTTGTTTTGGGCTATCR	41	G	G	-	-	G	A	R	G	-	G	G	G	G	G	G	-	G	G
Tea_275610	AATTCYTTTCATTAAAGAAACTGATGAACTTTGTCAAAAGT	6	T	T	T	T	T	-	T	T	T	T	T	Y	Y	T	T	-	-	-
Tea_275632	AATTCACTTAGGCCCACTTGGMAATAATTTCTCTAAGCTCA	22	C	-	M	-	C	C	C	C	C	C	C	C	C	C	C	C	C	C
Tea_275747	AATTCGGAACCAACCCTATTTCAGAACACCRGAAAGGGCAC	31	G	R	-	G	G	G	G	R	G	R	R	R	R	R	R	G	R	-
Tea_275761	AATTCATATACKAATTGCACTAGAATTGGAAAGAATTGGGC	12	G	G	G	G	G	G	G	G	G	G	-	K	K	G	G	G	G	G
Tea_275773	AATTCAGCAACAAAGTCGGCCAATGKTTGGGTTTTGATGGC	26	T	T	-	T	T	T	T	T	T	T	-	K	T	T	K	T	T	K
Tea_275799	AATTCMCCACGAAAGCAGTAATACTCAATGGTCGCGGCACT	6	C	C	-	C	C	C	C	C	-	C	C	C	M	C	C	-	-	C
Tea_275866	AATTCCATTAAACTTGAGRTCATTACAAGCCTTCTAAATTG	19	G	G	G	-	G	A	G	G	G	G	G	G	G	G	G	-	G	G
Tea_275943	AATTCATCAWGATTATACAAGAACTAGTGTGTTTGAAGGCT	10	A	A	A	A	A	A	A	A	A	A	A	W	A	A	W	A	A	W
Tea_276021	AATTCAGGATTACCAAGATTAGGGATTTGKTGGCAGACTGT	30	K	K	-	T	T	T	T	K	-	-	-	T	T	T	T	T	T	T
Tea_276044	AATTCATAAGAAATTGATTTGTRTAATTCATAGTTAAGTTG	23	G	G	G	G	G	G	R	G	G	-	G	G	G	G	G	G	G	G
Tea_276046	AATTCTAACTGACATAATCTTTTCAGTATTTCAATCMAATC	37	C	C	C	C	C	C	C	M	-	C	C	C	C	C	C	M	M	-
Tea_276119	AATTCAACAAAGGGATTATTCCCAGARCAAGCGAACCAACG	27	-	-	A	A	A	A	A	A	-	-	A	R	A	A	A	A	A	A
Tea_276174	AATTCAAACCATACATAATGCAACTTTCATTATCGAMTGCT	37	A	A	A	A	-	A	A	A	-	A	A	M	A	A	A	-	-	A
Tea_276189	AATTCAAAKTTGAATTAATTTTATTCAAAAAAATTAATTTT	9	T	T	T	T	T	-	T	T	-	-	T	T	T	T	T	T	T	K
Tea_276225	AATTCTGGGATTTACGAAGAAAGAATGAAGGTGTTTCAYGA	39	T	T	-	-	T	T	-	T	-	C	T	T	T	T	T	T	T	T
Tea_276244	AATTCAAATTTATCCTTTTGGACTTAAGAATTGAACCYTTA	38	T	T	-	-	T	T	T	T	C	T	T	T	T	T	T	-	-	T
Tea_276343	AATTCTTTGAGCAAAACCAAGAYATGAACATGCATGTGAAA	23	-	-	T	Y	T	T	Y	-	T	T	T	T	T	T	T	T	T	-
Tea_276345	AATTCTTAGTMGAACAAGTATTGACCAAGTACCATTCTAAT	11	M	C	A	A	A	A	A	A	A	A	A	A	A	A	A	A	A	A
Tea_276379	AATTCAAAATGAATTGTTCCAATAATCTAAGGAYAATATTT	34	Y	C	C	C	C	C	C	C	C	C	C	-	C	-	-	-	C	C
Tea_276381	AATTCTTTCAYAACCTTGGCATCCTAGGCCACAACATTTCC	11	C	C	C	C	C	-	C	C	C	C	C	C	C	-	C	C	C	Y
Tea_276388	AATTCTTTGAAATCARGCTCAATTTATGAAGAAATGAACAT	16	G	G	G	G	G	G	G	G	R	G	-	G	-	-	G	-	G	G
Tea_276521	AATTCACCTYCACATGAGTCTTGTACAATGTGCTAATTGCC	10	C	C	-	C	-	C	C	C	T	C	C	C	C	C	C	C	-	C
Tea_276534	AATTCACGAGCGAATTGGGTTAGGAATRAAAAGTGTTAAAC	28	G	G	G	G	G	G	G	G	R	-	G	G	G	G	G	-	-	G
Tea_276554	AATTCAMTAATTATTACACATGGGATCAACTAGTTTAATTA	7	C	C	C	C	C	C	C	C	-	A	C	C	C	C	C	C	C	C
Tea_276579	AATTCACTCAAATATAGAKTTACACTCGTGGTTTTGAGTTC	19	T	T	K	-	T	-	T	-	T	T	T	T	T	T	T	T	-	T
Tea_276589	AATTCKTAGAATTGAGTTTCATACCATGGTATTTCTTACAT	6	T	-	T	T	T	T	T	T	T	K	T	T	T	T	T	-	T	-
Tea_276608	AATTCTTACCCRAAGCTTTAATTTCAAAAATGTGAGACGAA	12	A	A	A	A	R	A	A	A	-	A	A	A	A	A	A	A	A	A
Tea_276643	AATTCATCMTCTTTCTGCTTTTGCTTGATTTCATCGATGAT	9	C	C	C	-	C	C	C	C	-	-	A	M	A	A	C	-	A	C
Tea_276765	AATTCATCGAGGGRGGACTTAAGCCTATTAAATAAGAGTTA	14	-	-	-	G	-	G	G	G	G	G	G	G	G	G	G	A	G	G
Tea_276771	AATTCACACTTMTTAAATTTTGCATACAATCGCTTATCCCT	12	C	C	C	C	C	C	C	C	C	C	A	C	C	-	-	C	C	C
Tea_276830	AATTCTTTCGTTCAAACCTYGCCGAGTTTGGTGGCGGACCC	20	T	T	C	-	-	C	-	C	-	C	C	C	C	C	C	C	C	C
Tea_276858	AATTCATCTAGTCCTTRGGCTCATTTGCATGTAATTGTACA	17	G	G	-	-	R	-	G	A	G	A	A	A	A	A	A	A	A	A
Tea_276922	AATTCAATTCTGWTCAATTTTATTTAACAGATCTGTTTTTG	13	T	-	T	T	T	-	T	T	T	T	-	W	T	-	T	T	T	T
Tea_276930	AATTCTACATCATCAACTCAACTCACACCATTCTYTGATTT	35	C	C	C	C	C	C	C	C	Y	C	C	Y	C	C	Y	Y	Y	Y
Tea_276941	AATTCTTTAAAACCACTCATTGAACYAGGTTAGTGTTCCAA	26	-	C	-	C	C	C	-	C	C	T	-	Y	T	T	Y	C	C	Y
Tea_276946	AATTCATTAATTAGTCTTAATTGAGCATTAATTAYTCAAAT	35	C	C	C	-	C	C	C	C	C	C	C	C	Y	C	C	C	C	C
Tea_276962	AATTCTTTCATGGCTTYAACGATTCTCTTTCTTCCTTAACG	17	C	Y	-	Y	Y	Y	C	Y	Y	Y	C	C	C	C	C	Y	C	C
Tea_276996	AATTCATCTTAGCCACTGGTGCAAAAWTCTCCTAATAGTCT	27	T	W	-	W	W	T	A	W	T	T	T	T	T	T	T	T	T	-
Tea_277043	AATTCTACTATCTAAACTTAATTCYTGCATTGGATCTTCAA	25	C	C	C	C	C	C	C	C	C	Y	C	C	C	C	C	C	Y	C
Tea_277083	AATTCTGAATCCCATCTCGCAGCACTGAACAAGAAGTAMAT	39	A	A	A	M	M	-	M	A	-	-	A	A	A	A	A	-	A	A
Tea_277118	AATTCAACTGAAAGAGATGGATTGATAKGATAATTGAGCTA	28	T	T	T	T	T	T	T	T	T	-	T	K	T	-	K	T	T	K
Tea_277120	AATTCAACTACCCAAAAGAYAAAAAGTTAAAAGTTAAAAAG	20	C	C	Y	C	C	C	C	C	C	C	C	C	C	C	C	-	-	-
Tea_277159	AATTCTCTTTTTTRTATTGATTGCAATCCTTATTAGTGATT	14	R	A	A	A	A	A	A	A	A	A	A	A	A	A	A	A	A	A
Tea_277186	AATTCTYCCACATTTAAAGGCAAAAGCATCATTTCATTGGT	7	C	C	C	T	C	C	T	C	-	C	C	C	C	C	C	C	C	C
Tea_277242	AATTCAAGAAGATTATGTGATTAAATGYAAGAATTGAGCAA	28	T	T	-	T	T	T	T	T	T	Y	T	T	T	-	T	-	T	T
Tea_277342	AATTCAAGATTAGMAGTAATCCTGAGTCCATAGAAGTTAGG	14	-	C	-	C	C	C	C	C	-	M	-	C	M	C	C	C	C	C
Tea_277399	AATTCCCTTGKGTTAACCTTCTTGTTGTAAGCCCTAACTAG	11	G	G	G	G	G	G	G	G	G	G	G	-	G	G	G	K	G	G
Tea_277461	AATTCGAATGCCCTGTTTCTTGAACTCRTCGTCTTCGCTGA	28	G	G	G	-	G	-	A	G	A	R	G	G	G	G	G	G	G	G
Tea_277469	AATTCGGGTAAGCGGATGGACCAGTCGGGTTCGGGKAAGCG	36	K	K	K	T	K	K	K	T	K	K	K	T	T	-	T	K	T	K
Tea_277472	AATTCYTTTGACAAACAAGACTTTGCCCTACCCAGCTTTTC	6	C	C	C	C	C	C	C	C	C	Y	Y	Y	C	Y	C	C	C	C
Tea_277578	AATTCCATTTTTGTGTATTCAARGATGCTCCTTGAGAAGAT	23	G	G	-	G	-	G	G	G	-	-	G	R	G	G	G	G	G	G
Tea_277676	AATTCTTATGGGATGTTTGATAAAAATTCTWTAAGAAGTGT	31	-	T	-	T	T	T	-	T	W	W	W	W	W	W	W	A	A	W
Tea_277738	AATTCCTACGCCRGCGAGCAGGATGTGCTTGACTGTCGGCG	13	G	G	G	G	G	G	G	G	G	R	G	G	G	-	G	G	G	G
Tea_277782	AATTCTATTTTTTCAACTGAATTTGGTRCCAAAAATCTATT	28	G	G	-	G	G	G	G	R	-	-	G	A	G	-	A	A	A	A
Tea_277808	AATTCTAGAGAGAGAGATTTTTGRTCTAAAATGTCTAACCT	24	G	G	-	G	G	G	G	-	-	G	G	R	G	G	G	G	G	G
Tea_277903	AATTCAATCTCATAGTGAGGTGGCAAACTAGTGAGATSCTA	38	-	-	-	C	C	C	C	C	G	C	C	C	C	C	C	C	C	C
Tea_277904	AATTCAATCTCAATCTTCATGAACWATGCATGCATGCAAGT	25	T	T	-	T	T	T	-	W	T	T	T	W	T	-	W	W	-	W
Tea_277912	AATTCTATGTMATTTCGCAAAATCAAAGCCCAAAAACTTGC	11	C	C	C	C	C	C	C	M	C	C	-	C	C	C	C	C	C	C
Tea_277918	AATTCTTTCACATAGTCCTTCACTGATCYAGAATGCTTCAA	29	Y	Y	C	Y	Y	Y	Y	Y	Y	Y	T	C	T	Y	C	T	T	Y
Tea_277975	AATTCTATTGAGGTTCTGGATTRAGAGAGCCTCGACAATGT	23	G	G	G	G	G	G	G	G	G	-	R	G	G	G	G	G	G	G
Tea_278020	AATTCTCAACAAATTTAATACTAATGCAGTATACCAGCAWA	40	T	-	T	-	T	T	T	T	-	T	T	T	T	T	T	T	W	T
Tea_278086	AATTCACTGAGTAATTTAATGAACAATTACTGGGARTTTAC	36	A	A	-	A	A	-	A	A	A	G	R	R	A	R	R	A	A	R
Tea_278105	AATTCACTCAAACCATTTAGGGGATCTTTYTCAATGCTCGA	30	-	T	Y	C	-	C	C	C	C	C	C	C	C	C	C	C	C	C
Tea_278113	AATTCTATTGGGAATGTTATGCTTTTTGTARTTTAGCATTC	31	R	-	-	G	G	-	G	A	A	-	A	R	A	R	R	A	A	A
Tea_278131	AATTCACGAGAACGGATATGCAACAAGATACARACAAAGAA	33	G	G	G	A	R	G	A	G	G	A	G	G	-	-	G	G	-	G
Tea_278140	AATTCCTTCTCTTAAGTTATCTCGCATTGAACCCTTRTTTT	37	A	A	A	A	A	-	A	A	A	A	G	-	R	-	-	A	A	A
Tea_278174	AATTCACAAGTCAGTGCAATGYAGAGTGAATGCACAAAACA	22	C	-	-	-	C	C	C	T	-	C	C	C	C	C	C	T	T	C
Tea_278181	AATTCACARAGAATTTACTGGGACTTTACTGAGTAATTTAC	9	-	A	A	A	A	A	A	R	A	G	-	G	-	-	G	G	G	G
Tea_278219	AATTCACCAAGTTGTAGGACTATTTGCATGAATTTGGAAAK	41	G	-	G	G	G	G	G	G	G	-	G	K	G	G	K	-	-	T
Tea_278248	AATTCCATATTTCATTTGTAACTCATGGGACGTTTTGYTGT	38	C	-	-	C	C	C	C	C	C	T	T	Y	Y	C	C	C	C	-
Tea_278288	AATTCAGAAAWGGAAAGAAGGCACTTCGGCCTAACATTGAA	11	A	A	-	A	A	-	-	A	-	A	A	A	A	A	A	T	T	W
Tea_278324	AATTCACTGAGGGACATGTTTTCTACATGAATGTGATRCAG	38	G	G	G	-	G	-	-	G	-	A	A	R	A	A	R	G	G	R
Tea_278402	AATTCCATTTGACTGCATCTCACCAAAGAACTYAAGTGCAG	33	Y	Y	Y	Y	Y	-	C	Y	-	Y	C	Y	Y	Y	Y	C	C	C
Tea_278477	AATTCTTGCATAGGGAACCCAGATGGGTGGATTGTACTAYT	40	T	-	T	T	T	T	T	T	C	T	T	T	T	T	-	T	-	T
Tea_278510	AATTCAAAGATATTTTTGTGYGGTCCTACGAAGATATGGTT	21	T	T	T	T	T	T	T	T	-	T	C	Y	T	Y	Y	T	T	T
Tea_278549	AATTCAACRTGCCTTTGACCTAAACATCTCATTTGCTCATG	9	A	R	A	R	R	A	R	A	A	A	A	A	A	A	A	A	A	A
Tea_278563	AATTCTTATGCTAATTATGTTATTGTCGTAGCCAYGTCTTA	35	C	C	C	-	C	-	C	Y	C	T	T	T	T	T	T	T	T	T
Tea_278574	AATTCATTTTTCGTTCTCTGTATTTTGATCAATTTCAAARA	40	-	G	-	G	G	G	G	-	-	G	G	G	G	G	G	A	A	G
Tea_278593	AATTCTAAAATGATAAAAWTTAGTTGAATTAATAACTTACA	19	W	W	-	A	A	A	A	A	A	A	A	A	A	A	A	-	A	A
Tea_278621	AATTCCACACACCGTTTATCTCTGACAGCAAYTCCCGGAAA	32	T	T	T	T	T	C	T	T	C	-	T	T	-	T	T	T	-	-
Tea_278624	AATTCTCACATTAYATGATTTTAATTTACAATTTGAGGTTT	14	T	T	T	T	T	-	T	T	-	-	T	Y	Y	T	Y	C	T	Y
Tea_278628	AATTCAAAGAAAAATACAAAAAAATCAAAATCYAAGTAAAT	33	C	C	C	C	C	-	C	-	C	C	-	Y	Y	T	Y	C	C	C
Tea_278707	AATTCATATGTGTTGGATTTCAAAGAATTTRTCATATGCTT	31	A	A	A	R	R	R	R	A	-	-	-	A	-	A	A	A	A	A
Tea_278776	AATTCAAGTGAATTAAGAGATAAATYAGAAGAATTAAGCTA	26	T	-	C	T	T	T	T	C	Y	-	C	Y	C	C	Y	Y	Y	Y
Tea_278784	AATTCTCARTTTACCTTTGATGACTTACATAAGGAATATCC	9	G	G	-	G	G	G	G	A	A	G	-	G	G	G	-	G	G	G
Tea_278801	AATTCATGRGAACTCATGCATGTATAATTTTTGCATTGTTC	9	-	-	-	G	G	G	G	A	-	G	G	G	G	G	G	R	A	R
Tea_278816	AATTCTACCTTCYACATACGTAGAATGTTTTAAAAGAGTTG	13	C	C	C	-	C	C	-	C	C	C	C	Y	T	Y	Y	-	-	C
Tea_278874	AATTCTATAGATGATAAACAACTAGAAATTTCAACAATGWT	40	-	T	T	T	T	T	T	T	T	-	A	T	A	-	T	T	T	T
Tea_278879	AATTCTTGGATYATTACTAAAATATGAACATGCATGTGTGA	12	C	C	C	C	C	C	C	C	C	-	T	T	T	T	T	-	C	T
Tea_278915	AATTCTCAAAAATAATTGTCACTCCTCCCCTATGAGGGKAT	39	T	K	T	K	T	T	T	T	T	T	T	T	-	-	T	-	-	T
Tea_278948	AATTCAAAGAATTGAGAACTTTAGGTAMGACTTGCATTCCT	28	A	A	A	A	A	A	A	A	A	-	C	M	C	C	M	A	M	M
Tea_279024	AATTCTCTRAATTTGACATTGTTAAACTGTTTGCCATTATC	9	G	A	-	-	G	A	G	A	R	A	-	G	-	R	G	R	A	G
Tea_279058	AATTCTCTWTATATATATTTTTGTGCTTGAAAGTGCTTGAA	9	T	T	T	T	T	T	T	T	W	A	A	A	-	A	A	-	-	A
Tea_279063	AATTCTATGACTAATTTATATTGTAAATCCTTCRGGCATTA	34	A	A	A	A	A	-	A	A	-	-	A	A	G	R	A	-	A	A
Tea_279078	AATTCCCATCAGTTTTGTRCATTACTCCAACAATTTTGCAA	19	G	G	G	G	G	G	G	R	A	-	R	G	G	G	G	A	A	G
Tea_279206	AATTCATGCTTGATCATACAYAGTTCATTCGTTAGTGCTAC	21	C	C	C	Y	Y	C	Y	Y	C	T	T	-	T	-	T	T	T	T
Tea_279215	AATTCTCAATAAGATGAAACTGAYGAATTGCATTATTTTAA	24	C	C	C	C	C	C	C	C	C	C	C	Y	C	Y	-	C	C	-
Tea_279243	AATTCTRTTAAGTATGTGACAAGCAGTGAGTAAGGCTTCAT	7	A	A	A	A	A	A	A	A	-	G	-	A	A	A	R	A	A	-
Tea_279311	AATTCCATATGCACTCACACATGCAGGTTGRATGCCCTAAT	31	A	A	-	A	A	A	A	A	G	-	A	-	A	A	-	A	A	A
Tea_279341	AATTCCAGATTGCACCTCCAAGCCAAAAACCARATTGTTAA	33	A	A	-	A	A	A	A	A	A	G	-	G	G	G	G	-	-	G
Tea_279370	AATTCCATGAACARTGGACACACGAGCAAACAAACCCATTT	14	A	A	A	A	A	A	A	A	A	G	A	-	-	-	-	A	A	A
Tea_279376	AATTCTATAGAGAGGGAGAAAWTTTTGATCCAAAATGTCTA	22	A	A	A	A	A	A	A	A	T	A	A	A	A	A	-	-	-	A
Tea_279396	AATTCTAGGCCATCTAAATCCATGAGAATGGYTGTTACTCT	32	T	T	T	T	T	T	T	Y	T	T	T	T	T	T	T	C	Y	T
Tea_279399	AATTCCAGAATCTGGTGAATCAGCTTRCAATTGTCAAGATG	27	R	G	-	G	R	G	G	R	G	-	-	G	G	G	G	-	G	G
Tea_279409	AATTCATARAAGACTATGACTTTGAGCTACACTATCATCCA	9	G	G	G	G	G	G	G	G	G	-	-	A	A	-	-	G	G	G
Tea_279431	AATTCCACGAAGCAACGTATCCCYAGGTTTGAAATCTTTTT	24	C	C	C	C	C	C	C	C	C	T	-	C	C	C	C	-	-	-
Tea_279452	AATTCATTATTTTGTTGATCAGATCGTTATTTAATATTART	40	-	-	-	G	-	G	G	G	G	A	A	A	A	A	A	G	G	A
Tea_279471	AATTCCTRTTAAATAACAAAATGAAAAAAAACATATAATCA	8	G	G	-	G	G	-	G	G	G	G	-	R	G	A	R	G	G	G
Tea_279499	AATTCCAGTAAATTCCTTGTAAATTTTYAGTAAATTACTCA	28	T	T	T	T	T	T	T	T	T	-	-	C	C	-	C	-	C	C
Tea_279562	AATTCCTCARGATTTGCGAAAAATTTGATCAATTGAGAGGA	10	G	G	G	G	G	G	G	G	G	A	G	G	G	-	G	G	G	G
Tea_279580	AATTCCTTAAGCACAAGCAAGATATTTGCRACAATGAGAGA	30	-	-	-	G	G	A	G	G	-	G	G	G	G	G	G	G	G	G
Tea_279588	AATTCCTGACTTGACACGWTAACATGATTTGAACTGTACAC	19	A	A	A	A	A	A	A	A	A	-	-	A	T	A	A	A	A	A
Tea_279594	AATTCTCCAAGATAAAAGAGAAATTCRGATAGAATTATTTC	27	A	A	A	A	A	A	A	-	A	G	G	G	G	G	G	-	-	-
Tea_279595	AATTCCTTAATCCAAGCCTAACTTAAGCACTRGTGGACTCT	32	A	A	A	A	A	-	A	A	-	R	R	-	A	-	R	A	A	R
Tea_279640	AATTCTATATGCAACAAAATGACTYGATGAACAAAACAAAA	25	C	C	C	C	C	T	C	C	C	-	-	C	-	-	C	C	C	C
Tea_279668	AATTCATGATKGACTCTATGAACCTAGAAATTATCCTATGA	11	G	G	G	G	G	G	G	T	G	-	-	G	-	-	G	G	T	K
Tea_279673	AATTCTAGTGTTCTTGYCAAATTAAGAATTGAATTTTGCAT	17	T	T	-	-	T	T	T	T	T	T	T	Y	Y	T	T	T	T	T
Tea_279677	AATTCCCACAACAATCTAAAGTYATTAAGTCTGTAACATAT	23	-	-	T	T	-	T	T	T	C	C	C	C	C	C	C	-	C	C
Tea_279685	AATTCTTACCTAATMTCTTTAATTCAGCTCTAGATTGTTAT	15	-	C	-	C	C	C	-	C	A	C	C	C	C	C	C	-	C	C
Tea_279693	AATTCCTTTTTTTCYGTTTTCTCTTTATTTTTCTGTTGTAG	15	C	C	C	-	C	-	-	-	T	T	T	Y	T	T	T	C	Y	T
Tea_279699	AATTCTGCCATGGCCTTCCTGTTGTCATTCTTCTCTYCAAA	37	C	C	-	-	C	C	-	C	C	Y	C	Y	C	C	Y	C	C	Y
Tea_279706	AATTCTAATAGATATAGATCAYTAAGTCCTAATCCTAAAAA	22	C	C	C	C	C	Y	C	C	-	-	C	C	C	C	C	-	C	C
Tea_279711	AATTCTCCTCTCTTGCTTTCATTTYAGTTACCTACTTCATT	25	T	T	-	Y	Y	C	Y	Y	C	C	C	C	C	C	C	C	C	Y
Tea_279746	AATTCCATATAGTTTTCACAGTGTTTCATTCATGTYAGTTT	36	C	-	C	C	C	C	C	C	C	-	T	C	T	-	C	C	C	C
Tea_279772	AATTCTWATGAGTTTGGGGCCATAGTAGAATTATGTGGAAG	7	A	A	-	A	A	A	A	A	-	-	A	A	W	-	A	A	A	A
Tea_279775	AATTCAYTGAGTAATTTAATGAGAATTTACCTAGTAATTTA	7	C	C	-	C	C	C	C	C	C	T	T	Y	T	-	C	-	Y	C
Tea_279777	AATTCAAATCTTAAATTTTATCAWGACATTTATATGCATGT	24	A	A	A	A	A	A	A	A	A	-	T	A	T	-	A	-	-	A
Tea_279784	AATTCAAATTTTTTGTCCAAAAATTGTGGGTATGTTTGGKT	40	T	T	-	-	K	T	T	T	-	-	T	T	T	T	T	T	T	T
Tea_279788	AATTCAATTGTATTTTCAATACATCAYTGATCTATATTCAA	27	C	C	C	C	C	C	C	C	C	Y	Y	Y	T	Y	Y	C	-	Y
Tea_279804	AATTCTTGACCWCTTAGTCTTAATGAGGTGCAAGCTGATAT	12	T	T	A	-	-	T	-	W	T	T	T	T	T	T	T	T	T	T
Tea_279826	AATTCTAGTCTCTTTTCTGATTTATTTTTCTGAGTTYCTAG	37	C	C	C	C	C	T	C	C	C	C	C	C	-	C	C	-	-	-
Tea_279860	AATTCTTAAACCATAACCAAAATATGAACAYGTATGGGACA	31	T	T	T	T	T	T	T	T	T	T	T	T	Y	Y	T	T	T	T
Tea_279867	AATTCTTTTCTTTCATACTATATTGGCTTTGCAAATCATGY	41	C	C	-	C	C	C	C	C	C	T	T	-	C	-	-	C	C	C
Tea_279892	AATTCTTAACCCATGCACTAATCAAATTCTTATAAAAATAY	41	C	C	C	C	C	C	C	C	-	-	C	C	-	C	C	-	T	C
Tea_279894	AATTCTTAACTAGCTCTCTTRCTAGCCATTTGGTTAGTGGA	21	G	-	-	-	G	G	G	G	G	G	G	G	A	G	G	G	G	G
Tea_279905	AATTCTTGAGKTTCCCCCTTCAATTTCTCTCATTCTTTCTT	11	T	T	T	T	T	T	T	K	T	-	T	T	-	-	T	T	T	T
Tea_279918	AATTCTTTRTAAATTACTCATAACATTACCCAGTCAATTGC	9	G	G	-	-	G	G	-	G	G	G	G	R	G	-	A	G	G	A
Tea_279921	AATTCTGATATTAACMTGGCATTTCATGGTTTTGGAAAAGA	16	C	C	-	C	C	C	C	M	C	C	C	C	C	C	C	M	-	M
Tea_279924	AATTCTTTCTCATTTTCAATTTCAAGAAAAATTTYGTTTTG	35	T	-	-	T	-	-	T	C	C	C	C	C	C	C	C	C	T	C
Tea_279997	AATTCTCTCTCTCTCCYCTCTTGTTTTAGGTTTGAAAGTGA	17	T	T	T	T	T	T	T	T	T	-	-	C	-	C	C	T	T	-
Tea_280015	AATTCCATGGTGGCCCTGAGCYAAAGAAAGTGGATGAATAG	22	T	T	T	T	T	T	T	C	C	C	C	-	C	C	-	C	-	C
Tea_280022	AATTCATATTTTAAACAMATTTAAAGAAATATATTTGTAAA	18	A	A	A	-	C	-	-	A	A	A	A	A	A	A	A	A	A	A
Tea_280060	AATTCCAACACATCATTCACATGCACACATACACAYATAGA	36	C	C	C	-	C	-	C	C	-	C	C	C	C	C	C	-	T	C
Tea_280074	AATTCATCACATTTCATCAYAATTGATCATGCATTGGAAGG	20	C	C	C	-	C	-	-	C	-	C	C	Y	C	Y	C	C	C	C
Tea_280077	AATTCATCAAGAAAATCGATTGCATTTGTCTTCAGCTRGCC	38	A	A	-	A	A	A	A	G	A	A	A	A	A	-	A	-	-	A
Tea_280106	AATTCTGAAATTCATGAAGATATATGGAAGATAGGATTTRT	40	R	A	A	A	A	A	A	A	A	-	R	-	A	-	A	A	R	A
Tea_280134	AATTCTMAGCAATTTCCTAATAAATTCTCAATAAATCACTC	7	C	C	C	C	C	C	C	C	-	A	-	A	A	-	A	-	A	A
Tea_280141	AATTCATGTGCTGACGAGAACGGTAATGAAAATGAAGTYAG	39	T	T	-	-	-	T	T	T	-	T	T	T	T	T	T	Y	T	T
Tea_280154	AATTCATGTTCRTAAGGATTTAATTGGGACTTTTACTGTCA	12	A	A	-	A	-	A	A	A	-	A	A	A	A	A	A	-	A	G
Tea_280166	AATTCCAATAGAAAACTACTGATTAYTCAATAATCCAAACT	26	C	C	-	C	C	C	C	C	C	-	C	C	-	C	C	-	T	C
Tea_280170	AATTCCAAGTTGTCTTCCCCAAATTTCAWGCCTCTAGCTTA	29	A	A	A	A	A	A	A	A	A	A	A	W	A	A	W	-	-	T
Tea_280172	AATTCCAAGTGTCACACATTTCATAWATCAAATCAATTTCA	26	A	A	-	A	T	A	A	A	-	-	-	A	A	A	A	A	A	A
Tea_280193	AATTCTCRTTCTTTCAGGTTCTCACCTGCAGATCCATTAAG	8	A	A	A	A	A	A	A	A	A	A	-	-	A	-	-	G	G	G
Tea_280207	AATTCTCTTGTTAAAATCCTATGAATCAATTAAAACCTYAT	39	C	C	C	-	C	-	C	Y	-	-	C	C	C	C	C	Y	Y	C
Tea_280251	AATTCCATAGAATTTGCACGTGTGAAGTAGMTAAAGATGCA	31	C	C	-	-	C	C	C	C	C	A	M	M	C	A	M	C	C	C
Tea_280253	AATTCAGTTCCTTCAATTGACAYAGAGAAGATGGGATTTGA	23	T	T	T	-	T	-	-	-	T	C	T	T	T	T	T	T	T	T
Tea_280255	AATTCTAAATCATCCTTTTCTAATTGTGGTTTGAACACTAS	41	G	G	-	G	G	G	G	G	G	-	G	G	-	S	G	G	G	G
Tea_280282	AATTCATAAAAAAGYTTAACATTTTAAGGGTTTATTACACC	15	T	T	-	T	T	T	T	T	T	-	-	T	-	C	T	T	T	T
Tea_280309	AATTCCACCTCAYGCTCGGACGGACCAATTAGTATGTGGCT	13	T	T	-	T	T	-	T	T	T	Y	Y	T	C	-	T	-	T	T
Tea_280349	AATTCCTTCTTCTTTGTATTCACCACAGTTTTGGAAATAGY	41	T	T	T	T	T	T	T	T	T	C	-	T	T	T	T	T	T	T
Tea_280373	AATTCCTTCCTCATCGTTTTTATCAAAATTTTRAAAGTATT	33	G	G	G	G	G	G	G	G	G	G	G	G	G	G	G	G	G	R
Tea_280379	AATTCCTAGTAAATTCTCAATAAATTACTCAGTAAATTKCT	39	-	G	-	G	-	G	G	G	G	K	K	G	K	G	G	G	G	G
Tea_280400	AATTCTAAAACCTCCCCTTATCTATTAAAGGCCTGYTCTAA	36	-	-	C	C	C	C	C	C	T	-	-	C	C	C	C	C	C	C
Tea_280410	AATTCTTATTTTTTAAATAATTAAAAAATATTMTATTATCT	33	M	A	A	C	C	C	C	C	C	-	C	C	C	C	C	C	-	C
Tea_280412	AATTCTTATTTTTTTCRTGCTTCCATTATTCAGTGGAGGCA	17	A	A	A	G	A	A	G	A	G	-	-	A	A	A	-	-	A	A
Tea_280444	AATTCYGTTTTTTTTGAAATATTTCAGGGATTCTCATATAT	6	C	T	T	C	Y	C	C	C	T	C	C	C	C	C	C	C	C	C
Tea_280447	AATTCATCCAAGGTTACCCCATTCCAAAGTAAAAAGKATCT	37	G	G	G	G	-	G	-	G	G	G	-	G	T	-	G	G	G	G
Tea_280459	AATTCATAATTTTTTTTTATACATGATGMAGATATCTTTTA	29	A	A	A	A	-	A	A	A	A	A	-	-	A	C	-	A	A	A
Tea_280464	AATTCATAKGCTGCATCCTCTCTAAGACTCAAGAAACCTCC	9	G	G	G	G	G	G	G	G	-	-	G	G	G	G	G	-	K	-
Tea_280472	AATTCMTGGAGTTTTGAGTTGTTGACCTCAATTGATTATAT	6	A	A	A	A	A	A	A	A	A	A	A	M	A	A	A	A	A	A
Tea_280481	AATTCATGCATTAAAGACTACAACTAAACAACTARAGGAGT	35	A	A	A	A	A	A	A	R	A	G	G	G	G	G	G	G	-	-
Tea_280482	AATTCATGTGAAAATTGTTTYTGTCCTTGAAGAAATGGATT	21	-	-	C	C	-	-	C	C	C	T	C	C	C	C	C	C	C	C
Tea_280504	AATTCAAATGCTGGCTTCTATGGAGGCGGKACTTAAATATC	30	T	K	K	K	K	-	K	K	-	-	K	T	T	T	T	K	T	T
Tea_280549	AATTCATGAGCTTGTTGTTTTCAWTGTAGGCTTTGAAGAAC	24	A	T	T	T	T	T	T	T	T	-	-	W	-	T	T	T	T	T
Tea_280564	AATTCCTTCTTTTAAGGAATGTATCATTGTTACTCYTTGCT	36	T	T	T	T	T	T	T	T	T	-	-	C	-	-	C	C	C	C
Tea_280588	AATTCTCGTTGAGTCTGCATCAAGTCTTGCATRCTTTTCTG	33	A	-	-	A	A	A	A	A	-	A	G	A	-	A	A	A	A	A
Tea_280592	AATTCAGTGGTTAAAAGGCCAAAAAGAGGTTGTTTWAAAAT	36	W	T	-	W	A	A	W	-	-	A	A	A	A	A	A	A	A	-
Tea_280600	AATTCATGGACAATTGGAATTGTATCAACACAYACATCCAT	33	-	-	T	C	T	-	C	C	-	C	C	C	C	C	C	C	C	C
Tea_280602	AATTCTCATATWATGTTTAGCGTATCTCTACTGGGCTTTGG	12	-	-	-	-	T	T	T	T	T	T	W	T	T	T	T	T	T	T
Tea_280610	AATTCCCTATAAATTCAAAGCAAATTACTCAGTAAATKCTA	38	-	G	-	T	-	T	T	-	G	T	T	T	T	T	T	T	T	T
Tea_280617	AATTCTCCTTTTTGCATGTCCATGTTTTGACCTTCTTCYAA	39	-	-	T	T	T	C	T	-	-	T	T	T	T	T	T	T	T	T
Tea_280660	AATTCTATGTATCATTCTCGCACAAAGCACATTRATGTTTA	34	G	G	-	G	G	G	G	G	-	A	A	A	A	A	A	-	-	A
Tea_280675	AATTCTTTTTWAAAGGATCGAGGAAAGGTTATACTTTATAA	11	A	W	T	T	T	-	T	T	T	-	-	T	T	-	T	T	T	T
Tea_280679	AATTCTAGGTCYATCACTTCACTTGTTTTGAGAAACAATTC	12	T	T	T	T	T	T	T	Y	-	-	-	C	C	C	C	C	C	C
Tea_280682	AATTCCCTTTGACTATCCTCCAATTCCTCTTTCTTTTSTCT	38	G	-	G	G	C	C	G	G	C	C	C	C	C	C	C	C	-	C
Tea_280725	AATTCAAGTAAACTTTCCYATATACATGATGTGAATACATT	19	-	-	-	C	-	C	C	T	C	T	T	T	T	T	T	T	T	T
Tea_280728	AATTCAAGTGAATTTAACTATGAGATGTAAGAATYAAGCTT	35	C	C	C	C	C	C	C	C	C	C	C	Y	Y	Y	T	Y	C	Y
Tea_280747	AATTCTATCTCAGCATTAGATCTAGCAACCRCATTCTATTT	31	A	G	G	A	A	A	A	G	R	A	-	A	A	A	A	G	A	-
Tea_280754	AATTCAAGGAGAACCCGGACTCATCATTRAAAGAATGGTGC	29	G	G	G	G	G	G	G	-	G	A	G	G	R	G	-	G	G	G
Tea_280755	AATTCAAGRAATGTATGGAAGACTGAAGATGAAATAAGATC	9	-	G	-	G	G	A	G	G	G	G	-	G	G	-	G	G	G	G
Tea_280781	AATTCAAGGTTRGAGCTTGCAAGTGCAATTTGGAAATTCTA	12	G	G	G	G	G	-	G	G	G	-	-	G	-	A	G	G	G	G
Tea_280783	AATTCAARGTCTCAGTATCTTAGGTTTCAAAATTCAAAACT	8	G	G	G	G	G	G	G	G	-	-	G	G	A	G	G	-	-	G
Tea_280807	AATTCTTTTTTATTTGACAATTAAAACTATGYTTGCTTCAC	32	T	T	T	T	T	T	T	T	T	T	T	-	-	C	-	T	T	-
Tea_280812	AATTCTCATTAAATTCCYACTAAACTCTCAGTAAATTACTC	18	C	C	C	C	-	-	C	C	-	T	C	C	C	C	C	C	-	C
Tea_280819	AATTCTYATCAACCAACTAGTACAAGGCATATGGAGGAAAA	7	C	C	C	C	C	Y	C	C	C	C	-	C	C	C	C	-	C	C
Tea_280832	AATTCCCTCTTTTTTTCTGYTGTAAAGGACATGATTTGAGA	20	T	T	-	T	T	-	T	T	-	-	T	T	T	T	T	C	C	T
Tea_280845	AATTCTTTCATCCACGKGTTCATCTCACTTATATTTTGAGA	17	T	T	T	T	T	T	T	T	-	G	-	K	G	G	K	T	T	T
Tea_280846	AATTCRATAAAATTAGTATATTAATATAAAATTTTTAAATT	6	A	A	A	A	A	A	A	A	G	-	-	A	-	-	A	A	A	A
Tea_280847	AATTCAATAAAATTAAARTTGGGAGTACTAGGAATTTTCCT	18	G	G	-	-	A	-	G	G	G	G	G	G	G	G	G	-	G	G
Tea_280875	AATTCTRTAAGGATTACAACATTTCAACCGATGTAAATATT	7	G	G	-	G	G	G	G	G	-	-	G	G	-	G	G	G	G	A
Tea_280883	AATTCAATCTCTCYATCAATTAAGTCCCTAGGTTATTCATT	14	T	-	-	Y	T	C	Y	-	T	T	T	Y	Y	Y	C	T	T	C
Tea_280884	AATTCTYATTAAATTACTAAGTAAATTGCCAGAAAATTCTC	7	T	-	C	C	C	C	C	C	-	C	C	C	C	C	C	C	C	C
Tea_280895	AATTCTCAATCCTTACATTTAACGTAARGATTGACCTTCTA	28	A	G	A	A	A	A	A	A	-	A	-	A	G	-	A	-	A	A
Tea_280918	AATTCACTCCSCACACAGGCATTCTGACAATCTGTCCCGTC	11	G	S	S	G	S	S	G	G	G	G	G	G	-	-	-	G	S	-
Tea_280947	AATTCAACATTGCATTTTTGTTTATTTGTTTGATYGTTTAA	35	-	-	T	T	T	T	T	C	T	C	C	C	C	-	-	C	C	C
Tea_280958	AATTCTCAATAACCTACAAGACTCGTCGAKTTTTTACGAAA	30	G	G	-	G	G	G	G	G	-	-	G	K	-	T	G	G	G	G
Tea_281017	AATTCTTTAYATTAAAAATATTTAGTTTTAATTTGCTTTAG	10	T	T	T	T	-	T	-	T	T	Y	T	T	T	T	T	T	T	T
Tea_281051	AATTCTGCACGCATCGCGTKTGTCAATCGCTAGTACTATTA	20	-	G	-	G	G	G	-	K	-	G	G	G	G	G	G	K	G	G
Tea_281062	AATTCTATTTTATCACCAATTTAATCTGCATTCAYGTTTTT	35	C	C	-	C	C	C	C	-	C	C	Y	C	-	T	C	C	-	C
Tea_281069	AATTCAGCATTGGCTGGRAATGCTAATCAAGTTGAGGCTGA	18	A	R	-	-	R	A	R	R	-	R	R	A	A	A	A	A	A	A
Tea_281070	AATTCTTGGAAATCATGCTYAATTTATAAAGGAATAGAGAT	20	C	-	C	-	C	C	-	C	T	-	C	C	C	C	C	C	C	C
Tea_281074	AATTCTATTGTGGAAGTTTTCTTCCATGTTCTAGTGTTYAG	39	C	C	C	C	C	-	-	Y	-	C	C	C	C	-	C	C	C	C
Tea_281086	AATTCAATCCCYCAAAACTATAATTTTCATAAATCATAGGT	12	-	-	C	T	C	-	T	C	-	C	C	C	C	C	C	C	C	C
Tea_281107	AATTCTTCTATATACAGAGCCAAAAYTACCAAAACCAATAA	26	C	C	C	C	C	C	C	C	C	T	T	Y	Y	C	Y	Y	C	Y
Tea_281109	AATTCTTGGAAATCAAATTCAAATTGTCACRACATGAGCAT	31	G	G	A	G	G	G	G	R	G	G	G	G	G	G	G	-	G	-
Tea_281117	AATTCCCAAACCCCTTTTTTGAGCYATACCAGAATGAAGGG	25	C	C	-	-	T	T	C	C	-	C	C	C	C	C	C	C	-	C
Tea_281172	AATTCTTGCTTGTGAATATGTTATTCCAGCTTAGCCCAAAW	41	A	A	A	A	A	A	A	A	A	T	A	A	A	A	-	-	-	-
Tea_281177	AATTCTCAACATAACTCCTATCGTCAATWGTACCGCCACTT	29	A	A	A	A	A	A	A	A	A	T	-	A	A	A	A	-	-	-
Tea_281197	AATTCAAGAAAGAAATGAAGAATTGCTAGAGAATTAAAAGR	41	G	G	G	G	G	G	G	G	G	R	G	R	G	G	R	-	-	A
Tea_281215	AATTCACTGASTAATTTACCGAGTAATTTACTCGAAATGTA	11	C	C	-	-	C	C	C	S	C	G	G	G	G	G	G	G	G	G
Tea_281234	AATTCGGCTTCGCAGCAGAGGAAGGCGTCGAGGAGKTTCCG	36	T	K	K	T	K	-	T	K	T	K	K	T	T	T	T	K	T	T
Tea_281282	AATTCTCTTTATTTTTATATTAAAAAAAAMTTATTCATTCT	30	A	A	A	-	A	-	-	A	A	C	C	C	C	C	C	C	-	C
Tea_281319	AATTCAYTACGTTTTTACTGAGTAATTTACATAGAACATAC	7	T	T	T	T	T	T	T	T	-	C	C	C	-	C	C	C	-	C
Tea_281330	AATTCAATWTCTATACAATTTTTTACTTATTTTTTCCAACT	9	T	T	T	T	A	-	T	T	-	-	T	T	T	T	T	T	-	T
Tea_281335	AATTCAATTTCCCGGTCAACYAGGTTACCAGGTAGATCTTC	21	C	C	C	C	Y	C	-	C	C	C	-	C	C	-	C	C	C	C
Tea_281340	AATTCAAAGTGTGAGTTACACACAATATACRCACAAACAAT	31	A	-	A	A	A	A	A	A	A	-	G	G	G	G	G	A	-	-
Tea_281345	AATTCAAATAAGTTRAAATTTTCAATTTTAAAAAAGGAAAA	15	G	-	G	G	G	G	G	G	-	-	G	R	G	-	A	A	R	A
Tea_281369	AATTCACCGTTCTAAATCTCTCATTTTMTGGGGTTTGGAAT	28	C	C	C	C	A	C	C	C	-	C	C	C	C	C	C	-	-	-
Tea_281382	AATTCAATTTAAAAATATASAAACTTATTTAGACTTGAACT	20	G	G	G	-	G	G	G	C	-	-	G	G	G	G	G	G	G	G
Tea_281393	AATTCAATTTTTCTGTCCAAAATAGTRCCTCCTCTGGTCCA	27	G	G	-	G	G	G	-	-	-	G	G	G	G	G	G	A	G	G
Tea_281395	AATTCAATTTTTAATATTTTTTTTGAASATAGAATTGAGGA	28	G	G	G	G	-	-	-	G	G	C	G	S	G	G	G	-	G	G
Tea_281397	AATTCAATTTTGCAAAAAATGAAGTTTCATTAMCCTTTGAG	33	C	C	-	C	C	C	C	C	C	-	C	C	A	-	C	-	C	C
Tea_281405	AATTCTTTCTCTAAYAGTGAGATATGGTTAGAATTTAACAA	15	T	-	T	T	T	T	T	-	T	C	C	C	T	C	C	T	C	C
Tea_281414	AATTCCTTTCAATTTTCACYAGCCTATCACATTCACCATGC	20	C	C	C	C	C	-	C	C	-	T	T	C	Y	Y	C	-	C	C
Tea_281419	AATTCTCTGGGAATTTACTGAGTAATTTACCGRGTAATTTA	33	R	R	R	R	R	A	A	R	R	A	A	A	A	A	A	A	A	A
Tea_281421	AATTCCAAAAGTGTTTCAAACCTTCAATTGYCGTGCTTTTC	31	T	C	T	T	T	T	T	C	C	-	-	C	-	-	C	C	C	C
Tea_281431	AATTCTAAAAATAYAAATTTTACAAAAAATGGAGATGTAAA	14	-	C	T	Y	Y	T	Y	T	T	T	T	T	T	T	T	T	T	T
Tea_281462	AATTCAATGAGTAATTTACTGAAAATTTGCTRAGTAATTTA	32	G	G	G	G	G	G	G	G	G	-	R	R	R	R	R	-	G	G
Tea_281482	AATTCTTGTCGAAAATACTCTATTTTGGCTGGGGGKGTCTA	36	K	K	K	K	K	K	K	K	K	K	-	T	K	T	T	-	-	-
Tea_281507	AATTCCCAAATCCCRCAATAATAATCTAATCCATAAAAGCT	15	-	-	-	G	G	G	G	A	-	A	A	A	A	A	A	A	A	A
Tea_281526	AATTCCATCAACCTCCYTAATCACCCATTCAAAAATTCTAA	17	T	T	-	-	T	T	-	C	C	-	C	C	C	C	C	C	C	C
Tea_281529	AATTCAAAATTGGGGACCTTGCRCTGAGGAAAGTGGTCGGC	23	G	G	-	G	G	-	G	A	G	A	G	R	G	G	R	A	A	A
Tea_281552	AATTCATTCTTGAAGTTGAAAATYAATTCTGTTAAAAGATT	24	C	C	C	C	C	C	C	Y	C	-	C	C	C	C	-	Y	T	T
Tea_281564	AATTCTTCTCTGAAACGTCATTTCARTTGCAATTTCTTCAC	26	G	G	G	G	G	G	G	G	G	-	A	A	-	A	-	-	A	A
Tea_281580	AATTCAAGAAAATCATAATATAATATATGYATGTGTGTACA	30	C	C	C	C	C	C	C	C	T	-	-	C	-	-	C	C	C	C
Tea_281613	AATTCMACCTTTTAATTCTCATAGAATCAGCCCAATTCACA	6	A	A	A	A	A	A	A	A	A	A	-	M	A	-	A	A	A	A
Tea_281633	AATTCAAGCAATAAATTAAGRGTATAGAAAAGTAATCGAAG	21	G	G	G	G	-	G	G	R	G	-	G	G	-	-	G	G	G	G
Tea_281637	AATTCAAGTGGAAATYCAGCATTAACTGTTTATTTCTCAGG	16	C	-	C	C	-	-	C	T	-	T	T	T	T	T	T	T	T	T
Tea_281638	AATTCACTTAAGCATATGGCCTACRTAGTCGACCCCAATTG	25	A	A	A	-	A	A	A	A	-	G	G	G	G	G	G	-	G	G
Tea_281645	AATTCAAGATATGAAATGATTTGCTYCATCTTTTTCTTTCT	26	C	C	Y	C	C	-	C	C	C	C	-	C	C	C	C	C	C	C
Tea_281653	AATTCTAACTCATCMTTTCCTACTTGAGAGTTGAACACTAG	15	M	M	M	M	M	A	M	M	C	-	C	C	C	C	C	C	C	C
Tea_281676	AATTCAATCCAAAAACATTCACAYAGCAAGCTGAACTTTGA	24	C	C	C	C	C	-	C	T	C	-	-	C	C	-	C	C	C	C
Tea_281717	AATTCMACAAGAAAGAAAATAAAAGGAGAAGAACTTAGGAA	6	A	A	A	-	A	A	A	-	A	A	A	M	A	-	A	-	A	A
Tea_281718	AATTCAACAAATTTAATTGGACTTCGAATTTAACTGCWACA	38	T	T	T	T	T	T	T	T	-	T	T	T	T	A	-	-	T	-
Tea_281722	AATTCARCAAACAAAGAAGGAAAGAGAGGGATTGCTAAGCA	7	A	A	-	A	G	R	A	A	A	A	A	A	A	A	A	A	A	A
[truncated: 13,445 more rows]
