# Supplementary material for: Genetic Divergence between Camellia sinensis and Its Wild Relatives Revealed via Genome-Wide SNPs from RAD Sequencing
Source: PLoS One. 2016 Mar 10;11(3):e0151424. doi: 10.1371/journal.pone.0151424 (PMC4786323; doi:10.1371/journal.pone.0151424)
Supplement: S4 Table — (XLSX) [file pone.0151424.s007.xlsx]

## Sheet: blast_output
Query ID	Subject ID	Identity	Align_length	Mismatch	Gap	Query_start	Query_end	Subject_start	Subject_end	E_value	Score
Tea_292716	Singletons38091	90.91	44	1	1	1	41	155	112	8e-09	56.9
Tea_295935	Singletons13130	90.91	44	1	1	1	41	138	95	1e-07	52.9
Tea_300007	Singletons41930	90.91	44	1	1	1	41	446	403	8e-09	56.9
Tea_304638	Singletons117798	95.24	42	1	1	1	41	12	53	3e-11	65
Tea_305702	Singletons46910	95.24	42	1	1	1	41	343	302	3e-11	65
Tea_306190	Singletons1727	95.24	42	1	1	1	41	845	804	3e-11	65
Tea_24732	Singletons6348	97.56	41	1	0	1	41	248	288	2e-15	79.1
Tea_121721	Singletons6739	97.56	41	1	0	1	41	412	372	2e-15	79.1
Tea_122723	Cluster1130_Consensus1	97.56	41	1	0	1	41	399	359	2e-15	79.1
Tea_220753	Singletons9879	97.56	41	1	0	1	41	238	278	2e-15	79.1
Tea_237799	Singletons45	97.56	41	1	0	1	41	201	161	2e-15	79.1
Tea_241063	Singletons90370	97.56	41	1	0	1	41	106	66	2e-15	79.1
Tea_244956	Singletons54528	97.56	41	1	0	1	41	566	606	2e-15	79.1
Tea_254659	Singletons36026	97.56	41	1	0	1	41	148	108	2e-15	79.1
Tea_256077	Singletons18640	97.56	41	1	0	1	41	145	185	2e-15	79.1
Tea_259116	Singletons37438	97.56	41	1	0	1	41	249	209	2e-15	79.1
Tea_261431	Singletons124546	97.56	41	1	0	1	41	390	430	2e-15	79.1
Tea_262647	Singletons38237	97.56	41	1	0	1	41	264	304	2e-15	79.1
Tea_275530	Singletons53947	97.56	41	1	0	1	41	592	632	2e-15	79.1
Tea_280141	Singletons27834	97.56	41	1	0	1	41	657	617	2e-15	79.1
Tea_280482	Singletons20178	97.56	41	1	0	1	41	268	228	2e-15	79.1
Tea_280504	Singletons29609	97.56	41	1	0	1	41	153	193	2e-15	79.1
Tea_280679	Singletons8719	97.56	41	1	0	1	41	437	477	2e-15	79.1
Tea_283076	Singletons21832	97.56	41	1	0	1	41	93	53	2e-15	79.1
Tea_284571	Singletons54354	97.56	41	1	0	1	41	230	190	2e-15	79.1
Tea_285408	Singletons93060	97.56	41	1	0	1	41	66	26	2e-15	79.1
Tea_285475	Singletons97721	97.56	41	1	0	1	41	99	139	2e-15	79.1
Tea_285556	Singletons54475	97.56	41	1	0	1	41	755	715	2e-15	79.1
Tea_285720	Singletons125615	97.56	41	1	0	1	41	626	586	2e-15	79.1
Tea_285916	Singletons125673	97.56	41	1	0	1	41	634	594	2e-15	79.1
Tea_286088	Singletons27768	97.56	41	1	0	1	41	211	171	2e-15	79.1
Tea_286270	Singletons24105	97.56	41	1	0	1	41	1091	1131	2e-15	79.1
Tea_286290	Singletons8285	97.56	41	1	0	1	41	66	26	2e-15	79.1
Tea_286507	Singletons28730	97.56	41	1	0	1	41	1170	1210	2e-15	79.1
Tea_286548	Singletons88050	97.56	41	1	0	1	41	65	25	2e-15	79.1
Tea_286606	Singletons48896	97.56	41	1	0	1	41	160	120	2e-15	79.1
Tea_286723	Singletons52993	97.56	41	1	0	1	41	56	16	2e-15	79.1
Tea_286789	Singletons126058	97.56	41	1	0	1	41	233	193	2e-15	79.1
Tea_286901	Singletons43961	97.56	41	1	0	1	41	71	31	2e-15	79.1
Tea_287068	Singletons119985	97.56	41	1	0	1	41	88	128	2e-15	79.1
Tea_287088	Singletons106327	97.56	41	1	0	1	41	107	147	2e-15	79.1
Tea_287134	Singletons40931	97.56	41	1	0	1	41	239	279	2e-15	79.1
Tea_287223	Singletons24135	97.56	41	1	0	1	41	704	744	2e-15	79.1
Tea_287303	Singletons16234	97.56	41	1	0	1	41	44	84	2e-15	79.1
Tea_287544	Singletons42059	97.56	41	1	0	1	41	76	36	2e-15	79.1
Tea_287656	Singletons54540	97.56	41	1	0	1	41	429	469	2e-15	79.1
Tea_287968	Singletons2550	97.56	41	1	0	1	41	449	409	2e-15	79.1
Tea_288072	Singletons5693	97.56	41	1	0	1	41	416	456	2e-15	79.1
Tea_288384	Singletons48018	97.56	41	1	0	1	41	1665	1705	2e-15	79.1
Tea_288453	Singletons109910	97.56	41	1	0	1	41	170	130	2e-15	79.1
Tea_288576	Singletons107087	97.56	41	1	0	1	41	170	130	2e-15	79.1
Tea_288785	Singletons30505	97.56	41	1	0	1	41	710	750	2e-15	79.1
Tea_289111	Singletons12892	97.56	41	1	0	1	41	147	107	2e-15	79.1
Tea_289198	Singletons118616	97.56	41	1	0	1	41	243	283	2e-15	79.1
Tea_289820	Singletons22179	97.56	41	1	0	1	41	93	53	2e-15	79.1
Tea_289822	Singletons116859	97.56	41	1	0	1	41	149	189	2e-15	79.1
Tea_289858	Singletons92724	97.56	41	1	0	1	41	97	57	2e-15	79.1
Tea_289908	Singletons22911	97.56	41	1	0	1	41	1136	1096	2e-15	79.1
Tea_289975	Singletons7475	97.56	41	1	0	1	41	159	119	2e-15	79.1
Tea_290169	Singletons28291	97.56	41	1	0	1	41	747	707	2e-15	79.1
Tea_290400	Singletons6947	97.56	41	1	0	1	41	118	158	2e-15	79.1
Tea_290410	Singletons35513	97.56	41	1	0	1	41	372	332	2e-15	79.1
Tea_290413	Singletons20232	97.56	41	1	0	1	41	163	123	2e-15	79.1
Tea_290486	Singletons38233	97.56	41	1	0	1	41	369	329	2e-15	79.1
Tea_290496	Singletons126223	97.56	41	1	0	1	41	75	115	2e-15	79.1
Tea_290522	Singletons48060	97.56	41	1	0	1	41	190	150	2e-15	79.1
Tea_290544	Singletons7027	97.56	41	1	0	1	41	57	17	2e-15	79.1
Tea_290564	Singletons30387	97.56	41	1	0	1	41	109	69	2e-15	79.1
Tea_290640	Singletons54576	97.56	41	1	0	1	41	137	177	2e-15	79.1
Tea_290679	Singletons32964	97.56	41	1	0	1	41	472	512	2e-15	79.1
Tea_290706	Singletons6058	97.56	41	1	0	1	41	1374	1414	2e-15	79.1
Tea_290737	Singletons6525	97.56	41	1	0	1	41	594	634	2e-15	79.1
Tea_290851	Singletons115892	97.56	41	1	0	1	41	111	71	2e-15	79.1
Tea_290874	Singletons54683	97.56	41	1	0	1	41	566	526	2e-15	79.1
Tea_290883	Singletons9360	97.56	41	1	0	1	41	249	209	2e-15	79.1
Tea_290985	Singletons48570	97.56	41	1	0	1	41	421	461	2e-15	79.1
Tea_291017	Singletons52579	97.56	41	1	0	1	41	663	703	2e-15	79.1
Tea_291052	Singletons12482	97.56	41	1	0	1	41	96	136	2e-15	79.1
Tea_291083	Singletons44552	97.56	41	1	0	1	41	92	132	2e-15	79.1
Tea_291098	Singletons124815	97.56	41	1	0	1	41	367	327	2e-15	79.1
Tea_291233	Singletons8390	97.56	41	1	0	1	41	2624	2584	2e-15	79.1
Tea_291295	Singletons34993	97.56	41	1	0	1	41	149	189	2e-15	79.1
Tea_291354	Singletons51630	97.56	41	1	0	1	41	1344	1384	2e-15	79.1
Tea_291381	Singletons26346	97.56	41	1	0	1	41	1565	1605	2e-15	79.1
Tea_291553	Singletons79327	97.56	41	1	0	1	41	57	97	2e-15	79.1
Tea_291575	Singletons67021	97.56	41	1	0	1	41	58	18	2e-15	79.1
Tea_291678	Singletons24119	97.56	41	1	0	1	41	724	764	2e-15	79.1
Tea_291697	Singletons109724	97.56	41	1	0	1	41	92	52	2e-15	79.1
Tea_291711	Singletons7058	97.56	41	1	0	1	41	955	915	2e-15	79.1
Tea_291713	Singletons24489	97.56	41	1	0	1	41	859	899	2e-15	79.1
Tea_291886	Singletons43147	97.56	41	1	0	1	41	41	1	2e-15	79.1
Tea_291920	Singletons35551	97.56	41	1	0	1	41	170	130	2e-15	79.1
Tea_292013	Singletons54798	97.56	41	1	0	1	41	787	827	2e-15	79.1
Tea_292039	Singletons49098	97.56	41	1	0	1	41	159	199	2e-15	79.1
Tea_292087	Singletons40371	97.56	41	1	0	1	41	611	571	2e-15	79.1
Tea_292159	Singletons32991	97.56	41	1	0	1	41	388	348	2e-15	79.1
Tea_292211	Singletons32955	97.56	41	1	0	1	41	218	178	2e-15	79.1
Tea_292293	Singletons112225	97.56	41	1	0	1	41	198	158	2e-15	79.1
Tea_292299	Singletons67021	97.56	41	1	0	1	41	55	95	2e-15	79.1
Tea_292408	Singletons50481	97.56	41	1	0	1	41	667	707	2e-15	79.1
Tea_292501	Singletons125656	97.56	41	1	0	1	41	613	653	2e-15	79.1
Tea_292696	Singletons109425	97.56	41	1	0	1	41	145	105	2e-15	79.1
Tea_292700	Singletons8285	97.56	41	1	0	1	41	63	103	2e-15	79.1
Tea_292741	Singletons5040	97.56	41	1	0	1	41	358	318	2e-15	79.1
Tea_292756	Singletons125764	97.56	41	1	0	1	41	42	2	2e-15	79.1
Tea_292823	Singletons54518	97.56	41	1	0	1	41	1596	1636	2e-15	79.1
Tea_292839	Singletons101348	97.56	41	1	0	1	41	96	56	2e-15	79.1
Tea_292926	Singletons50544	97.56	41	1	0	1	41	284	324	2e-15	79.1
Tea_292989	Singletons118191	97.56	41	1	0	1	41	72	112	2e-15	79.1
Tea_293086	Singletons31586	97.56	41	1	0	1	41	1345	1385	2e-15	79.1
Tea_293120	Singletons1284	97.56	41	1	0	1	41	850	890	2e-15	79.1
Tea_293303	Singletons40	97.56	41	1	0	1	41	194	234	2e-15	79.1
Tea_293424	Singletons50856	97.56	41	1	0	1	41	382	342	2e-15	79.1
Tea_293491	Singletons26488	97.56	41	1	0	1	41	798	838	2e-15	79.1
Tea_293729	Singletons18608	97.56	41	1	0	1	41	933	973	2e-15	79.1
Tea_293734	Singletons51239	97.56	41	1	0	1	41	564	604	2e-15	79.1
Tea_293742	Singletons124095	97.56	41	1	0	1	41	38	78	2e-15	79.1
Tea_293754	Singletons19501	97.56	41	1	0	1	41	576	616	2e-15	79.1
Tea_293867	Singletons125137	97.56	41	1	0	1	41	133	173	2e-15	79.1
Tea_293902	Singletons15178	97.56	41	1	0	1	41	216	256	2e-15	79.1
Tea_293943	Singletons8331	97.56	41	1	0	1	41	738	778	2e-15	79.1
Tea_293987	Singletons27572	97.56	41	1	0	1	41	1511	1471	2e-15	79.1
Tea_293997	Singletons51245	97.56	41	1	0	1	41	194	154	2e-15	79.1
Tea_294167	Singletons110257	97.56	41	1	0	1	41	23	63	2e-15	79.1
Tea_294183	Singletons47621	97.56	41	1	0	1	41	25	65	2e-15	79.1
Tea_294230	Singletons103265	97.56	41	1	0	1	41	88	48	2e-15	79.1
Tea_294242	Singletons27093	97.56	41	1	0	1	41	620	660	2e-15	79.1
Tea_294247	Singletons18177	97.56	41	1	0	1	41	1334	1294	2e-15	79.1
Tea_294248	Singletons105192	97.56	41	1	0	1	41	153	113	2e-15	79.1
Tea_294294	Singletons41243	97.56	41	1	0	1	41	92	52	2e-15	79.1
Tea_294362	Singletons43658	97.56	41	1	0	1	41	418	378	2e-15	79.1
Tea_294550	Singletons17457	97.56	41	1	0	1	41	315	355	2e-15	79.1
Tea_294566	Singletons33910	97.56	41	1	0	1	41	580	620	2e-15	79.1
Tea_294583	Singletons15986	97.56	41	1	0	1	41	526	566	2e-15	79.1
Tea_294591	Singletons50940	97.56	41	1	0	1	41	296	336	2e-15	79.1
Tea_294630	Singletons2261	97.56	41	1	0	1	41	805	765	2e-15	79.1
Tea_294648	Singletons36757	97.56	41	1	0	1	41	196	236	2e-15	79.1
Tea_294683	Singletons46973	97.56	41	1	0	1	41	104	64	2e-15	79.1
Tea_294739	Singletons31754	97.56	41	1	0	1	41	820	860	2e-15	79.1
Tea_294799	Singletons17973	97.56	41	1	0	1	41	36	76	2e-15	79.1
Tea_294818	Singletons50240	97.56	41	1	0	1	41	169	209	2e-15	79.1
Tea_294844	Singletons4600	97.56	41	1	0	1	41	391	351	2e-15	79.1
Tea_294861	Singletons35044	97.56	41	1	0	1	41	1580	1620	2e-15	79.1
Tea_294868	Singletons32892	97.56	41	1	0	1	41	665	625	2e-15	79.1
Tea_294903	Singletons122324	97.56	41	1	0	1	41	96	136	2e-15	79.1
Tea_294929	Singletons30196	97.56	41	1	0	1	41	1052	1012	2e-15	79.1
Tea_294939	Singletons43445	97.56	41	1	0	1	41	200	240	2e-15	79.1
Tea_294940	Singletons85663	97.56	41	1	0	1	41	41	81	2e-15	79.1
Tea_294945	Singletons120065	97.56	41	1	0	1	41	90	130	2e-15	79.1
Tea_294947	Singletons37006	97.56	41	1	0	1	41	295	255	2e-15	79.1
Tea_294954	Singletons99123	97.56	41	1	0	1	41	57	17	2e-15	79.1
Tea_295003	Singletons120948	97.56	41	1	0	1	41	240	280	2e-15	79.1
Tea_295022	Singletons52344	97.56	41	1	0	1	41	414	374	2e-15	79.1
Tea_295128	Singletons29486	97.56	41	1	0	1	41	288	248	2e-15	79.1
Tea_295145	Singletons22178	97.56	41	1	0	1	41	645	685	2e-15	79.1
Tea_295277	Singletons54464	97.56	41	1	0	1	41	467	427	2e-15	79.1
Tea_295281	Singletons53948	97.56	41	1	0	1	41	555	515	2e-15	79.1
Tea_295292	Singletons123634	97.56	41	1	0	1	41	365	325	2e-15	79.1
Tea_295324	Singletons104506	97.56	41	1	0	1	41	149	109	2e-15	79.1
Tea_295356	Singletons14544	97.56	41	1	0	1	41	350	390	2e-15	79.1
Tea_295398	Singletons111511	97.56	41	1	0	1	41	161	201	2e-15	79.1
Tea_295418	Singletons115523	97.56	41	1	0	1	41	184	144	2e-15	79.1
Tea_295421	Singletons47249	97.56	41	1	0	1	41	89	49	2e-15	79.1
Tea_295422	Singletons53543	97.56	41	1	0	1	41	89	129	2e-15	79.1
Tea_295428	Singletons46935	97.56	41	1	0	1	41	429	389	2e-15	79.1
Tea_295436	Singletons51860	97.56	41	1	0	1	41	152	192	2e-15	79.1
Tea_295481	Singletons26197	97.56	41	1	0	1	41	95	55	2e-15	79.1
Tea_295512	Singletons48133	97.56	41	1	0	1	41	408	448	2e-15	79.1
Tea_295594	Singletons103254	97.56	41	1	0	1	41	32	72	2e-15	79.1
Tea_295610	Singletons7136	97.56	41	1	0	1	41	567	607	2e-15	79.1
Tea_295621	Singletons34169	97.56	41	1	0	1	41	508	548	2e-15	79.1
Tea_295661	Singletons12482	97.56	41	1	0	1	41	99	59	2e-15	79.1
Tea_295666	Singletons52855	97.56	41	1	0	1	41	660	620	2e-15	79.1
Tea_295703	Singletons15888	97.56	41	1	0	1	41	2021	1981	2e-15	79.1
Tea_295704	Singletons36599	97.56	41	1	0	1	41	298	338	2e-15	79.1
Tea_295747	Singletons37419	97.56	41	1	0	1	41	124	84	2e-15	79.1
Tea_295763	Singletons3600	97.56	41	1	0	1	41	3245	3285	2e-15	79.1
Tea_295773	Singletons15888	97.56	41	1	0	1	41	1480	1520	2e-15	79.1
Tea_295824	Singletons32038	97.56	41	1	0	1	41	608	568	2e-15	79.1
Tea_295828	Singletons31313	97.56	41	1	0	1	41	479	519	2e-15	79.1
Tea_295908	Singletons124748	97.56	41	1	0	1	41	423	383	2e-15	79.1
Tea_295936	Singletons13341	97.56	41	1	0	1	41	562	602	2e-15	79.1
Tea_295976	Singletons45293	97.56	41	1	0	1	41	1223	1263	2e-15	79.1
Tea_295982	Cluster883_Consensus1	97.56	41	1	0	1	41	450	410	2e-15	79.1
Tea_296041	Singletons125200	97.56	41	1	0	1	41	409	449	2e-15	79.1
Tea_296053	Singletons109741	97.56	41	1	0	1	41	81	121	2e-15	79.1
Tea_296070	Singletons116922	97.56	41	1	0	1	41	148	188	2e-15	79.1
Tea_296081	Singletons89565	97.56	41	1	0	1	41	71	31	2e-15	79.1
Tea_296136	Singletons35885	97.56	41	1	0	1	41	261	221	2e-15	79.1
Tea_296164	Singletons38268	97.56	41	1	0	1	41	664	704	2e-15	79.1
Tea_296173	Singletons118988	97.56	41	1	0	1	41	215	175	2e-15	79.1
Tea_296185	Singletons47027	97.56	41	1	0	1	41	119	159	2e-15	79.1
Tea_296219	Singletons20034	97.56	41	1	0	1	41	497	537	2e-15	79.1
Tea_296236	Singletons2721	97.56	41	1	0	1	41	311	351	2e-15	79.1
Tea_296237	Singletons33883	97.56	41	1	0	1	41	778	738	2e-15	79.1
Tea_296253	Singletons111684	97.56	41	1	0	1	41	45	85	2e-15	79.1
Tea_296293	Singletons4376	97.56	41	1	0	1	41	280	320	2e-15	79.1
Tea_296321	Singletons46885	97.56	41	1	0	1	41	1302	1342	2e-15	79.1
Tea_296329	Singletons47964	97.56	41	1	0	1	41	874	834	2e-15	79.1
Tea_296424	Singletons38444	97.56	41	1	0	1	41	516	476	2e-15	79.1
Tea_296433	Singletons34271	97.56	41	1	0	1	41	455	415	2e-15	79.1
Tea_296436	Singletons98633	97.56	41	1	0	1	41	109	69	2e-15	79.1
Tea_296459	Singletons9028	97.56	41	1	0	1	41	2173	2213	2e-15	79.1
Tea_296467	Singletons35304	97.56	41	1	0	1	41	272	232	2e-15	79.1
Tea_296486	Singletons9493	97.56	41	1	0	1	41	892	932	2e-15	79.1
Tea_296488	Cluster1164_Consensus1	97.56	41	1	0	1	41	328	288	2e-15	79.1
Tea_296500	Singletons90988	97.56	41	1	0	1	41	64	104	2e-15	79.1
Tea_296714	Singletons122768	97.56	41	1	0	1	41	122	162	2e-15	79.1
Tea_296725	Singletons28511	97.56	41	1	0	1	41	145	185	2e-15	79.1
Tea_296761	Singletons20398	97.56	41	1	0	1	41	679	719	2e-15	79.1
Tea_296762	Singletons125678	97.56	41	1	0	1	41	64	104	2e-15	79.1
Tea_296799	Singletons112069	97.56	41	1	0	1	41	77	37	2e-15	79.1
Tea_296861	Singletons109841	97.56	41	1	0	1	41	204	164	2e-15	79.1
Tea_296865	Singletons47634	97.56	41	1	0	1	41	724	684	2e-15	79.1
Tea_296882	Singletons51630	97.56	41	1	0	1	41	1137	1097	2e-15	79.1
Tea_296903	Singletons23067	97.56	41	1	0	1	41	894	854	2e-15	79.1
Tea_296913	Singletons50402	97.56	41	1	0	1	41	190	230	2e-15	79.1
Tea_296917	Cluster531_Consensus1	97.56	41	1	0	1	41	727	687	2e-15	79.1
Tea_296919	Singletons50755	97.56	41	1	0	1	41	37	77	2e-15	79.1
Tea_296979	Singletons4864	97.56	41	1	0	1	41	876	916	2e-15	79.1
Tea_297061	Singletons33312	97.56	41	1	0	1	41	259	219	2e-15	79.1
Tea_297081	Singletons15826	97.56	41	1	0	1	41	313	353	2e-15	79.1
Tea_297082	Singletons237	97.56	41	1	0	1	41	461	501	2e-15	79.1
Tea_297147	Singletons35272	97.56	41	1	0	1	41	112	152	2e-15	79.1
Tea_297151	Singletons118095	97.56	41	1	0	1	41	63	23	2e-15	79.1
Tea_297154	Singletons38449	97.56	41	1	0	1	41	351	311	2e-15	79.1
Tea_297214	Singletons15710	97.56	41	1	0	1	41	161	201	2e-15	79.1
Tea_297323	Singletons112584	97.56	41	1	0	1	41	54	94	2e-15	79.1
Tea_297346	Singletons23993	97.56	41	1	0	1	41	61	101	2e-15	79.1
Tea_297362	Singletons109572	97.56	41	1	0	1	41	89	49	2e-15	79.1
Tea_297460	Singletons54816	97.56	41	1	0	1	41	660	700	2e-15	79.1
Tea_297481	Singletons125994	97.56	41	1	0	1	41	453	413	2e-15	79.1
Tea_297486	Singletons40620	97.56	41	1	0	1	41	14	54	2e-15	79.1
Tea_297503	Singletons43420	97.56	41	1	0	1	41	129	89	2e-15	79.1
Tea_297515	Singletons42365	97.56	41	1	0	1	41	226	186	2e-15	79.1
Tea_297534	Singletons18304	97.56	41	1	0	1	41	281	321	2e-15	79.1
Tea_297550	Singletons125993	97.56	41	1	0	1	41	776	736	2e-15	79.1
Tea_297651	Singletons35129	97.56	41	1	0	1	41	1576	1536	2e-15	79.1
Tea_297654	Singletons2824	97.56	41	1	0	1	41	439	479	2e-15	79.1
Tea_297677	Singletons123668	97.56	41	1	0	1	41	314	354	2e-15	79.1
Tea_297682	Singletons46621	97.56	41	1	0	1	41	114	74	2e-15	79.1
Tea_297692	Singletons72337	97.56	41	1	0	1	41	61	101	2e-15	79.1
Tea_297701	Singletons39736	97.56	41	1	0	1	41	359	319	2e-15	79.1
Tea_297711	Singletons8999	97.56	41	1	0	1	41	516	556	2e-15	79.1
Tea_297721	Singletons13124	97.56	41	1	0	1	41	1402	1442	2e-15	79.1
Tea_297735	Singletons24679	97.56	41	1	0	1	41	91	51	2e-15	79.1
Tea_297737	Singletons32228	97.56	41	1	0	1	41	29	69	2e-15	79.1
Tea_297777	Singletons15573	97.56	41	1	0	1	41	242	282	2e-15	79.1
Tea_297806	Singletons42474	97.56	41	1	0	1	41	212	172	2e-15	79.1
Tea_297807	Singletons48942	97.56	41	1	0	1	41	787	747	2e-15	79.1
Tea_297826	Singletons50812	97.56	41	1	0	1	41	925	885	2e-15	79.1
Tea_297827	Singletons105106	97.56	41	1	0	1	41	102	142	2e-15	79.1
Tea_297830	Singletons44675	97.56	41	1	0	1	41	325	365	2e-15	79.1
Tea_297841	Singletons36881	97.56	41	1	0	1	41	483	443	2e-15	79.1
Tea_297856	Singletons98971	97.56	41	1	0	1	41	107	147	2e-15	79.1
Tea_297899	Singletons118095	97.56	41	1	0	1	41	60	100	2e-15	79.1
Tea_297916	Singletons50027	97.56	41	1	0	1	41	22	62	2e-15	79.1
Tea_297925	Singletons110568	97.56	41	1	0	1	41	119	79	2e-15	79.1
Tea_297929	Singletons104986	97.56	41	1	0	1	41	95	55	2e-15	79.1
Tea_297951	Singletons100772	97.56	41	1	0	1	41	106	146	2e-15	79.1
Tea_298024	Singletons119836	97.56	41	1	0	1	41	110	150	2e-15	79.1
Tea_298027	Singletons37342	97.56	41	1	0	1	41	607	567	2e-15	79.1
Tea_298049	Singletons47379	97.56	41	1	0	1	41	1082	1042	2e-15	79.1
Tea_298074	Singletons25420	97.56	41	1	0	1	41	85	125	2e-15	79.1
Tea_298104	Singletons8772	97.56	41	1	0	1	41	77	37	2e-15	79.1
Tea_298106	Singletons51064	97.56	41	1	0	1	41	1870	1830	2e-15	79.1
Tea_298109	Singletons44492	97.56	41	1	0	1	41	963	923	2e-15	79.1
Tea_298110	Singletons28724	97.56	41	1	0	1	41	481	441	2e-15	79.1
Tea_298115	Singletons49273	97.56	41	1	0	1	41	1558	1518	2e-15	79.1
Tea_298116	Singletons124912	97.56	41	1	0	1	41	42	2	2e-15	79.1
Tea_298118	Singletons29263	97.56	41	1	0	1	41	305	345	2e-15	79.1
Tea_298164	Singletons42	97.56	41	1	0	1	41	1244	1284	2e-15	79.1
Tea_298167	Singletons1802	97.56	41	1	0	1	41	1074	1114	2e-15	79.1
Tea_298168	Singletons90042	97.56	41	1	0	1	41	30	70	2e-15	79.1
Tea_298170	Singletons44301	97.56	41	1	0	1	41	43	83	2e-15	79.1
Tea_298178	Singletons19704	97.56	41	1	0	1	41	43	83	2e-15	79.1
Tea_298200	Singletons54253	97.56	41	1	0	1	41	1047	1087	2e-15	79.1
Tea_298205	Singletons125594	97.56	41	1	0	1	41	392	352	2e-15	79.1
Tea_298207	Singletons10348	97.56	41	1	0	1	41	562	602	2e-15	79.1
Tea_298211	Singletons38569	97.56	41	1	0	1	41	129	169	2e-15	79.1
Tea_298244	Singletons8562	97.56	41	1	0	1	41	203	243	2e-15	79.1
Tea_298263	Singletons19310	97.56	41	1	0	1	41	1169	1129	2e-15	79.1
Tea_298271	Singletons41697	97.56	41	1	0	1	41	171	131	2e-15	79.1
Tea_298284	Singletons3993	97.56	41	1	0	1	41	2512	2472	2e-15	79.1
Tea_298352	Singletons44164	97.56	41	1	0	1	41	213	253	2e-15	79.1
Tea_298356	Singletons15340	97.56	41	1	0	1	41	766	726	2e-15	79.1
Tea_298358	Singletons47959	97.56	41	1	0	1	41	51	91	2e-15	79.1
Tea_298378	Singletons42951	97.56	41	1	0	1	41	133	93	2e-15	79.1
Tea_298379	Singletons8936	97.56	41	1	0	1	41	479	519	2e-15	79.1
Tea_298380	Singletons31795	97.56	41	1	0	1	41	341	381	2e-15	79.1
Tea_298388	Singletons16756	97.56	41	1	0	1	41	260	300	2e-15	79.1
Tea_298394	Singletons53139	97.56	41	1	0	1	41	86	126	2e-15	79.1
Tea_298396	Singletons7568	97.56	41	1	0	1	41	466	426	2e-15	79.1
Tea_298404	Singletons10358	97.56	41	1	0	1	41	672	632	2e-15	79.1
Tea_298418	Singletons119149	97.56	41	1	0	1	41	94	54	2e-15	79.1
Tea_298436	Singletons39156	97.56	41	1	0	1	41	67	107	2e-15	79.1
Tea_298442	Singletons40541	97.56	41	1	0	1	41	523	563	2e-15	79.1
Tea_298467	Singletons40957	97.56	41	1	0	1	41	30	70	2e-15	79.1
Tea_298584	Singletons15245	97.56	41	1	0	1	41	195	155	2e-15	79.1
Tea_298585	Singletons9688	97.56	41	1	0	1	41	318	278	2e-15	79.1
Tea_298599	Singletons17050	97.56	41	1	0	1	41	702	662	2e-15	79.1
Tea_298657	Singletons45405	97.56	41	1	0	1	41	1579	1539	2e-15	79.1
Tea_298675	Singletons51825	97.56	41	1	0	1	41	1157	1117	2e-15	79.1
Tea_298731	Singletons18049	97.56	41	1	0	1	41	528	488	2e-15	79.1
Tea_298737	Singletons22240	97.56	41	1	0	1	41	3250	3290	2e-15	79.1
Tea_298752	Singletons54473	97.56	41	1	0	1	41	84	44	2e-15	79.1
Tea_298765	Singletons122584	97.56	41	1	0	1	41	125	85	2e-15	79.1
Tea_298770	Singletons39843	97.56	41	1	0	1	41	210	250	2e-15	79.1
Tea_298784	Singletons40651	97.56	41	1	0	1	41	347	307	2e-15	79.1
Tea_298790	Singletons159	97.56	41	1	0	1	41	175	215	2e-15	79.1
Tea_298928	Singletons1547	97.56	41	1	0	1	41	306	266	2e-15	79.1
Tea_298931	Singletons116028	97.56	41	1	0	1	41	131	171	2e-15	79.1
Tea_298936	Singletons51683	97.56	41	1	0	1	41	610	650	2e-15	79.1
Tea_298943	Singletons23887	97.56	41	1	0	1	41	993	1033	2e-15	79.1
Tea_298947	Singletons49771	97.56	41	1	0	1	41	862	822	2e-15	79.1
Tea_298958	Singletons45683	97.56	41	1	0	1	41	853	813	2e-15	79.1
Tea_298973	Singletons43533	97.56	41	1	0	1	41	707	747	2e-15	79.1
Tea_298986	Singletons49644	97.56	41	1	0	1	41	828	788	2e-15	79.1
Tea_298987	Singletons125735	97.56	41	1	0	1	41	201	161	2e-15	79.1
Tea_298994	Singletons51799	97.56	41	1	0	1	41	365	325	2e-15	79.1
Tea_298996	Singletons1523	97.56	41	1	0	1	41	368	408	2e-15	79.1
Tea_299008	Singletons4326	97.56	41	1	0	1	41	53	13	2e-15	79.1
Tea_299012	Singletons20696	97.56	41	1	0	1	41	499	539	2e-15	79.1
Tea_299015	Singletons32945	97.56	41	1	0	1	41	399	359	2e-15	79.1
Tea_299034	Singletons1786	97.56	41	1	0	1	41	222	182	2e-15	79.1
Tea_299049	Singletons62961	97.56	41	1	0	1	41	64	104	2e-15	79.1
Tea_299061	Singletons55857	97.56	41	1	0	1	41	48	88	2e-15	79.1
Tea_299076	Singletons70117	97.56	41	1	0	1	41	20	60	2e-15	79.1
Tea_299079	Singletons62642	97.56	41	1	0	1	41	50	90	2e-15	79.1
Tea_299089	Singletons12377	97.56	41	1	0	1	41	189	229	2e-15	79.1
Tea_299091	Singletons97893	97.56	41	1	0	1	41	10	50	2e-15	79.1
Tea_299122	Singletons14182	97.56	41	1	0	1	41	1084	1044	2e-15	79.1
Tea_299132	Singletons85168	97.56	41	1	0	1	41	31	71	2e-15	79.1
Tea_299182	Singletons31458	97.56	41	1	0	1	41	160	120	2e-15	79.1
Tea_299186	Singletons747	97.56	41	1	0	1	41	90	130	2e-15	79.1
Tea_299192	Singletons33691	97.56	41	1	0	1	41	2136	2176	2e-15	79.1
Tea_299208	Singletons67885	97.56	41	1	0	1	41	82	42	2e-15	79.1
Tea_299216	Singletons123017	97.56	41	1	0	1	41	325	285	2e-15	79.1
Tea_299222	Singletons44539	97.56	41	1	0	1	41	322	362	2e-15	79.1
Tea_299224	Singletons38208	97.56	41	1	0	1	41	1491	1451	2e-15	79.1
Tea_299231	Singletons37523	97.56	41	1	0	1	41	543	583	2e-15	79.1
Tea_299241	Singletons34936	97.56	41	1	0	1	41	352	392	2e-15	79.1
Tea_299253	Singletons111785	97.56	41	1	0	1	41	7	47	2e-15	79.1
Tea_299261	Singletons43450	97.56	41	1	0	1	41	64	104	2e-15	79.1
Tea_299264	Singletons116985	97.56	41	1	0	1	41	111	151	2e-15	79.1
Tea_299323	Singletons33807	97.56	41	1	0	1	41	127	167	2e-15	79.1
Tea_299369	Singletons27413	97.56	41	1	0	1	41	67	27	2e-15	79.1
Tea_299389	Cluster1210_Consensus1	97.56	41	1	0	1	41	219	259	2e-15	79.1
Tea_299390	Singletons49350	97.56	41	1	0	1	41	410	370	2e-15	79.1
Tea_299422	Singletons49039	97.56	41	1	0	1	41	43	83	2e-15	79.1
Tea_299435	Singletons111155	97.56	41	1	0	1	41	171	131	2e-15	79.1
Tea_299455	Cluster399_Consensus1	97.56	41	1	0	1	41	1580	1540	2e-15	79.1
Tea_299488	Singletons14799	97.56	41	1	0	1	41	228	268	2e-15	79.1
Tea_299499	Singletons23034	97.56	41	1	0	1	41	557	517	2e-15	79.1
Tea_299514	Singletons529	97.56	41	1	0	1	41	115	75	2e-15	79.1
Tea_299526	Singletons26065	97.56	41	1	0	1	41	833	873	2e-15	79.1
Tea_299547	Singletons126305	97.56	41	1	0	1	41	457	497	2e-15	79.1
Tea_299559	Singletons41823	97.56	41	1	0	1	41	306	266	2e-15	79.1
Tea_299573	Singletons51978	97.56	41	1	0	1	41	1258	1298	2e-15	79.1
Tea_299592	Singletons33335	97.56	41	1	0	1	41	292	332	2e-15	79.1
Tea_299624	Singletons20480	97.56	41	1	0	1	41	1508	1468	2e-15	79.1
Tea_299663	Singletons100725	97.56	41	1	0	1	41	54	14	2e-15	79.1
Tea_299674	Singletons44385	97.56	41	1	0	1	41	1291	1251	2e-15	79.1
Tea_299678	Singletons35370	97.56	41	1	0	1	41	495	535	2e-15	79.1
Tea_299689	Singletons46979	97.56	41	1	0	1	41	256	216	2e-15	79.1
Tea_299692	Singletons5554	97.56	41	1	0	1	41	264	304	2e-15	79.1
Tea_299707	Singletons7145	97.56	41	1	0	1	41	520	560	2e-15	79.1
Tea_299725	Singletons12041	97.56	41	1	0	1	41	1764	1724	2e-15	79.1
Tea_299735	Singletons124370	97.56	41	1	0	1	41	330	370	2e-15	79.1
Tea_299760	Singletons21826	97.56	41	1	0	1	41	617	577	2e-15	79.1
Tea_299784	Singletons25086	97.56	41	1	0	1	41	185	225	2e-15	79.1
Tea_299818	Singletons5038	97.56	41	1	0	1	41	198	158	2e-15	79.1
Tea_299856	Singletons19440	97.56	41	1	0	1	41	263	223	2e-15	79.1
Tea_299879	Singletons18280	97.56	41	1	0	1	41	725	685	2e-15	79.1
Tea_299891	Singletons40470	97.56	41	1	0	1	41	323	283	2e-15	79.1
Tea_299918	Singletons16953	97.56	41	1	0	1	41	1345	1305	2e-15	79.1
Tea_299919	Singletons27312	97.56	41	1	0	1	41	2096	2056	2e-15	79.1
Tea_299920	Singletons41224	97.56	41	1	0	1	41	227	187	2e-15	79.1
Tea_299928	Singletons22702	97.56	41	1	0	1	41	268	228	2e-15	79.1
Tea_299935	Singletons5112	97.56	41	1	0	1	41	146	186	2e-15	79.1
Tea_299944	Singletons88823	97.56	41	1	0	1	41	46	86	2e-15	79.1
Tea_299947	Singletons38085	97.56	41	1	0	1	41	97	57	2e-15	79.1
Tea_299954	Singletons9353	97.56	41	1	0	1	41	482	522	2e-15	79.1
Tea_299956	Singletons48238	97.56	41	1	0	1	41	115	75	2e-15	79.1
Tea_299960	Singletons3447	97.56	41	1	0	1	41	68	28	2e-15	79.1
Tea_299982	Singletons63221	97.56	41	1	0	1	41	79	39	2e-15	79.1
Tea_299989	Singletons21274	97.56	41	1	0	1	41	354	314	2e-15	79.1
Tea_300010	Singletons79851	97.56	41	1	0	1	41	78	118	2e-15	79.1
Tea_300016	Singletons122314	97.56	41	1	0	1	41	212	172	2e-15	79.1
Tea_300042	Singletons124364	97.56	41	1	0	1	41	376	416	2e-15	79.1
Tea_300065	Singletons35713	97.56	41	1	0	1	41	729	689	2e-15	79.1
Tea_300087	Singletons30543	97.56	41	1	0	1	41	1085	1125	2e-15	79.1
Tea_300097	Singletons117999	97.56	41	1	0	1	41	135	95	2e-15	79.1
Tea_300104	Singletons50754	97.56	41	1	0	1	41	1458	1418	2e-15	79.1
Tea_300130	Singletons10158	97.56	41	1	0	1	41	1376	1336	2e-15	79.1
Tea_300140	Singletons21314	97.56	41	1	0	1	41	130	90	2e-15	79.1
Tea_300176	Singletons123416	97.56	41	1	0	1	41	99	59	2e-15	79.1
Tea_300215	Singletons86860	97.56	41	1	0	1	41	87	127	2e-15	79.1
Tea_300221	Singletons112311	97.56	41	1	0	1	41	82	122	2e-15	79.1
Tea_300222	Singletons22713	97.56	41	1	0	1	41	216	256	2e-15	79.1
Tea_300255	Singletons6321	97.56	41	1	0	1	41	352	392	2e-15	79.1
Tea_300263	Singletons15978	97.56	41	1	0	1	41	1464	1504	2e-15	79.1
Tea_300283	Singletons41439	97.56	41	1	0	1	41	372	412	2e-15	79.1
Tea_300345	Singletons52936	97.56	41	1	0	1	41	215	175	2e-15	79.1
Tea_300395	Singletons27855	97.56	41	1	0	1	41	815	775	2e-15	79.1
Tea_300457	Singletons58847	97.56	41	1	0	1	41	61	21	2e-15	79.1
Tea_300497	Singletons10848	97.56	41	1	0	1	41	178	138	2e-15	79.1
Tea_300509	Singletons31546	97.56	41	1	0	1	41	278	318	2e-15	79.1
Tea_300510	Singletons43762	97.56	41	1	0	1	41	568	528	2e-15	79.1
Tea_300523	Singletons2346	97.56	41	1	0	1	41	789	829	2e-15	79.1
Tea_300546	Singletons46195	97.56	41	1	0	1	41	141	101	2e-15	79.1
Tea_300547	Cluster469_Consensus1	97.56	41	1	0	1	41	796	836	2e-15	79.1
Tea_300562	Singletons122105	97.56	41	1	0	1	41	83	43	2e-15	79.1
Tea_300564	Singletons42490	97.56	41	1	0	1	41	42	2	2e-15	79.1
Tea_300576	Singletons22067	97.56	41	1	0	1	41	403	363	2e-15	79.1
Tea_300593	Singletons44067	97.56	41	1	0	1	41	160	120	2e-15	79.1
Tea_300605	Singletons67050	97.56	41	1	0	1	41	53	13	2e-15	79.1
Tea_300625	Singletons40536	97.56	41	1	0	1	41	5	45	2e-15	79.1
Tea_300658	Singletons43716	97.56	41	1	0	1	41	344	384	2e-15	79.1
Tea_300704	Singletons12743	97.56	41	1	0	1	41	943	983	2e-15	79.1
Tea_300741	Singletons33217	97.56	41	1	0	1	41	49	89	2e-15	79.1
Tea_300752	Singletons125824	97.56	41	1	0	1	41	608	568	2e-15	79.1
Tea_300774	Singletons49923	97.56	41	1	0	1	41	155	115	2e-15	79.1
Tea_300782	Singletons18364	97.56	41	1	0	1	41	36	76	2e-15	79.1
Tea_300817	Singletons15849	97.56	41	1	0	1	41	1444	1404	2e-15	79.1
Tea_300831	Singletons72313	97.56	41	1	0	1	41	99	59	2e-15	79.1
Tea_300841	Singletons33012	97.56	41	1	0	1	41	1326	1286	2e-15	79.1
Tea_300906	Singletons13366	97.56	41	1	0	1	41	197	157	2e-15	79.1
Tea_300916	Singletons41010	97.56	41	1	0	1	41	233	193	2e-15	79.1
Tea_300923	Singletons38619	97.56	41	1	0	1	41	144	184	2e-15	79.1
Tea_300937	Singletons35956	97.56	41	1	0	1	41	1487	1447	2e-15	79.1
Tea_300987	Singletons48144	97.56	41	1	0	1	41	705	745	2e-15	79.1
Tea_301011	Singletons3617	97.56	41	1	0	1	41	1502	1542	2e-15	79.1
Tea_301014	Singletons25297	97.56	41	1	0	1	41	428	388	2e-15	79.1
Tea_301017	Singletons107219	97.56	41	1	0	1	41	149	189	2e-15	79.1
Tea_301035	Singletons105174	97.56	41	1	0	1	41	89	129	2e-15	79.1
Tea_301056	Singletons108	97.56	41	1	0	1	41	194	154	2e-15	79.1
Tea_301115	Singletons38079	97.56	41	1	0	1	41	473	513	2e-15	79.1
Tea_301117	Singletons34159	97.56	41	1	0	1	41	228	268	2e-15	79.1
Tea_301133	Singletons22060	97.56	41	1	0	1	41	758	718	2e-15	79.1
Tea_301145	Singletons53992	97.56	41	1	0	1	41	11	51	2e-15	79.1
Tea_301156	Singletons16256	97.56	41	1	0	1	41	2518	2558	2e-15	79.1
Tea_301168	Singletons53592	97.56	41	1	0	1	41	408	368	2e-15	79.1
Tea_301200	Singletons7924	97.56	41	1	0	1	41	1414	1454	2e-15	79.1
Tea_301258	Singletons73284	97.56	41	1	0	1	41	48	8	2e-15	79.1
Tea_301264	Singletons120037	97.56	41	1	0	1	41	238	198	2e-15	79.1
Tea_301331	Singletons26527	97.56	41	1	0	1	41	506	466	2e-15	79.1
Tea_301337	Singletons24458	97.56	41	1	0	1	41	14	54	2e-15	79.1
Tea_301349	Singletons32656	97.56	41	1	0	1	41	313	273	2e-15	79.1
Tea_301355	Singletons11614	97.56	41	1	0	1	41	640	680	2e-15	79.1
Tea_301359	Singletons105284	97.56	41	1	0	1	41	104	144	2e-15	79.1
Tea_301375	Singletons1451	97.56	41	1	0	1	41	531	491	2e-15	79.1
Tea_301414	Singletons4066	97.56	41	1	0	1	41	41	81	2e-15	79.1
Tea_301424	Singletons16133	97.56	41	1	0	1	41	188	228	2e-15	79.1
Tea_301429	Singletons24650	97.56	41	1	0	1	41	1076	1036	2e-15	79.1
Tea_301453	Singletons31016	97.56	41	1	0	1	41	59	99	2e-15	79.1
Tea_301457	Singletons5545	97.56	41	1	0	1	41	1157	1117	2e-15	79.1
Tea_301484	Singletons125672	97.56	41	1	0	1	41	252	292	2e-15	79.1
Tea_301496	Singletons33342	97.56	41	1	0	1	41	82	122	2e-15	79.1
Tea_301499	Singletons33049	97.56	41	1	0	1	41	1435	1395	2e-15	79.1
Tea_301534	Singletons52989	97.56	41	1	0	1	41	1306	1346	2e-15	79.1
Tea_301554	Singletons10651	97.56	41	1	0	1	41	137	97	2e-15	79.1
Tea_301557	Singletons123140	97.56	41	1	0	1	41	368	328	2e-15	79.1
Tea_301584	Singletons7014	97.56	41	1	0	1	41	324	364	2e-15	79.1
Tea_301608	Singletons39372	97.56	41	1	0	1	41	147	107	2e-15	79.1
Tea_301616	Singletons24375	97.56	41	1	0	1	41	185	145	2e-15	79.1
Tea_301676	Singletons50461	97.56	41	1	0	1	41	339	299	2e-15	79.1
Tea_301687	Singletons49771	97.56	41	1	0	1	41	328	368	2e-15	79.1
Tea_301698	Singletons45226	97.56	41	1	0	1	41	758	718	2e-15	79.1
Tea_301720	Singletons54530	97.56	41	1	0	1	41	244	204	2e-15	79.1
Tea_301757	Singletons43266	97.56	41	1	0	1	41	190	230	2e-15	79.1
Tea_301803	Singletons10546	97.56	41	1	0	1	41	1482	1442	2e-15	79.1
Tea_301807	Singletons111237	97.56	41	1	0	1	41	200	160	2e-15	79.1
Tea_301822	Singletons31005	97.56	41	1	0	1	41	860	900	2e-15	79.1
Tea_301836	Singletons62740	97.56	41	1	0	1	41	37	77	2e-15	79.1
Tea_301841	Singletons19973	97.56	41	1	0	1	41	1293	1253	2e-15	79.1
Tea_301843	Singletons125638	97.56	41	1	0	1	41	500	460	2e-15	79.1
Tea_301848	Singletons88051	97.56	41	1	0	1	41	40	80	2e-15	79.1
Tea_301853	Singletons24551	97.56	41	1	0	1	41	711	671	2e-15	79.1
Tea_301858	Singletons39005	97.56	41	1	0	1	41	34	74	2e-15	79.1
Tea_301861	Singletons47297	97.56	41	1	0	1	41	278	238	2e-15	79.1
Tea_301914	Singletons44363	97.56	41	1	0	1	41	883	843	2e-15	79.1
Tea_301915	Singletons115794	97.56	41	1	0	1	41	197	237	2e-15	79.1
Tea_301933	Singletons34059	97.56	41	1	0	1	41	1323	1363	2e-15	79.1
Tea_301964	Singletons49407	97.56	41	1	0	1	41	581	541	2e-15	79.1
Tea_301971	Singletons124985	97.56	41	1	0	1	41	255	215	2e-15	79.1
Tea_301980	Singletons21646	97.56	41	1	0	1	41	274	314	2e-15	79.1
Tea_301990	Singletons38308	97.56	41	1	0	1	41	479	439	2e-15	79.1
Tea_302007	Singletons118770	97.56	41	1	0	1	41	186	226	2e-15	79.1
Tea_302012	Singletons34041	97.56	41	1	0	1	41	89	49	2e-15	79.1
Tea_302054	Singletons51117	97.56	41	1	0	1	41	37	77	2e-15	79.1
Tea_302067	Singletons23006	97.56	41	1	0	1	41	424	384	2e-15	79.1
Tea_302073	Singletons92447	97.56	41	1	0	1	41	117	77	2e-15	79.1
Tea_302136	Singletons44395	97.56	41	1	0	1	41	934	894	2e-15	79.1
Tea_302157	Singletons101814	97.56	41	1	0	1	41	28	68	2e-15	79.1
Tea_302167	Singletons4668	97.56	41	1	0	1	41	1638	1678	2e-15	79.1
Tea_302173	Singletons32017	97.56	41	1	0	1	41	1230	1190	2e-15	79.1
Tea_302175	Singletons24580	97.56	41	1	0	1	41	1715	1675	2e-15	79.1
Tea_302183	Singletons37861	97.56	41	1	0	1	41	139	99	2e-15	79.1
Tea_302194	Singletons25018	97.56	41	1	0	1	41	171	131	2e-15	79.1
Tea_302209	Singletons49972	97.56	41	1	0	1	41	467	507	2e-15	79.1
Tea_302229	Singletons35713	97.56	41	1	0	1	41	473	513	2e-15	79.1
Tea_302257	Singletons46759	97.56	41	1	0	1	41	251	291	2e-15	79.1
Tea_302286	Singletons64656	97.56	41	1	0	1	41	50	10	2e-15	79.1
Tea_302344	Singletons107977	97.56	41	1	0	1	41	46	6	2e-15	79.1
Tea_302395	Singletons120291	97.56	41	1	0	1	41	202	162	2e-15	79.1
Tea_302427	Singletons12253	97.56	41	1	0	1	41	1241	1201	2e-15	79.1
Tea_302434	Singletons122193	97.56	41	1	0	1	41	300	260	2e-15	79.1
Tea_302444	Singletons30625	97.56	41	1	0	1	41	169	209	2e-15	79.1
Tea_302445	Singletons6135	97.56	41	1	0	1	41	1447	1487	2e-15	79.1
Tea_302447	Singletons48081	97.56	41	1	0	1	41	1069	1109	2e-15	79.1
Tea_302450	Singletons4095	97.56	41	1	0	1	41	388	348	2e-15	79.1
Tea_302456	Singletons33790	97.56	41	1	0	1	41	96	56	2e-15	79.1
Tea_302512	Singletons49994	97.56	41	1	0	1	41	1743	1783	2e-15	79.1
Tea_302513	Singletons31640	97.56	41	1	0	1	41	556	516	2e-15	79.1
Tea_302527	Singletons108536	97.56	41	1	0	1	41	85	45	2e-15	79.1
Tea_302559	Singletons25439	97.56	41	1	0	1	41	95	135	2e-15	79.1
Tea_302600	Singletons38444	97.56	41	1	0	1	41	166	206	2e-15	79.1
Tea_302611	Singletons11358	97.56	41	1	0	1	41	1556	1516	2e-15	79.1
Tea_302628	Singletons39736	97.56	41	1	0	1	41	148	188	2e-15	79.1
Tea_302672	Singletons16068	97.56	41	1	0	1	41	693	733	2e-15	79.1
Tea_302694	Singletons111197	97.56	41	1	0	1	41	89	49	2e-15	79.1
Tea_302695	Singletons120726	97.56	41	1	0	1	41	41	81	2e-15	79.1
Tea_302707	Singletons54392	97.56	41	1	0	1	41	920	960	2e-15	79.1
Tea_302710	Singletons38227	97.56	41	1	0	1	41	138	178	2e-15	79.1
Tea_302714	Singletons118015	97.56	41	1	0	1	41	77	37	2e-15	79.1
Tea_302722	Singletons34282	97.56	41	1	0	1	41	1868	1828	2e-15	79.1
Tea_302729	Singletons126016	97.56	41	1	0	1	41	671	711	2e-15	79.1
Tea_302730	Singletons122825	97.56	41	1	0	1	41	179	139	2e-15	79.1
Tea_302743	Singletons73153	97.56	41	1	0	1	41	2	42	2e-15	79.1
Tea_302770	Singletons35792	97.56	41	1	0	1	41	499	459	2e-15	79.1
Tea_302773	Singletons4066	97.56	41	1	0	1	41	44	4	2e-15	79.1
Tea_302812	Singletons14076	97.56	41	1	0	1	41	1073	1113	2e-15	79.1
Tea_302817	Singletons125997	97.56	41	1	0	1	41	252	292	2e-15	79.1
Tea_302821	Singletons105243	97.56	41	1	0	1	41	183	143	2e-15	79.1
Tea_302823	Singletons114472	97.56	41	1	0	1	41	196	156	2e-15	79.1
Tea_302826	Singletons126119	97.56	41	1	0	1	41	705	665	2e-15	79.1
Tea_302852	Singletons10237	97.56	41	1	0	1	41	1082	1042	2e-15	79.1
Tea_302862	Singletons52250	97.56	41	1	0	1	41	113	73	2e-15	79.1
Tea_302873	Singletons15338	97.56	41	1	0	1	41	565	525	2e-15	79.1
Tea_302880	Singletons116050	97.56	41	1	0	1	41	154	114	2e-15	79.1
Tea_302888	Singletons15799	97.56	41	1	0	1	41	224	184	2e-15	79.1
Tea_302901	Singletons16019	97.56	41	1	0	1	41	1717	1677	2e-15	79.1
Tea_302919	Singletons17404	97.56	41	1	0	1	41	80	120	2e-15	79.1
Tea_302923	Singletons125781	97.56	41	1	0	1	41	24	64	2e-15	79.1
Tea_302925	Singletons29455	97.56	41	1	0	1	41	90	50	2e-15	79.1
Tea_302937	Singletons27725	97.56	41	1	0	1	41	71	111	2e-15	79.1
Tea_302963	Singletons42542	97.56	41	1	0	1	41	124	164	2e-15	79.1
Tea_302969	Singletons48916	97.56	41	1	0	1	41	266	226	2e-15	79.1
Tea_302981	Singletons46237	97.56	41	1	0	1	41	222	182	2e-15	79.1
Tea_302995	Singletons35706	97.56	41	1	0	1	41	821	861	2e-15	79.1
Tea_303025	Singletons25277	97.56	41	1	0	1	41	78	118	2e-15	79.1
Tea_303026	Singletons14644	97.56	41	1	0	1	41	519	559	2e-15	79.1
Tea_303029	Singletons47071	97.56	41	1	0	1	41	125	85	2e-15	79.1
Tea_303030	Singletons24703	97.56	41	1	0	1	41	246	286	2e-15	79.1
Tea_303040	Singletons18537	97.56	41	1	0	1	41	113	153	2e-15	79.1
Tea_303069	Singletons25757	97.56	41	1	0	1	41	423	463	2e-15	79.1
Tea_303075	Singletons52088	97.56	41	1	0	1	41	181	141	2e-15	79.1
Tea_303080	Singletons32880	97.56	41	1	0	1	41	14	54	2e-15	79.1
Tea_303102	Singletons27740	97.56	41	1	0	1	41	1058	1098	2e-15	79.1
Tea_303109	Singletons111216	97.56	41	1	0	1	41	180	220	2e-15	79.1
Tea_303115	Singletons44028	97.56	41	1	0	1	41	899	939	2e-15	79.1
Tea_303120	Singletons15849	97.56	41	1	0	1	41	1676	1716	2e-15	79.1
Tea_303135	Singletons37283	97.56	41	1	0	1	41	339	299	2e-15	79.1
Tea_303202	Singletons125816	97.56	41	1	0	1	41	427	467	2e-15	79.1
Tea_303212	Singletons123017	97.56	41	1	0	1	41	322	362	2e-15	79.1
Tea_303228	Singletons33811	97.56	41	1	0	1	41	1111	1151	2e-15	79.1
Tea_303235	Singletons20009	97.56	41	1	0	1	41	2155	2195	2e-15	79.1
Tea_303250	Singletons122907	97.56	41	1	0	1	41	219	179	2e-15	79.1
Tea_303270	Singletons39541	97.56	41	1	0	1	41	114	154	2e-15	79.1
Tea_303272	Singletons28379	97.56	41	1	0	1	41	898	858	2e-15	79.1
Tea_303356	Singletons122541	97.56	41	1	0	1	41	266	226	2e-15	79.1
Tea_303358	Singletons14263	97.56	41	1	0	1	41	2065	2105	2e-15	79.1
Tea_303373	Singletons18253	97.56	41	1	0	1	41	291	331	2e-15	79.1
Tea_303392	Singletons121039	97.56	41	1	0	1	41	220	180	2e-15	79.1
Tea_303416	Singletons51664	97.56	41	1	0	1	41	5	45	2e-15	79.1
Tea_303419	Singletons119203	97.56	41	1	0	1	41	126	166	2e-15	79.1
Tea_303427	Singletons125023	97.56	41	1	0	1	41	272	232	2e-15	79.1
Tea_303438	Singletons124879	97.56	41	1	0	1	41	289	249	2e-15	79.1
Tea_303445	Singletons14018	97.56	41	1	0	1	41	349	309	2e-15	79.1
Tea_303448	Singletons33346	97.56	41	1	0	1	41	238	278	2e-15	79.1
Tea_303456	Singletons28523	97.56	41	1	0	1	41	125	85	2e-15	79.1
Tea_303485	Singletons1566	97.56	41	1	0	1	41	394	434	2e-15	79.1
Tea_303501	Singletons24176	97.56	41	1	0	1	41	197	237	2e-15	79.1
Tea_303507	Singletons54406	97.56	41	1	0	1	41	316	276	2e-15	79.1
Tea_303537	Singletons8863	97.56	41	1	0	1	41	718	678	2e-15	79.1
Tea_303547	Singletons25649	97.56	41	1	0	1	41	258	298	2e-15	79.1
Tea_303555	Singletons20961	97.56	41	1	0	1	41	330	290	2e-15	79.1
Tea_303594	Singletons52730	97.56	41	1	0	1	41	453	493	2e-15	79.1
Tea_303602	Singletons37363	97.56	41	1	0	1	41	115	75	2e-15	79.1
Tea_303603	Singletons31607	97.56	41	1	0	1	41	870	910	2e-15	79.1
Tea_303625	Singletons53213	97.56	41	1	0	1	41	856	896	2e-15	79.1
Tea_303636	Singletons2453	97.56	41	1	0	1	41	848	888	2e-15	79.1
Tea_303640	Singletons25439	97.56	41	1	0	1	41	98	58	2e-15	79.1
Tea_303648	Singletons53127	97.56	41	1	0	1	41	502	462	2e-15	79.1
Tea_303652	Singletons43919	97.56	41	1	0	1	41	246	206	2e-15	79.1
Tea_303654	Singletons24257	97.56	41	1	0	1	41	640	600	2e-15	79.1
Tea_303662	Singletons43071	97.56	41	1	0	1	41	97	57	2e-15	79.1
Tea_303668	Singletons3584	97.56	41	1	0	1	41	2147	2187	2e-15	79.1
Tea_303673	Singletons45335	97.56	41	1	0	1	41	40	80	2e-15	79.1
Tea_303674	Singletons11832	97.56	41	1	0	1	41	1345	1385	2e-15	79.1
Tea_303685	Singletons14680	97.56	41	1	0	1	41	274	314	2e-15	79.1
Tea_303694	Singletons51086	97.56	41	1	0	1	41	2869	2909	2e-15	79.1
Tea_303695	Singletons15671	97.56	41	1	0	1	41	262	222	2e-15	79.1
Tea_303701	Singletons63358	97.56	41	1	0	1	41	102	62	2e-15	79.1
Tea_303704	Singletons38943	97.56	41	1	0	1	41	1305	1345	2e-15	79.1
Tea_303723	Singletons10524	97.56	41	1	0	1	41	996	956	2e-15	79.1
Tea_303752	Singletons14335	97.56	41	1	0	1	41	726	766	2e-15	79.1
Tea_303755	Singletons2015	97.56	41	1	0	1	41	1537	1497	2e-15	79.1
Tea_303779	Singletons122475	97.56	41	1	0	1	41	65	105	2e-15	79.1
Tea_303784	Singletons94057	97.56	41	1	0	1	41	1	41	2e-15	79.1
Tea_303790	Singletons38269	97.56	41	1	0	1	41	526	566	2e-15	79.1
Tea_303798	Singletons38078	97.56	41	1	0	1	41	182	222	2e-15	79.1
Tea_303805	Singletons6417	97.56	41	1	0	1	41	203	163	2e-15	79.1
Tea_303814	Singletons13263	97.56	41	1	0	1	41	794	834	2e-15	79.1
Tea_303816	Singletons45791	97.56	41	1	0	1	41	1067	1027	2e-15	79.1
Tea_303820	Singletons53009	97.56	41	1	0	1	41	106	66	2e-15	79.1
Tea_303826	Singletons40617	97.56	41	1	0	1	41	1202	1162	2e-15	79.1
Tea_303835	Singletons44348	97.56	41	1	0	1	41	111	71	2e-15	79.1
Tea_303847	Singletons10484	97.56	41	1	0	1	41	567	607	2e-15	79.1
Tea_303866	Singletons118015	97.56	41	1	0	1	41	74	114	2e-15	79.1
Tea_303876	Singletons2311	97.56	41	1	0	1	41	1760	1800	2e-15	79.1
Tea_303883	Singletons6447	97.56	41	1	0	1	41	333	373	2e-15	79.1
Tea_303904	Singletons46069	97.56	41	1	0	1	41	761	801	2e-15	79.1
Tea_303908	Singletons35304	97.56	41	1	0	1	41	269	309	2e-15	79.1
Tea_303931	Singletons102125	97.56	41	1	0	1	41	30	70	2e-15	79.1
Tea_303934	Singletons70042	97.56	41	1	0	1	41	83	43	2e-15	79.1
Tea_303948	Singletons44675	97.56	41	1	0	1	41	518	478	2e-15	79.1
Tea_303949	Singletons14570	97.56	41	1	0	1	41	2287	2327	2e-15	79.1
Tea_303956	Singletons8478	97.56	41	1	0	1	41	282	322	2e-15	79.1
Tea_303977	Singletons115967	97.56	41	1	0	1	41	175	135	2e-15	79.1
Tea_303979	Singletons118504	97.56	41	1	0	1	41	144	104	2e-15	79.1
Tea_303993	Cluster1386_Consensus1	97.56	41	1	0	1	41	389	429	2e-15	79.1
Tea_304020	Singletons9575	97.56	41	1	0	1	41	1724	1684	2e-15	79.1
Tea_304026	Singletons79195	97.56	41	1	0	1	41	96	56	2e-15	79.1
Tea_304027	Singletons49175	97.56	41	1	0	1	41	226	186	2e-15	79.1
Tea_304034	Singletons46492	97.56	41	1	0	1	41	13	53	2e-15	79.1
Tea_304037	Singletons16144	97.56	41	1	0	1	41	528	568	2e-15	79.1
Tea_304038	Singletons125637	97.56	41	1	0	1	41	398	438	2e-15	79.1
Tea_304044	Cluster402_Consensus1	97.56	41	1	0	1	41	1883	1923	2e-15	79.1
Tea_304057	Singletons18390	97.56	41	1	0	1	41	729	769	2e-15	79.1
Tea_304060	Singletons951	97.56	41	1	0	1	41	920	960	2e-15	79.1
Tea_304077	Singletons34257	97.56	41	1	0	1	41	258	298	2e-15	79.1
Tea_304086	Singletons116400	97.56	41	1	0	1	41	82	42	2e-15	79.1
Tea_304097	Singletons15165	97.56	41	1	0	1	41	614	654	2e-15	79.1
Tea_304124	Singletons13693	97.56	41	1	0	1	41	58	98	2e-15	79.1
Tea_304144	Singletons3097	97.56	41	1	0	1	41	75	115	2e-15	79.1
Tea_304165	Singletons16536	97.56	41	1	0	1	41	444	484	2e-15	79.1
Tea_304178	Singletons28060	97.56	41	1	0	1	41	960	1000	2e-15	79.1
Tea_304181	Singletons42247	97.56	41	1	0	1	41	61	101	2e-15	79.1
Tea_304198	Singletons2607	97.56	41	1	0	1	41	1524	1564	2e-15	79.1
Tea_304203	Singletons126282	97.56	41	1	0	1	41	752	792	2e-15	79.1
Tea_304207	Singletons23716	97.56	41	1	0	1	41	250	290	2e-15	79.1
Tea_304209	Singletons21078	97.56	41	1	0	1	41	156	116	2e-15	79.1
Tea_304210	Singletons23159	97.56	41	1	0	1	41	577	617	2e-15	79.1
Tea_304219	Singletons38048	97.56	41	1	0	1	41	886	846	2e-15	79.1
Tea_304239	Singletons41458	97.56	41	1	0	1	41	337	377	2e-15	79.1
Tea_304241	Singletons122836	97.56	41	1	0	1	41	217	257	2e-15	79.1
Tea_304242	Singletons113436	97.56	41	1	0	1	41	165	125	2e-15	79.1
Tea_304254	Singletons81416	97.56	41	1	0	1	41	55	95	2e-15	79.1
Tea_304255	Singletons13377	97.56	41	1	0	1	41	53	13	2e-15	79.1
Tea_304260	Singletons14255	97.56	41	1	0	1	41	131	171	2e-15	79.1
Tea_304268	Singletons32090	97.56	41	1	0	1	41	418	458	2e-15	79.1
Tea_304275	Singletons16050	97.56	41	1	0	1	41	965	1005	2e-15	79.1
Tea_304283	Singletons7277	97.56	41	1	0	1	41	19	59	2e-15	79.1
Tea_304294	Singletons28599	97.56	41	1	0	1	41	1059	1019	2e-15	79.1
Tea_304306	Singletons1523	97.56	41	1	0	1	41	1846	1806	2e-15	79.1
Tea_304334	Singletons38545	97.56	41	1	0	1	41	271	231	2e-15	79.1
Tea_304337	Singletons36843	97.56	41	1	0	1	41	192	152	2e-15	79.1
Tea_304343	Singletons116908	97.56	41	1	0	1	41	149	189	2e-15	79.1
Tea_304356	Singletons47813	97.56	41	1	0	1	41	957	997	2e-15	79.1
Tea_304377	Singletons110256	97.56	41	1	0	1	41	47	87	2e-15	79.1
Tea_304381	Singletons50875	97.56	41	1	0	1	41	150	110	2e-15	79.1
Tea_304387	Singletons52493	97.56	41	1	0	1	41	161	201	2e-15	79.1
Tea_304389	Singletons14417	97.56	41	1	0	1	41	52	12	2e-15	79.1
Tea_304400	Singletons110244	97.56	41	1	0	1	41	114	74	2e-15	79.1
Tea_304403	Singletons16825	97.56	41	1	0	1	41	334	294	2e-15	79.1
Tea_304410	Singletons45594	97.56	41	1	0	1	41	315	275	2e-15	79.1
Tea_304414	Singletons10371	97.56	41	1	0	1	41	2553	2593	2e-15	79.1
Tea_304418	Singletons10286	97.56	41	1	0	1	41	943	903	2e-15	79.1
Tea_304422	Singletons22119	97.56	41	1	0	1	41	1667	1627	2e-15	79.1
Tea_304457	Singletons24516	97.56	41	1	0	1	41	387	347	2e-15	79.1
Tea_304463	Singletons122210	97.56	41	1	0	1	41	219	259	2e-15	79.1
Tea_304479	Singletons19973	97.56	41	1	0	1	41	1290	1330	2e-15	79.1
Tea_304490	Singletons117834	97.56	41	1	0	1	41	274	234	2e-15	79.1
Tea_304498	Singletons39640	97.56	41	1	0	1	41	94	54	2e-15	79.1
Tea_304501	Singletons108141	97.56	41	1	0	1	41	125	165	2e-15	79.1
Tea_304503	Singletons38386	97.56	41	1	0	1	41	1223	1263	2e-15	79.1
Tea_304523	Singletons39788	97.56	41	1	0	1	41	375	415	2e-15	79.1
Tea_304531	Singletons14708	97.56	41	1	0	1	41	2128	2168	2e-15	79.1
Tea_304532	Singletons41884	97.56	41	1	0	1	41	689	729	2e-15	79.1
Tea_304550	Singletons32037	97.56	41	1	0	1	41	1129	1089	2e-15	79.1
Tea_304567	Singletons39308	97.56	41	1	0	1	41	176	216	2e-15	79.1
Tea_304579	Singletons41145	97.56	41	1	0	1	41	373	413	2e-15	79.1
Tea_304594	Singletons28882	97.56	41	1	0	1	41	343	303	2e-15	79.1
Tea_304596	Singletons35348	97.56	41	1	0	1	41	514	474	2e-15	79.1
Tea_304601	Singletons49282	97.56	41	1	0	1	41	1843	1883	2e-15	79.1
Tea_304610	Singletons14747	97.56	41	1	0	1	41	476	436	2e-15	79.1
Tea_304614	Singletons7787	97.56	41	1	0	1	41	564	524	2e-15	79.1
Tea_304630	Singletons39786	97.56	41	1	0	1	41	18	58	2e-15	79.1
Tea_304650	Singletons11535	97.56	41	1	0	1	41	2189	2229	2e-15	79.1
Tea_304666	Singletons108425	97.56	41	1	0	1	41	162	122	2e-15	79.1
Tea_304682	Singletons49852	97.56	41	1	0	1	41	424	464	2e-15	79.1
Tea_304693	Singletons21344	97.56	41	1	0	1	41	309	349	2e-15	79.1
Tea_304696	Singletons118922	97.56	41	1	0	1	41	191	231	2e-15	79.1
Tea_304699	Singletons10902	97.56	41	1	0	1	41	186	146	2e-15	79.1
Tea_304701	Singletons118955	97.56	41	1	0	1	41	222	262	2e-15	79.1
Tea_304719	Singletons5287	97.56	41	1	0	1	41	318	278	2e-15	79.1
Tea_304727	Singletons50556	97.56	41	1	0	1	41	1163	1123	2e-15	79.1
Tea_304732	Singletons47398	97.56	41	1	0	1	41	2075	2115	2e-15	79.1
Tea_304738	Singletons52250	97.56	41	1	0	1	41	563	523	2e-15	79.1
Tea_304745	Singletons23887	97.56	41	1	0	1	41	1564	1604	2e-15	79.1
Tea_304768	Singletons52922	97.56	41	1	0	1	41	577	537	2e-15	79.1
Tea_304771	Singletons14909	97.56	41	1	0	1	41	292	332	2e-15	79.1
Tea_304786	Singletons31795	97.56	41	1	0	1	41	380	340	2e-15	79.1
Tea_304801	Singletons39293	97.56	41	1	0	1	41	282	322	2e-15	79.1
Tea_304807	Singletons5028	97.56	41	1	0	1	41	782	742	2e-15	79.1
Tea_304813	Singletons21823	97.56	41	1	0	1	41	3481	3441	2e-15	79.1
Tea_304824	Singletons24028	97.56	41	1	0	1	41	273	313	2e-15	79.1
Tea_304828	Singletons104042	97.56	41	1	0	1	41	56	16	2e-15	79.1
Tea_304842	Singletons39939	97.56	41	1	0	1	41	503	543	2e-15	79.1
Tea_304850	Singletons32669	97.56	41	1	0	1	41	343	303	2e-15	79.1
Tea_304877	Singletons11379	97.56	41	1	0	1	41	1247	1207	2e-15	79.1
Tea_304879	Singletons114300	97.56	41	1	0	1	41	173	133	2e-15	79.1
Tea_304888	Singletons124304	97.56	41	1	0	1	41	267	307	2e-15	79.1
Tea_304895	Singletons37916	97.56	41	1	0	1	41	591	551	2e-15	79.1
Tea_304897	Singletons75891	97.56	41	1	0	1	41	78	38	2e-15	79.1
Tea_304907	Singletons126001	97.56	41	1	0	1	41	275	235	2e-15	79.1
Tea_304909	Singletons108621	97.56	41	1	0	1	41	5	45	2e-15	79.1
Tea_304921	Singletons121437	97.56	41	1	0	1	41	134	174	2e-15	79.1
Tea_304922	Singletons5721	97.56	41	1	0	1	41	978	938	2e-15	79.1
Tea_304923	Singletons124936	97.56	41	1	0	1	41	416	376	2e-15	79.1
Tea_304924	Singletons33790	97.56	41	1	0	1	41	93	133	2e-15	79.1
Tea_304926	Singletons2250	97.56	41	1	0	1	41	151	191	2e-15	79.1
Tea_304939	Singletons24310	97.56	41	1	0	1	41	487	447	2e-15	79.1
Tea_304957	Singletons37893	97.56	41	1	0	1	41	538	498	2e-15	79.1
Tea_304964	Singletons22059	97.56	41	1	0	1	41	858	898	2e-15	79.1
Tea_304968	Singletons5028	97.56	41	1	0	1	41	779	819	2e-15	79.1
Tea_304997	Singletons2201	97.56	41	1	0	1	41	1452	1412	2e-15	79.1
Tea_305007	Singletons120936	97.56	41	1	0	1	41	182	142	2e-15	79.1
Tea_305028	Singletons46898	97.56	41	1	0	1	41	110	150	2e-15	79.1
Tea_305030	Singletons13284	97.56	41	1	0	1	41	284	244	2e-15	79.1
Tea_305035	Singletons12918	97.56	41	1	0	1	41	637	597	2e-15	79.1
Tea_305036	Singletons49993	97.56	41	1	0	1	41	47	7	2e-15	79.1
Tea_305039	Singletons113950	97.56	41	1	0	1	41	33	73	2e-15	79.1
Tea_305040	Singletons46334	97.56	41	1	0	1	41	169	209	2e-15	79.1
Tea_305059	Singletons14530	97.56	41	1	0	1	41	254	294	2e-15	79.1
Tea_305073	Singletons123031	97.56	41	1	0	1	41	118	158	2e-15	79.1
Tea_305082	Singletons90633	97.56	41	1	0	1	41	104	64	2e-15	79.1
Tea_305093	Singletons15276	97.56	41	1	0	1	41	424	464	2e-15	79.1
Tea_305097	Singletons38262	97.56	41	1	0	1	41	309	269	2e-15	79.1
Tea_305100	Singletons37719	97.56	41	1	0	1	41	497	457	2e-15	79.1
Tea_305105	Singletons17991	97.56	41	1	0	1	41	94	54	2e-15	79.1
Tea_305109	Singletons11405	97.56	41	1	0	1	41	147	187	2e-15	79.1
Tea_305114	Singletons3496	97.56	41	1	0	1	41	535	495	2e-15	79.1
Tea_305139	Singletons32642	97.56	41	1	0	1	41	660	620	2e-15	79.1
Tea_305153	Singletons11977	97.56	41	1	0	1	41	757	717	2e-15	79.1
Tea_305171	Singletons1604	97.56	41	1	0	1	41	1054	1014	2e-15	79.1
Tea_305172	Singletons119929	97.56	41	1	0	1	41	203	163	2e-15	79.1
Tea_305173	Singletons37864	97.56	41	1	0	1	41	503	543	2e-15	79.1
Tea_305185	Singletons54279	97.56	41	1	0	1	41	38	78	2e-15	79.1
Tea_305190	Singletons52156	97.56	41	1	0	1	41	274	314	2e-15	79.1
Tea_305193	Singletons23211	97.56	41	1	0	1	41	166	126	2e-15	79.1
Tea_305203	Singletons20639	97.56	41	1	0	1	41	64	24	2e-15	79.1
Tea_305220	Singletons116288	97.56	41	1	0	1	41	146	186	2e-15	79.1
Tea_305229	Singletons35304	97.56	41	1	0	1	41	444	404	2e-15	79.1
Tea_305234	Singletons12304	97.56	41	1	0	1	41	160	120	2e-15	79.1
Tea_305238	Singletons33981	97.56	41	1	0	1	41	164	124	2e-15	79.1
Tea_305255	Singletons123156	97.56	41	1	0	1	41	127	167	2e-15	79.1
Tea_305257	Singletons123758	97.56	41	1	0	1	41	297	257	2e-15	79.1
Tea_305269	Singletons71506	97.56	41	1	0	1	41	83	43	2e-15	79.1
Tea_305274	Singletons20696	97.56	41	1	0	1	41	459	419	2e-15	79.1
Tea_305283	Singletons15331	97.56	41	1	0	1	41	514	474	2e-15	79.1
Tea_305286	Singletons44495	97.56	41	1	0	1	41	225	265	2e-15	79.1
Tea_305287	Singletons113473	97.56	41	1	0	1	41	6	46	2e-15	79.1
Tea_305297	Singletons47383	97.56	41	1	0	1	41	349	309	2e-15	79.1
Tea_305298	Singletons115421	97.56	41	1	0	1	41	69	29	2e-15	79.1
Tea_305306	Cluster122_Consensus1	97.56	41	1	0	1	41	683	643	2e-15	79.1
Tea_305324	Singletons123507	97.56	41	1	0	1	41	218	178	2e-15	79.1
Tea_305329	Singletons20459	97.56	41	1	0	1	41	628	588	2e-15	79.1
Tea_305338	Singletons54287	97.56	41	1	0	1	41	133	173	2e-15	79.1
Tea_305340	Singletons95759	97.56	41	1	0	1	41	155	115	2e-15	79.1
Tea_305349	Singletons42906	97.56	41	1	0	1	41	1897	1937	2e-15	79.1
Tea_305380	Singletons3632	97.56	41	1	0	1	41	1238	1278	2e-15	79.1
Tea_305380	Cluster1054_Consensus1	97.56	41	1	0	1	41	1468	1508	2e-15	79.1
Tea_305396	Singletons29808	97.56	41	1	0	1	41	755	715	2e-15	79.1
Tea_305397	Singletons48250	97.56	41	1	0	1	41	39	79	2e-15	79.1
Tea_305418	Singletons9493	97.56	41	1	0	1	41	895	855	2e-15	79.1
Tea_305419	Singletons19973	97.56	41	1	0	1	41	1503	1463	2e-15	79.1
Tea_305423	Singletons116123	97.56	41	1	0	1	41	111	151	2e-15	79.1
Tea_305475	Singletons124526	97.56	41	1	0	1	41	333	373	2e-15	79.1
Tea_305487	Singletons34803	97.56	41	1	0	1	41	652	612	2e-15	79.1
Tea_305496	Singletons4282	97.56	41	1	0	1	41	829	869	2e-15	79.1
Tea_305506	Singletons53614	97.56	41	1	0	1	41	67	27	2e-15	79.1
Tea_305507	Singletons120065	97.56	41	1	0	1	41	212	252	2e-15	79.1
Tea_305515	Singletons125209	97.56	41	1	0	1	41	430	390	2e-15	79.1
Tea_305543	Singletons125783	97.56	41	1	0	1	41	598	638	2e-15	79.1
Tea_305546	Singletons38082	97.56	41	1	0	1	41	911	951	2e-15	79.1
Tea_305556	Singletons123156	97.56	41	1	0	1	41	130	90	2e-15	79.1
Tea_305570	Singletons113142	97.56	41	1	0	1	41	108	68	2e-15	79.1
Tea_305574	Singletons42517	97.56	41	1	0	1	41	402	442	2e-15	79.1
Tea_305593	Singletons99485	97.56	41	1	0	1	41	45	5	2e-15	79.1
Tea_305609	Singletons115488	97.56	41	1	0	1	41	135	175	2e-15	79.1
Tea_305612	Singletons40070	97.56	41	1	0	1	41	98	58	2e-15	79.1
Tea_305614	Singletons21478	97.56	41	1	0	1	41	186	226	2e-15	79.1
Tea_305625	Singletons125264	97.56	41	1	0	1	41	14	54	2e-15	79.1
Tea_305640	Singletons52279	97.56	41	1	0	1	41	637	597	2e-15	79.1
Tea_305658	Singletons34257	97.56	41	1	0	1	41	65	25	2e-15	79.1
Tea_305665	Singletons110685	97.56	41	1	0	1	41	132	92	2e-15	79.1
Tea_305670	Singletons27006	97.56	41	1	0	1	41	2510	2550	2e-15	79.1
Tea_305673	Singletons46971	97.56	41	1	0	1	41	1068	1108	2e-15	79.1
Tea_305679	Singletons48960	97.56	41	1	0	1	41	266	306	2e-15	79.1
Tea_305705	Singletons97270	97.56	41	1	0	1	41	112	72	2e-15	79.1
Tea_305717	Singletons123727	97.56	41	1	0	1	41	110	70	2e-15	79.1
Tea_305747	Singletons125792	97.56	41	1	0	1	41	405	365	2e-15	79.1
Tea_305755	Cluster967_Consensus1	97.56	41	1	0	1	41	516	476	2e-15	79.1
Tea_305760	Singletons120925	97.56	41	1	0	1	41	317	277	2e-15	79.1
Tea_305769	Singletons381	97.56	41	1	0	1	41	1441	1481	2e-15	79.1
Tea_305770	Singletons44071	97.56	41	1	0	1	41	219	179	2e-15	79.1
Tea_305784	Singletons115436	97.56	41	1	0	1	41	81	41	2e-15	79.1
Tea_305819	Singletons2277	97.56	41	1	0	1	41	1145	1185	2e-15	79.1
Tea_305828	Singletons6794	97.56	41	1	0	1	41	67	107	2e-15	79.1
Tea_305835	Singletons53127	97.56	41	1	0	1	41	499	539	2e-15	79.1
Tea_305847	Singletons1487	97.56	41	1	0	1	41	300	340	2e-15	79.1
Tea_305848	Singletons12807	97.56	41	1	0	1	41	1309	1349	2e-15	79.1
Tea_305880	Singletons42231	97.56	41	1	0	1	41	806	846	2e-15	79.1
Tea_305882	Singletons32892	97.56	41	1	0	1	41	662	702	2e-15	79.1
Tea_305883	Singletons31464	97.56	41	1	0	1	41	21	61	2e-15	79.1
Tea_305905	Singletons33936	97.56	41	1	0	1	41	226	266	2e-15	79.1
Tea_305913	Singletons116818	97.56	41	1	0	1	41	112	72	2e-15	79.1
Tea_305932	Cluster728_Consensus1	97.56	41	1	0	1	41	846	886	2e-15	79.1
Tea_305961	Singletons122902	97.56	41	1	0	1	41	252	212	2e-15	79.1
Tea_305970	Singletons95759	97.56	41	1	0	1	41	3	43	2e-15	79.1
Tea_305972	Singletons44878	97.56	41	1	0	1	41	1027	987	2e-15	79.1
Tea_305981	Singletons19895	97.56	41	1	0	1	41	216	256	2e-15	79.1
Tea_305989	Singletons32654	97.56	41	1	0	1	41	171	211	2e-15	79.1
Tea_305994	Singletons54697	97.56	41	1	0	1	41	1658	1698	2e-15	79.1
Tea_305998	Singletons44084	97.56	41	1	0	1	41	769	809	2e-15	79.1
Tea_306037	Singletons48830	97.56	41	1	0	1	41	195	235	2e-15	79.1
Tea_306045	Singletons52560	97.56	41	1	0	1	41	811	771	2e-15	79.1
Tea_306051	Singletons26057	97.56	41	1	0	1	41	708	668	2e-15	79.1
Tea_306059	Singletons29030	97.56	41	1	0	1	41	200	240	2e-15	79.1
Tea_306064	Singletons123571	97.56	41	1	0	1	41	366	406	2e-15	79.1
Tea_306066	Singletons113469	97.56	41	1	0	1	41	226	186	2e-15	79.1
Tea_306070	Singletons111493	97.56	41	1	0	1	41	134	174	2e-15	79.1
Tea_306076	Singletons44252	97.56	41	1	0	1	41	88	48	2e-15	79.1
Tea_306085	Singletons25063	97.56	41	1	0	1	41	823	783	2e-15	79.1
Tea_306091	Singletons4288	97.56	41	1	0	1	41	1176	1136	2e-15	79.1
Tea_306100	Singletons11263	97.56	41	1	0	1	41	776	816	2e-15	79.1
Tea_306103	Singletons44267	97.56	41	1	0	1	41	529	489	2e-15	79.1
Tea_306118	Singletons5621	97.56	41	1	0	1	41	382	342	2e-15	79.1
Tea_306133	Singletons81423	97.56	41	1	0	1	41	77	37	2e-15	79.1
Tea_306153	Singletons52953	97.56	41	1	0	1	41	1788	1828	2e-15	79.1
Tea_306168	Singletons36955	97.56	41	1	0	1	41	580	540	2e-15	79.1
Tea_306186	Singletons52455	97.56	41	1	0	1	41	273	313	2e-15	79.1
Tea_306187	Singletons44206	97.56	41	1	0	1	41	278	238	2e-15	79.1
Tea_306191	Singletons7564	97.56	41	1	0	1	41	929	889	2e-15	79.1
Tea_306193	Singletons4010	97.56	41	1	0	1	41	173	133	2e-15	79.1
Tea_306199	Singletons51438	97.56	41	1	0	1	41	422	382	2e-15	79.1
Tea_306213	Singletons22060	97.56	41	1	0	1	41	704	744	2e-15	79.1
Tea_306214	Singletons125672	97.56	41	1	0	1	41	255	215	2e-15	79.1
Tea_306251	Singletons20250	97.56	41	1	0	1	41	474	434	2e-15	79.1
Tea_306252	Singletons43450	97.56	41	1	0	1	41	181	141	2e-15	79.1
Tea_306255	Singletons20504	97.56	41	1	0	1	41	666	706	2e-15	79.1
Tea_306272	Singletons98073	97.56	41	1	0	1	41	128	88	2e-15	79.1
Tea_306277	Singletons115379	97.56	41	1	0	1	41	56	96	2e-15	79.1
Tea_306279	Singletons27077	97.56	41	1	0	1	41	1544	1504	2e-15	79.1
Tea_306286	Singletons52	97.56	41	1	0	1	41	134	174	2e-15	79.1
Tea_306315	Singletons52518	97.56	41	1	0	1	41	356	396	2e-15	79.1
Tea_306322	Singletons53934	97.56	41	1	0	1	41	119	79	2e-15	79.1
Tea_306328	Singletons125802	97.56	41	1	0	1	41	233	273	2e-15	79.1
Tea_306339	Singletons125098	97.56	41	1	0	1	41	439	399	2e-15	79.1
Tea_306342	Singletons124694	97.56	41	1	0	1	41	312	352	2e-15	79.1
Tea_306372	Singletons12042	97.56	41	1	0	1	41	832	792	2e-15	79.1
Tea_306385	Singletons43574	97.56	41	1	0	1	41	398	438	2e-15	79.1
Tea_306388	Singletons11390	97.56	41	1	0	1	41	766	726	2e-15	79.1
Tea_306391	Singletons86565	97.56	41	1	0	1	41	87	47	2e-15	79.1
Tea_306392	Singletons29625	97.56	41	1	0	1	41	1374	1334	2e-15	79.1
Tea_306393	Singletons35193	97.56	41	1	0	1	41	373	413	2e-15	79.1
Tea_306403	Singletons49329	97.56	41	1	0	1	41	311	351	2e-15	79.1
Tea_306408	Singletons15255	97.56	41	1	0	1	41	399	439	2e-15	79.1
Tea_306445	Singletons206	97.56	41	1	0	1	41	321	281	2e-15	79.1
Tea_306447	Singletons50734	97.56	41	1	0	1	41	200	160	2e-15	79.1
Tea_306449	Singletons25757	97.56	41	1	0	1	41	426	386	2e-15	79.1
Tea_306466	Singletons106584	97.56	41	1	0	1	41	76	36	2e-15	79.1
Tea_306480	Singletons39892	97.56	41	1	0	1	41	713	673	2e-15	79.1
Tea_306484	Singletons4090	97.56	41	1	0	1	41	803	763	2e-15	79.1
Tea_306492	Singletons51031	97.56	41	1	0	1	41	455	495	2e-15	79.1
Tea_306501	Singletons98266	97.56	41	1	0	1	41	50	90	2e-15	79.1
Tea_306510	Singletons93572	97.56	41	1	0	1	41	106	66	2e-15	79.1
Tea_306514	Singletons16687	97.56	41	1	0	1	41	127	167	2e-15	79.1
Tea_306519	Singletons5394	97.56	41	1	0	1	41	210	170	2e-15	79.1
Tea_306521	Singletons13876	97.56	41	1	0	1	41	81	41	2e-15	79.1
Tea_306522	Singletons6821	97.56	41	1	0	1	41	39	79	2e-15	79.1
Tea_306526	Singletons75933	97.56	41	1	0	1	41	72	112	2e-15	79.1
Tea_306543	Singletons116670	97.56	41	1	0	1	41	220	180	2e-15	79.1
Tea_306545	Singletons54204	97.56	41	1	0	1	41	420	460	2e-15	79.1
Tea_306548	Singletons49400	97.56	41	1	0	1	41	1158	1118	2e-15	79.1
Tea_306549	Singletons27720	97.56	41	1	0	1	41	202	242	2e-15	79.1
Tea_306561	Singletons3467	97.56	41	1	0	1	41	2065	2105	2e-15	79.1
Tea_306574	Singletons125834	97.56	41	1	0	1	41	309	349	2e-15	79.1
Tea_306582	Singletons3912	97.56	41	1	0	1	41	1252	1292	2e-15	79.1
Tea_306584	Singletons51309	97.56	41	1	0	1	41	213	173	2e-15	79.1
Tea_306605	Singletons33010	97.56	41	1	0	1	41	35	75	2e-15	79.1
Tea_306607	Singletons104280	97.56	41	1	0	1	41	53	13	2e-15	79.1
Tea_306610	Singletons51119	97.56	41	1	0	1	41	715	755	2e-15	79.1
Tea_306616	Singletons3727	97.56	41	1	0	1	41	483	443	2e-15	79.1
Tea_306621	Singletons31139	97.56	41	1	0	1	41	1128	1088	2e-15	79.1
Tea_306625	Singletons7225	97.56	41	1	0	1	41	966	926	2e-15	79.1
Tea_306641	Singletons52039	97.56	41	1	0	1	41	1507	1467	2e-15	79.1
Tea_306655	Singletons31028	97.56	41	1	0	1	41	70	30	2e-15	79.1
Tea_306665	Singletons39184	97.56	41	1	0	1	41	1363	1403	2e-15	79.1
Tea_306671	Singletons108031	97.56	41	1	0	1	41	80	40	2e-15	79.1
Tea_306686	Singletons43890	97.56	41	1	0	1	41	196	156	2e-15	79.1
Tea_306692	Singletons11882	97.56	41	1	0	1	41	929	889	2e-15	79.1
Tea_306720	Singletons89321	97.56	41	1	0	1	41	136	96	2e-15	79.1
Tea_306721	Singletons38274	97.56	41	1	0	1	41	66	26	2e-15	79.1
Tea_306731	Singletons37370	97.56	41	1	0	1	41	121	161	2e-15	79.1
Tea_306735	Singletons119804	97.56	41	1	0	1	41	14	54	2e-15	79.1
Tea_306769	Singletons25131	97.56	41	1	0	1	41	746	706	2e-15	79.1
Tea_306794	Singletons44061	97.56	41	1	0	1	41	413	373	2e-15	79.1
Tea_306799	Singletons91138	97.56	41	1	0	1	41	82	42	2e-15	79.1
Tea_306800	Singletons81269	97.56	41	1	0	1	41	98	58	2e-15	79.1
Tea_306803	Singletons93953	97.56	41	1	0	1	41	8	48	2e-15	79.1
Tea_306804	Singletons118975	97.56	41	1	0	1	41	204	164	2e-15	79.1
Tea_306849	Singletons30196	97.56	41	1	0	1	41	1049	1089	2e-15	79.1
Tea_306856	Singletons20278	97.56	41	1	0	1	41	840	880	2e-15	79.1
Tea_306860	Singletons85742	97.56	41	1	0	1	41	119	79	2e-15	79.1
Tea_306873	Singletons45037	97.56	41	1	0	1	41	95	135	2e-15	79.1
Tea_306898	Singletons108474	97.56	41	1	0	1	41	176	136	2e-15	79.1
Tea_306901	Singletons15165	97.56	41	1	0	1	41	967	927	2e-15	79.1
Tea_306904	Singletons28640	97.56	41	1	0	1	41	239	279	2e-15	79.1
Tea_306906	Singletons49958	97.56	41	1	0	1	41	2547	2587	2e-15	79.1
Tea_306910	Singletons34246	97.56	41	1	0	1	41	540	580	2e-15	79.1
Tea_306918	Singletons25527	97.56	41	1	0	1	41	195	155	2e-15	79.1
Tea_306934	Singletons27428	97.56	41	1	0	1	41	171	211	2e-15	79.1
Tea_306959	Singletons82707	97.56	41	1	0	1	41	52	92	2e-15	79.1
Tea_306986	Singletons16240	97.56	41	1	0	1	41	720	760	2e-15	79.1
Tea_306994	Singletons42435	97.56	41	1	0	1	41	262	302	2e-15	79.1
Tea_307034	Singletons121091	97.56	41	1	0	1	41	85	45	2e-15	79.1
Tea_307038	Singletons18783	97.56	41	1	0	1	41	494	454	2e-15	79.1
Tea_307041	Singletons32325	97.56	41	1	0	1	41	996	956	2e-15	79.1
Tea_307060	Singletons109778	97.56	41	1	0	1	41	59	19	2e-15	79.1
Tea_307068	Singletons26950	97.56	41	1	0	1	41	57	97	2e-15	79.1
Tea_307072	Singletons112759	97.56	41	1	0	1	41	142	182	2e-15	79.1
Tea_307079	Singletons22080	97.56	41	1	0	1	41	968	928	2e-15	79.1
Tea_307095	Singletons103554	97.56	41	1	0	1	41	41	1	2e-15	79.1
Tea_307096	Singletons49841	97.56	41	1	0	1	41	270	310	2e-15	79.1
Tea_307122	Singletons54398	97.56	41	1	0	1	41	75	35	2e-15	79.1
Tea_307137	Singletons54502	97.56	41	1	0	1	41	1051	1091	2e-15	79.1
Tea_307141	Singletons14214	97.56	41	1	0	1	41	601	561	2e-15	79.1
Tea_307172	Singletons26950	97.56	41	1	0	1	41	324	284	2e-15	79.1
Tea_307181	Singletons58589	97.56	41	1	0	1	41	76	36	2e-15	79.1
Tea_307189	Singletons52284	97.56	41	1	0	1	41	421	461	2e-15	79.1
Tea_307190	Singletons38227	97.56	41	1	0	1	41	141	101	2e-15	79.1
Tea_307192	Singletons11294	97.56	41	1	0	1	41	273	233	2e-15	79.1
Tea_307223	Singletons21631	97.56	41	1	0	1	41	319	359	2e-15	79.1
Tea_307228	Singletons108670	97.56	41	1	0	1	41	5	45	2e-15	79.1
Tea_307237	Singletons38463	97.56	41	1	0	1	41	1061	1101	2e-15	79.1
Tea_307241	Singletons951	97.56	41	1	0	1	41	1730	1770	2e-15	79.1
Tea_307243	Singletons51432	97.56	41	1	0	1	41	47	7	2e-15	79.1
Tea_307246	Singletons45262	97.56	41	1	0	1	41	575	615	2e-15	79.1
Tea_307258	Singletons22025	97.56	41	1	0	1	41	239	199	2e-15	79.1
Tea_307273	Singletons85708	97.56	41	1	0	1	41	39	79	2e-15	79.1
Tea_307286	Singletons44381	97.56	41	1	0	1	41	636	596	2e-15	79.1
Tea_307303	Singletons125132	97.56	41	1	0	1	41	54	14	2e-15	79.1
Tea_307305	Singletons49186	97.56	41	1	0	1	41	212	172	2e-15	79.1
Tea_307325	Singletons37401	97.56	41	1	0	1	41	1521	1481	2e-15	79.1
Tea_307337	Singletons54227	97.56	41	1	0	1	41	1359	1319	2e-15	79.1
Tea_307344	Singletons159	97.56	41	1	0	1	41	362	322	2e-15	79.1
Tea_307365	Singletons39888	97.56	41	1	0	1	41	396	436	2e-15	79.1
Tea_307377	Singletons38079	97.56	41	1	0	1	41	476	436	2e-15	79.1
Tea_307386	Singletons89321	97.56	41	1	0	1	41	88	128	2e-15	79.1
Tea_307398	Singletons79699	97.56	41	1	0	1	41	14	54	2e-15	79.1
Tea_307410	Singletons48220	97.56	41	1	0	1	41	220	180	2e-15	79.1
Tea_307425	Singletons8718	97.56	41	1	0	1	41	347	387	2e-15	79.1
Tea_307450	Singletons115392	97.56	41	1	0	1	41	52	92	2e-15	79.1
Tea_307454	Singletons52959	97.56	41	1	0	1	41	311	271	2e-15	79.1
Tea_307457	Singletons58737	97.56	41	1	0	1	41	49	89	2e-15	79.1
Tea_307458	Singletons23234	97.56	41	1	0	1	41	452	412	2e-15	79.1
Tea_307471	Singletons97363	97.56	41	1	0	1	41	126	86	2e-15	79.1
Tea_307481	Singletons20639	97.56	41	1	0	1	41	24	64	2e-15	79.1
Tea_307483	Singletons21804	97.56	41	1	0	1	41	533	493	2e-15	79.1
Tea_307487	Singletons118294	97.56	41	1	0	1	41	181	141	2e-15	79.1
Tea_307488	Singletons19440	97.56	41	1	0	1	41	597	637	2e-15	79.1
Tea_307500	Singletons29998	97.56	41	1	0	1	41	607	567	2e-15	79.1
Tea_307501	Singletons19079	97.56	41	1	0	1	41	292	252	2e-15	79.1
Tea_307504	Singletons33283	97.56	41	1	0	1	41	398	438	2e-15	79.1
Tea_307507	Singletons3506	97.56	41	1	0	1	41	885	925	2e-15	79.1
Tea_307508	Singletons41704	97.56	41	1	0	1	41	145	185	2e-15	79.1
Tea_307515	Singletons14799	97.56	41	1	0	1	41	513	553	2e-15	79.1
Tea_307523	Singletons24945	97.56	41	1	0	1	41	485	525	2e-15	79.1
Tea_307530	Singletons32037	97.56	41	1	0	1	41	1126	1166	2e-15	79.1
Tea_307535	Singletons6497	97.56	41	1	0	1	41	67	27	2e-15	79.1
Tea_307536	Singletons110202	97.56	41	1	0	1	41	154	114	2e-15	79.1
Tea_307542	Singletons39308	97.56	41	1	0	1	41	260	300	2e-15	79.1
Tea_307550	Singletons42842	97.56	41	1	0	1	41	1019	979	2e-15	79.1
Tea_307570	Singletons48160	97.56	41	1	0	1	41	369	409	2e-15	79.1
Tea_307577	Singletons40723	97.56	41	1	0	1	41	1438	1478	2e-15	79.1
Tea_307580	Singletons27409	97.56	41	1	0	1	41	377	337	2e-15	79.1
Tea_307583	Singletons8331	97.56	41	1	0	1	41	2466	2426	2e-15	79.1
Tea_307584	Singletons25535	97.56	41	1	0	1	41	46	6	2e-15	79.1
Tea_307591	Singletons22300	97.56	41	1	0	1	41	740	700	2e-15	79.1
Tea_307598	Cluster399_Consensus1	97.56	41	1	0	1	41	972	932	2e-15	79.1
Tea_307599	Singletons38079	97.56	41	1	0	1	41	388	348	2e-15	79.1
Tea_307618	Singletons16882	97.56	41	1	0	1	41	118	78	2e-15	79.1
Tea_307628	Singletons39689	97.56	41	1	0	1	41	183	223	2e-15	79.1
Tea_307630	Singletons111112	97.56	41	1	0	1	41	134	94	2e-15	79.1
Tea_307655	Singletons14526	97.56	41	1	0	1	41	21	61	2e-15	79.1
Tea_307661	Singletons51375	97.56	41	1	0	1	41	515	475	2e-15	79.1
Tea_307678	Singletons124143	97.56	41	1	0	1	41	246	286	2e-15	79.1
Tea_307687	Singletons31414	97.56	41	1	0	1	41	43	83	2e-15	79.1
Tea_307690	Singletons113287	97.56	41	1	0	1	41	89	129	2e-15	79.1
Tea_307694	Singletons107506	97.56	41	1	0	1	41	191	151	2e-15	79.1
Tea_307705	Singletons2649	97.56	41	1	0	1	41	45	85	2e-15	79.1
Tea_307713	Singletons121224	97.56	41	1	0	1	41	271	311	2e-15	79.1
Tea_307722	Singletons116288	97.56	41	1	0	1	41	149	109	2e-15	79.1
Tea_307732	Singletons124443	97.56	41	1	0	1	41	69	29	2e-15	79.1
Tea_307738	Singletons13829	97.56	41	1	0	1	41	455	415	2e-15	79.1
Tea_307743	Singletons31369	97.56	41	1	0	1	41	1978	1938	2e-15	79.1
Tea_307759	Singletons65645	97.56	41	1	0	1	41	73	33	2e-15	79.1
Tea_307770	Singletons117226	97.56	41	1	0	1	41	113	153	2e-15	79.1
Tea_307786	Singletons10601	97.56	41	1	0	1	41	742	782	2e-15	79.1
Tea_307787	Singletons43458	97.56	41	1	0	1	41	342	382	2e-15	79.1
Tea_307790	Singletons44981	97.56	41	1	0	1	41	393	353	2e-15	79.1
Tea_307802	Singletons46613	97.56	41	1	0	1	41	840	800	2e-15	79.1
Tea_307809	Singletons7277	97.56	41	1	0	1	41	163	203	2e-15	79.1
Tea_307812	Singletons116808	97.56	41	1	0	1	41	48	88	2e-15	79.1
Tea_307831	Singletons43658	97.56	41	1	0	1	41	361	401	2e-15	79.1
Tea_307832	Singletons24347	97.56	41	1	0	1	41	621	581	2e-15	79.1
Tea_307850	Singletons28648	97.56	41	1	0	1	41	94	134	2e-15	79.1
Tea_307874	Singletons6092	97.56	41	1	0	1	41	219	259	2e-15	79.1
Tea_307880	Singletons31124	97.56	41	1	0	1	41	66	26	2e-15	79.1
Tea_307883	Singletons77467	97.56	41	1	0	1	41	106	66	2e-15	79.1
Tea_307886	Singletons30367	97.56	41	1	0	1	41	1251	1291	2e-15	79.1
Tea_307888	Singletons54748	97.56	41	1	0	1	41	1491	1531	2e-15	79.1
Tea_307897	Singletons19599	97.56	41	1	0	1	41	49	9	2e-15	79.1
Tea_307906	Singletons52505	97.56	41	1	0	1	41	625	585	2e-15	79.1
Tea_307908	Singletons11121	97.56	41	1	0	1	41	2179	2219	2e-15	79.1
Tea_307909	Singletons19450	97.56	41	1	0	1	41	473	513	2e-15	79.1
Tea_307910	Singletons49121	97.56	41	1	0	1	41	83	123	2e-15	79.1
Tea_307911	Singletons51415	97.56	41	1	0	1	41	972	1012	2e-15	79.1
Tea_307913	Singletons52440	97.56	41	1	0	1	41	77	117	2e-15	79.1
Tea_307921	Singletons108647	97.56	41	1	0	1	41	81	41	2e-15	79.1
Tea_307952	Singletons37786	97.56	41	1	0	1	41	622	582	2e-15	79.1
Tea_307953	Singletons27607	97.56	41	1	0	1	41	3315	3275	2e-15	79.1
Tea_307955	Singletons120065	97.56	41	1	0	1	41	215	175	2e-15	79.1
Tea_307956	Singletons10718	97.56	41	1	0	1	41	780	740	2e-15	79.1
Tea_307987	Cluster1343_Consensus1	97.56	41	1	0	1	41	2778	2818	2e-15	79.1
Tea_307992	Singletons43683	97.56	41	1	0	1	41	21	61	2e-15	79.1
Tea_307995	Singletons32181	97.56	41	1	0	1	41	1207	1167	2e-15	79.1
Tea_307999	Singletons34379	97.56	41	1	0	1	41	1789	1829	2e-15	79.1
Tea_308020	Singletons54521	97.56	41	1	0	1	41	818	858	2e-15	79.1
Tea_308029	Singletons25675	97.56	41	1	0	1	41	189	229	2e-15	79.1
Tea_308049	Singletons27423	97.56	41	1	0	1	41	390	350	2e-15	79.1
Tea_308055	Singletons41893	97.56	41	1	0	1	41	220	180	2e-15	79.1
Tea_308058	Singletons121922	97.56	41	1	0	1	41	224	264	2e-15	79.1
Tea_308063	Singletons124825	97.56	41	1	0	1	41	383	423	2e-15	79.1
Tea_308065	Singletons51235	97.56	41	1	0	1	41	6	46	2e-15	79.1
Tea_308076	Singletons48135	97.56	41	1	0	1	41	86	126	2e-15	79.1
Tea_308099	Singletons43336	97.56	41	1	0	1	41	1731	1691	2e-15	79.1
Tea_308113	Singletons15687	97.56	41	1	0	1	41	834	794	2e-15	79.1
Tea_308135	Singletons5569	97.56	41	1	0	1	41	42	2	2e-15	79.1
Tea_308138	Singletons104150	97.56	41	1	0	1	41	25	65	2e-15	79.1
Tea_308148	Singletons44233	97.56	41	1	0	1	41	784	744	2e-15	79.1
Tea_308160	Singletons125015	97.56	41	1	0	1	41	419	459	2e-15	79.1
Tea_308172	Singletons22306	97.56	41	1	0	1	41	27	67	2e-15	79.1
Tea_308190	Singletons28335	97.56	41	1	0	1	41	833	793	2e-15	79.1
Tea_308199	Singletons2818	97.56	41	1	0	1	41	197	237	2e-15	79.1
Tea_308203	Singletons23344	97.56	41	1	0	1	41	564	604	2e-15	79.1
Tea_308204	Singletons3926	97.56	41	1	0	1	41	51	11	2e-15	79.1
Tea_308206	Singletons125656	97.56	41	1	0	1	41	616	576	2e-15	79.1
Tea_308208	Singletons18847	97.56	41	1	0	1	41	234	194	2e-15	79.1
Tea_308209	Singletons9040	97.56	41	1	0	1	41	61	21	2e-15	79.1
Tea_308223	Singletons28129	97.56	41	1	0	1	41	1048	1088	2e-15	79.1
Tea_308243	Singletons10524	97.56	41	1	0	1	41	993	1033	2e-15	79.1
Tea_308263	Singletons95902	97.56	41	1	0	1	41	76	116	2e-15	79.1
Tea_308270	Singletons50045	97.56	41	1	0	1	41	165	205	2e-15	79.1
Tea_308284	Singletons51119	97.56	41	1	0	1	41	575	535	2e-15	79.1
Tea_308287	Singletons38480	97.56	41	1	0	1	41	296	256	2e-15	79.1
Tea_308289	Singletons30402	97.56	41	1	0	1	41	492	532	2e-15	79.1
Tea_308304	Singletons54756	97.56	41	1	0	1	41	797	757	2e-15	79.1
Tea_308305	Singletons61607	97.56	41	1	0	1	41	104	64	2e-15	79.1
Tea_308306	Singletons2971	97.56	41	1	0	1	41	491	531	2e-15	79.1
Tea_308311	Singletons5207	97.56	41	1	0	1	41	580	620	2e-15	79.1
Tea_308321	Singletons120331	97.56	41	1	0	1	41	191	151	2e-15	79.1
Tea_308332	Singletons2245	97.56	41	1	0	1	41	1578	1618	2e-15	79.1
Tea_308335	Singletons122628	97.56	41	1	0	1	41	235	275	2e-15	79.1
Tea_308339	Singletons30168	97.56	41	1	0	1	41	607	647	2e-15	79.1
Tea_308342	Singletons65143	97.56	41	1	0	1	41	42	82	2e-15	79.1
Tea_308347	Singletons53585	97.56	41	1	0	1	41	384	424	2e-15	79.1
Tea_308352	Singletons20689	97.56	41	1	0	1	41	101	61	2e-15	79.1
Tea_308353	Singletons4681	97.56	41	1	0	1	41	126	166	2e-15	79.1
Tea_308355	Singletons18872	97.56	41	1	0	1	41	545	585	2e-15	79.1
Tea_308357	Singletons37363	97.56	41	1	0	1	41	112	152	2e-15	79.1
Tea_308359	Singletons51896	97.56	41	1	0	1	41	346	306	2e-15	79.1
Tea_308362	Singletons53114	97.56	41	1	0	1	41	179	219	2e-15	79.1
Tea_308363	Singletons18425	97.56	41	1	0	1	41	2241	2281	2e-15	79.1
Tea_308366	Singletons7501	97.56	41	1	0	1	41	608	568	2e-15	79.1
Tea_308376	Singletons16416	97.56	41	1	0	1	41	235	195	2e-15	79.1
Tea_308378	Singletons5109	97.56	41	1	0	1	41	633	673	2e-15	79.1
Tea_308393	Singletons9879	97.56	41	1	0	1	41	241	201	2e-15	79.1
Tea_308399	Singletons53677	97.56	41	1	0	1	41	272	232	2e-15	79.1
Tea_308404	Singletons43090	97.56	41	1	0	1	41	163	123	2e-15	79.1
Tea_308410	Singletons49920	97.56	41	1	0	1	41	137	97	2e-15	79.1
Tea_308423	Singletons38454	97.56	41	1	0	1	41	1154	1194	2e-15	79.1
Tea_308429	Singletons68029	97.56	41	1	0	1	41	85	45	2e-15	79.1
Tea_308433	Singletons39784	97.56	41	1	0	1	41	326	286	2e-15	79.1
Tea_308435	Singletons15276	97.56	41	1	0	1	41	472	432	2e-15	79.1
Tea_308436	Singletons32890	97.56	41	1	0	1	41	1319	1279	2e-15	79.1
Tea_308444	Singletons93593	97.56	41	1	0	1	41	74	34	2e-15	79.1
Tea_308446	Singletons10341	97.56	41	1	0	1	41	1614	1574	2e-15	79.1
Tea_308461	Singletons14800	97.56	41	1	0	1	41	239	199	2e-15	79.1
Tea_308471	Singletons19940	97.56	41	1	0	1	41	334	374	2e-15	79.1
Tea_308474	Singletons119002	97.56	41	1	0	1	41	141	181	2e-15	79.1
Tea_308482	Singletons48836	97.56	41	1	0	1	41	184	224	2e-15	79.1
Tea_308489	Singletons8316	97.56	41	1	0	1	41	991	1031	2e-15	79.1
Tea_308493	Singletons8641	97.56	41	1	0	1	41	241	201	2e-15	79.1
Tea_308496	Singletons94340	97.56	41	1	0	1	41	71	31	2e-15	79.1
Tea_308508	Singletons2273	97.56	41	1	0	1	41	881	841	2e-15	79.1
Tea_308514	Singletons18591	97.56	41	1	0	1	41	233	273	2e-15	79.1
Tea_308539	Singletons110202	97.56	41	1	0	1	41	151	191	2e-15	79.1
Tea_308542	Singletons22678	97.56	41	1	0	1	41	576	616	2e-15	79.1
Tea_308548	Singletons15202	97.56	41	1	0	1	41	1666	1706	2e-15	79.1
Tea_308552	Singletons6060	97.56	41	1	0	1	41	320	360	2e-15	79.1
Tea_308554	Singletons32150	97.56	41	1	0	1	41	626	666	2e-15	79.1
Tea_308590	Singletons41883	97.56	41	1	0	1	41	313	273	2e-15	79.1
Tea_308593	Singletons34169	97.56	41	1	0	1	41	511	471	2e-15	79.1
Tea_308605	Singletons12517	97.56	41	1	0	1	41	234	194	2e-15	79.1
Tea_308611	Singletons1901	97.56	41	1	0	1	41	2080	2040	2e-15	79.1
Tea_308616	Singletons19791	97.56	41	1	0	1	41	3272	3312	2e-15	79.1
Tea_308618	Singletons11880	97.56	41	1	0	1	41	60	20	2e-15	79.1
Tea_308622	Singletons53651	97.56	41	1	0	1	41	135	95	2e-15	79.1
Tea_308635	Singletons35820	97.56	41	1	0	1	41	216	176	2e-15	79.1
Tea_308649	Singletons94278	97.56	41	1	0	1	41	87	127	2e-15	79.1
Tea_308653	Singletons41930	97.56	41	1	0	1	41	443	483	2e-15	79.1
Tea_308656	Singletons6518	97.56	41	1	0	1	41	1714	1754	2e-15	79.1
Tea_308668	Singletons84809	97.56	41	1	0	1	41	68	108	2e-15	79.1
Tea_308677	Singletons3633	97.56	41	1	0	1	41	783	823	2e-15	79.1
Tea_308704	Singletons3751	97.56	41	1	0	1	41	355	395	2e-15	79.1
Tea_308717	Singletons16551	97.56	41	1	0	1	41	339	299	2e-15	79.1
Tea_308722	Singletons63134	97.56	41	1	0	1	41	60	100	2e-15	79.1
Tea_308726	Singletons15178	97.56	41	1	0	1	41	266	226	2e-15	79.1
Tea_308736	Singletons15417	97.56	41	1	0	1	41	1181	1141	2e-15	79.1
Tea_308743	Singletons14647	97.56	41	1	0	1	41	337	297	2e-15	79.1
Tea_308770	Singletons11005	97.56	41	1	0	1	41	226	186	2e-15	79.1
Tea_308773	Singletons36973	97.56	41	1	0	1	41	31	71	2e-15	79.1
Tea_308779	Singletons48004	97.56	41	1	0	1	41	57	17	2e-15	79.1
Tea_308783	Singletons25841	97.56	41	1	0	1	41	641	601	2e-15	79.1
Tea_308788	Singletons28475	97.56	41	1	0	1	41	1036	996	2e-15	79.1
Tea_308793	Singletons68267	97.56	41	1	0	1	41	44	4	2e-15	79.1
Tea_308798	Singletons6082	97.56	41	1	0	1	41	20	60	2e-15	79.1
Tea_308803	Singletons82707	97.56	41	1	0	1	41	55	15	2e-15	79.1
Tea_308804	Singletons25908	97.56	41	1	0	1	41	16	56	2e-15	79.1
Tea_308809	Singletons38414	97.56	41	1	0	1	41	153	113	2e-15	79.1
Tea_308821	Singletons19879	97.56	41	1	0	1	41	63	23	2e-15	79.1
Tea_308822	Singletons20902	97.56	41	1	0	1	41	254	214	2e-15	79.1
Tea_308825	Singletons120230	97.56	41	1	0	1	41	177	137	2e-15	79.1
Tea_308826	Singletons59251	97.56	41	1	0	1	41	22	62	2e-15	79.1
Tea_308831	Singletons45659	97.56	41	1	0	1	41	506	466	2e-15	79.1
Tea_308832	Singletons11525	97.56	41	1	0	1	41	824	864	2e-15	79.1
Tea_308835	Singletons10034	97.56	41	1	0	1	41	378	418	2e-15	79.1
Tea_308846	Singletons122350	97.56	41	1	0	1	41	114	74	2e-15	79.1
Tea_308850	Singletons5932	97.56	41	1	0	1	41	504	544	2e-15	79.1
Tea_308853	Singletons16216	97.56	41	1	0	1	41	93	53	2e-15	79.1
Tea_308859	Singletons126114	97.56	41	1	0	1	41	459	419	2e-15	79.1
Tea_308860	Singletons28060	97.56	41	1	0	1	41	338	298	2e-15	79.1
Tea_308862	Singletons114814	97.56	41	1	0	1	41	84	44	2e-15	79.1
Tea_308863	Singletons123758	97.56	41	1	0	1	41	294	334	2e-15	79.1
Tea_308869	Singletons117518	97.56	41	1	0	1	41	101	61	2e-15	79.1
Tea_308874	Singletons47142	97.56	41	1	0	1	41	1145	1105	2e-15	79.1
Tea_308875	Singletons64735	97.56	41	1	0	1	41	85	45	2e-15	79.1
Tea_308909	Singletons11525	97.56	41	1	0	1	41	576	616	2e-15	79.1
Tea_308910	Singletons28145	97.56	41	1	0	1	41	480	440	2e-15	79.1
Tea_308914	Singletons6085	97.56	41	1	0	1	41	162	202	2e-15	79.1
Tea_308918	Singletons34509	97.56	41	1	0	1	41	68	28	2e-15	79.1
Tea_308926	Singletons16442	97.56	41	1	0	1	41	414	454	2e-15	79.1
Tea_308929	Singletons53555	97.56	41	1	0	1	41	1386	1346	2e-15	79.1
Tea_308934	Singletons112295	97.56	41	1	0	1	41	208	168	2e-15	79.1
Tea_308943	Singletons89202	97.56	41	1	0	1	41	79	39	2e-15	79.1
Tea_308944	Singletons26099	97.56	41	1	0	1	41	172	212	2e-15	79.1
Tea_308951	Singletons29438	97.56	41	1	0	1	41	69	29	2e-15	79.1
Tea_308960	Singletons50504	97.56	41	1	0	1	41	615	655	2e-15	79.1
Tea_308961	Singletons4579	97.56	41	1	0	1	41	1085	1125	2e-15	79.1
Tea_308966	Singletons120960	97.56	41	1	0	1	41	163	203	2e-15	79.1
Tea_308981	Singletons7719	97.56	41	1	0	1	41	1516	1556	2e-15	79.1
Tea_308982	Singletons21963	97.56	41	1	0	1	41	586	626	2e-15	79.1
Tea_308996	Singletons102741	97.56	41	1	0	1	41	57	97	2e-15	79.1
Tea_309004	Singletons37786	97.56	41	1	0	1	41	541	501	2e-15	79.1
Tea_309010	Singletons103374	97.56	41	1	0	1	41	168	128	2e-15	79.1
Tea_309016	Singletons99632	97.56	41	1	0	1	41	96	136	2e-15	79.1
Tea_309017	Singletons35069	97.56	41	1	0	1	41	102	62	2e-15	79.1
Tea_309019	Singletons30084	97.56	41	1	0	1	41	1318	1358	2e-15	79.1
Tea_309027	Singletons24202	97.56	41	1	0	1	41	1319	1279	2e-15	79.1
Tea_309028	Singletons35455	97.56	41	1	0	1	41	433	473	2e-15	79.1
Tea_309042	Singletons50921	97.56	41	1	0	1	41	103	143	2e-15	79.1
Tea_309065	Singletons31376	97.56	41	1	0	1	41	24	64	2e-15	79.1
Tea_309073	Singletons34885	97.56	41	1	0	1	41	363	403	2e-15	79.1
Tea_309077	Singletons15976	97.56	41	1	0	1	41	122	162	2e-15	79.1
Tea_309079	Singletons32341	97.56	41	1	0	1	41	613	573	2e-15	79.1
Tea_309080	Singletons29261	97.56	41	1	0	1	41	273	313	2e-15	79.1
Tea_309082	Singletons36962	97.56	41	1	0	1	41	288	248	2e-15	79.1
Tea_309085	Singletons125861	97.56	41	1	0	1	41	476	436	2e-15	79.1
Tea_309087	Singletons104236	97.56	41	1	0	1	41	85	45	2e-15	79.1
Tea_309088	Singletons15417	97.56	41	1	0	1	41	906	946	2e-15	79.1
Tea_309090	Singletons29206	97.56	41	1	0	1	41	160	200	2e-15	79.1
Tea_309094	Singletons34317	97.56	41	1	0	1	41	228	188	2e-15	79.1
Tea_309108	Singletons115970	97.56	41	1	0	1	41	104	64	2e-15	79.1
Tea_309114	Singletons98898	97.56	41	1	0	1	41	28	68	2e-15	79.1
Tea_309118	Singletons57441	97.56	41	1	0	1	41	53	93	2e-15	79.1
Tea_309123	Singletons123558	97.56	41	1	0	1	41	110	150	2e-15	79.1
Tea_309128	Singletons25883	97.56	41	1	0	1	41	369	409	2e-15	79.1
Tea_309134	Singletons21196	97.56	41	1	0	1	41	1134	1094	2e-15	79.1
Tea_309135	Singletons120520	97.56	41	1	0	1	41	232	272	2e-15	79.1
Tea_309138	Singletons10872	97.56	41	1	0	1	41	1247	1287	2e-15	79.1
Tea_309145	Singletons46329	97.56	41	1	0	1	41	3476	3436	2e-15	79.1
Tea_309148	Singletons67819	97.56	41	1	0	1	41	90	50	2e-15	79.1
Tea_309159	Singletons28055	97.56	41	1	0	1	41	93	53	2e-15	79.1
Tea_309165	Singletons6438	97.56	41	1	0	1	41	3124	3084	2e-15	79.1
Tea_309168	Singletons45066	97.56	41	1	0	1	41	116	76	2e-15	79.1
Tea_309181	Singletons124616	97.56	41	1	0	1	41	298	258	2e-15	79.1
Tea_309182	Singletons14387	97.56	41	1	0	1	41	355	315	2e-15	79.1
Tea_309188	Singletons43932	97.56	41	1	0	1	41	136	176	2e-15	79.1
Tea_309192	Singletons7751	97.56	41	1	0	1	41	724	764	2e-15	79.1
Tea_309195	Singletons9480	97.56	41	1	0	1	41	263	303	2e-15	79.1
Tea_309216	Singletons22691	97.56	41	1	0	1	41	75	35	2e-15	79.1
Tea_309230	Singletons28735	97.56	41	1	0	1	41	436	476	2e-15	79.1
Tea_309240	Singletons125069	97.56	41	1	0	1	41	283	243	2e-15	79.1
Tea_309247	Singletons39668	97.56	41	1	0	1	41	554	514	2e-15	79.1
Tea_309249	Singletons115461	97.56	41	1	0	1	41	189	149	2e-15	79.1
Tea_309250	Singletons32744	97.56	41	1	0	1	41	42	2	2e-15	79.1
Tea_309255	Singletons18625	97.56	41	1	0	1	41	728	768	2e-15	79.1
Tea_309273	Singletons26727	97.56	41	1	0	1	41	1935	1975	2e-15	79.1
Tea_309276	Singletons8128	97.56	41	1	0	1	41	1147	1107	2e-15	79.1
Tea_309281	Singletons31773	97.56	41	1	0	1	41	497	537	2e-15	79.1
Tea_309288	Singletons107721	97.56	41	1	0	1	41	148	188	2e-15	79.1
Tea_309310	Singletons30880	97.56	41	1	0	1	41	3140	3180	2e-15	79.1
Tea_309312	Singletons16971	97.56	41	1	0	1	41	1832	1792	2e-15	79.1
Tea_309315	Singletons47262	97.56	41	1	0	1	41	292	252	2e-15	79.1
Tea_309318	Singletons36645	97.56	41	1	0	1	41	636	676	2e-15	79.1
Tea_309322	Singletons39340	97.56	41	1	0	1	41	613	573	2e-15	79.1
Tea_309327	Singletons7564	97.56	41	1	0	1	41	647	687	2e-15	79.1
Tea_309338	Singletons52342	97.56	41	1	0	1	41	217	257	2e-15	79.1
Tea_309346	Singletons50177	97.56	41	1	0	1	41	793	833	2e-15	79.1
Tea_309353	Singletons117615	97.56	41	1	0	1	41	110	70	2e-15	79.1
Tea_309354	Singletons17669	97.56	41	1	0	1	41	1375	1415	2e-15	79.1
Tea_309370	Singletons2187	97.56	41	1	0	1	41	236	196	2e-15	79.1
Tea_309372	Singletons53964	97.56	41	1	0	1	41	430	470	2e-15	79.1
Tea_309376	Singletons53283	97.56	41	1	0	1	41	732	692	2e-15	79.1
Tea_309381	Singletons26990	97.56	41	1	0	1	41	68	28	2e-15	79.1
Tea_309382	Singletons19197	97.56	41	1	0	1	41	382	342	2e-15	79.1
Tea_309406	Singletons49081	97.56	41	1	0	1	41	266	306	2e-15	79.1
Tea_309409	Cluster1598_Consensus1	97.56	41	1	0	1	41	100	140	2e-15	79.1
Tea_309414	Singletons22489	97.56	41	1	0	1	41	1000	1040	2e-15	79.1
Tea_309417	Singletons120925	97.56	41	1	0	1	41	240	280	2e-15	79.1
Tea_309418	Singletons113571	97.56	41	1	0	1	41	204	164	2e-15	79.1
Tea_309424	Singletons33423	97.56	41	1	0	1	41	753	713	2e-15	79.1
Tea_309436	Singletons125155	97.56	41	1	0	1	41	191	231	2e-15	79.1
Tea_309438	Singletons22060	97.56	41	1	0	1	41	707	667	2e-15	79.1
Tea_309440	Singletons30334	97.56	41	1	0	1	41	387	347	2e-15	79.1
Tea_309443	Singletons106411	97.56	41	1	0	1	41	94	54	2e-15	79.1
Tea_309453	Singletons37466	97.56	41	1	0	1	41	24	64	2e-15	79.1
Tea_309458	Singletons44904	97.56	41	1	0	1	41	157	117	2e-15	79.1
Tea_309459	Singletons28129	97.56	41	1	0	1	41	735	695	2e-15	79.1
Tea_309465	Singletons14657	97.56	41	1	0	1	41	259	219	2e-15	79.1
Tea_309479	Singletons39681	97.56	41	1	0	1	41	311	271	2e-15	79.1
Tea_309480	Singletons101069	97.56	41	1	0	1	41	14	54	2e-15	79.1
Tea_309481	Singletons8975	97.56	41	1	0	1	41	158	118	2e-15	79.1
Tea_309489	Singletons32642	97.56	41	1	0	1	41	561	601	2e-15	79.1
Tea_309493	Singletons41732	97.56	41	1	0	1	41	277	317	2e-15	79.1
Tea_309495	Singletons115769	97.56	41	1	0	1	41	250	210	2e-15	79.1
Tea_309497	Singletons81728	97.56	41	1	0	1	41	72	112	2e-15	79.1
Tea_309498	Singletons66732	97.56	41	1	0	1	41	12	52	2e-15	79.1
Tea_309504	Singletons11265	97.56	41	1	0	1	41	227	187	2e-15	79.1
Tea_309504	Singletons8259	97.56	41	1	0	1	41	129	89	2e-15	79.1
Tea_309505	Singletons9028	97.56	41	1	0	1	41	1470	1430	2e-15	79.1
Tea_309507	Singletons16232	97.56	41	1	0	1	41	188	148	2e-15	79.1
Tea_309508	Singletons90515	97.56	41	1	0	1	41	47	87	2e-15	79.1
Tea_311663	Singletons49398	97.56	41	1	0	1	41	239	199	7e-15	77.2
Tea_311664	Singletons53023	97.56	41	1	0	1	41	77	37	7e-15	77.2
Tea_311671	Singletons125904	97.56	41	1	0	1	41	393	433	7e-15	77.2
Tea_311766	Singletons122791	97.56	41	1	0	1	41	146	186	7e-15	77.2
Tea_311777	Singletons38358	97.56	41	1	0	1	41	411	451	7e-15	77.2
Tea_311778	Singletons33082	97.56	41	1	0	1	41	92	132	7e-15	77.2
Tea_311791	Singletons103710	97.56	41	1	0	1	41	170	130	7e-15	77.2
Tea_311839	Singletons42474	97.56	41	1	0	1	41	209	249	7e-15	77.2
Tea_311873	Singletons13837	97.56	41	1	0	1	41	1710	1750	7e-15	77.2
Tea_311907	Singletons60532	97.56	41	1	0	1	41	41	1	7e-15	77.2
Tea_311937	Singletons6178	97.56	41	1	0	1	41	506	466	7e-15	77.2
Tea_311953	Singletons123507	97.56	41	1	0	1	41	215	255	7e-15	77.2
Tea_311954	Singletons122431	97.56	41	1	0	1	41	260	220	7e-15	77.2
Tea_311973	Singletons36135	97.56	41	1	0	1	41	389	349	7e-15	77.2
Tea_311974	Singletons41675	97.56	41	1	0	1	41	340	300	7e-15	77.2
Tea_311991	Singletons3667	97.56	41	1	0	1	41	155	115	7e-15	77.2
Tea_312001	Cluster40_Consensus1	97.56	41	1	0	1	41	283	243	7e-15	77.2
Tea_312002	Singletons113929	97.56	41	1	0	1	41	182	142	7e-15	77.2
Tea_312027	Singletons21047	97.56	41	1	0	1	41	758	798	7e-15	77.2
Tea_312034	Singletons94521	97.56	41	1	0	1	41	112	152	7e-15	77.2
Tea_312052	Singletons46399	97.56	41	1	0	1	41	325	365	7e-15	77.2
Tea_312068	Singletons117567	97.56	41	1	0	1	41	18	58	7e-15	77.2
Tea_312075	Singletons7552	97.56	41	1	0	1	41	192	232	7e-15	77.2
Tea_312090	Singletons2086	97.56	41	1	0	1	41	184	224	7e-15	77.2
Tea_312103	Singletons3220	97.56	41	1	0	1	41	228	268	7e-15	77.2
Tea_312109	Singletons3396	97.56	41	1	0	1	41	30	70	7e-15	77.2
Tea_312133	Singletons33220	97.56	41	1	0	1	41	379	339	7e-15	77.2
Tea_312139	Singletons34277	97.56	41	1	0	1	41	345	385	7e-15	77.2
Tea_312141	Singletons10158	97.56	41	1	0	1	41	1373	1413	7e-15	77.2
Tea_312142	Singletons88037	97.56	41	1	0	1	41	48	88	7e-15	77.2
Tea_312166	Singletons9629	97.56	41	1	0	1	41	893	853	7e-15	77.2
Tea_312168	Singletons54029	97.56	41	1	0	1	41	51	91	7e-15	77.2
Tea_312169	Singletons27413	97.56	41	1	0	1	41	250	210	7e-15	77.2
Tea_312197	Singletons37227	97.56	41	1	0	1	41	334	374	7e-15	77.2
Tea_312239	Cluster1423_Consensus1	97.56	41	1	0	1	41	394	434	7e-15	77.2
Tea_287534	Singletons104606	95.12	41	1	1	1	41	178	139	1e-10	62.9
Tea_299964	Singletons5135	95.12	41	1	1	1	41	76	37	1e-10	62.9
Tea_309225	Singletons37268	95.12	41	1	1	1	40	250	290	2e-09	58.9
Tea_288067	Singletons123566	90.24	41	0	1	1	41	51	15	2e-06	48.8
Tea_284156	Singletons10904	100	40	0	0	1	40	2012	2051	4e-16	81.1
Tea_286237	Singletons23059	100	40	0	0	1	40	147	186	4e-16	81.1
Tea_288649	Singletons51156	100	40	0	0	1	40	186	147	4e-16	81.1
Tea_290964	Singletons17045	100	40	0	0	1	40	129	168	4e-16	81.1
Tea_291966	Singletons8271	100	40	0	0	1	40	232	271	4e-16	81.1
Tea_297079	Singletons48842	100	40	0	0	1	40	249	288	4e-16	81.1
Tea_297579	Singletons1901	100	40	0	0	1	40	2077	2116	4e-16	81.1
Tea_299175	Singletons4866	100	40	0	0	1	40	191	152	4e-16	81.1
Tea_299539	Singletons97555	100	40	0	0	1	40	87	126	4e-16	81.1
Tea_300113	Singletons48606	100	40	0	0	1	40	770	731	4e-16	81.1
Tea_301152	Singletons100543	100	40	0	0	1	40	48	87	4e-16	81.1
Tea_301314	Singletons20732	100	40	0	0	1	40	866	905	4e-16	81.1
Tea_301446	Singletons126133	100	40	0	0	1	40	627	666	4e-16	81.1
Tea_302020	Singletons87571	100	40	0	0	1	40	77	38	4e-16	81.1
Tea_302390	Singletons98899	100	40	0	0	1	40	75	36	4e-16	81.1
Tea_302535	Singletons125143	100	40	0	0	1	40	425	464	4e-16	81.1
Tea_303050	Singletons28118	100	40	0	0	1	40	342	381	4e-16	81.1
Tea_303242	Singletons46599	100	40	0	0	1	40	233	194	4e-16	81.1
Tea_303289	Singletons53571	100	40	0	0	1	40	960	921	4e-16	81.1
Tea_303967	Singletons50928	100	40	0	0	1	40	202	163	4e-16	81.1
Tea_304024	Singletons11130	100	40	0	0	1	40	68	107	4e-16	81.1
Tea_305440	Singletons15866	100	40	0	0	1	40	75	114	4e-16	81.1
Tea_305684	Singletons53595	100	40	0	0	1	40	115	154	4e-16	81.1
Tea_305938	Singletons27447	100	40	0	0	1	40	1666	1627	4e-16	81.1
Tea_306410	Singletons41229	100	40	0	0	1	40	902	941	4e-16	81.1
Tea_306456	Singletons33700	100	40	0	0	1	40	122	161	4e-16	81.1
Tea_307351	Singletons47344	100	40	0	0	1	40	1080	1119	4e-16	81.1
Tea_307362	Singletons46570	100	40	0	0	1	40	103	64	4e-16	81.1
Tea_307372	Singletons16465	100	40	0	0	1	40	1258	1219	4e-16	81.1
Tea_307469	Singletons124462	100	40	0	0	1	40	226	265	4e-16	81.1
Tea_307470	Singletons7474	100	40	0	0	1	40	796	757	4e-16	81.1
Tea_308075	Singletons122064	100	40	0	0	1	40	197	158	4e-16	81.1
Tea_308293	Singletons52156	100	40	0	0	1	40	277	238	4e-16	81.1
Tea_308317	Singletons117800	100	40	0	0	1	40	68	107	4e-16	81.1
Tea_308439	Singletons3184	100	40	0	0	1	40	836	797	4e-16	81.1
Tea_308923	Singletons23228	100	40	0	0	1	40	51	12	4e-16	81.1
Tea_309189	Singletons123148	100	40	0	0	1	40	244	283	4e-16	81.1
Tea_309501	Singletons48864	100	40	0	0	1	40	155	116	4e-16	81.1
Tea_309503	Singletons10557	100	40	0	0	1	40	363	402	4e-16	81.1
Tea_147270	Singletons65695	97.5	40	1	0	1	40	28	67	1e-13	73
Tea_286392	Singletons52638	97.5	40	1	0	1	40	165	126	7e-15	77.1
Tea_295492	Singletons52689	97.5	40	1	0	2	41	42	81	7e-15	77.1
Tea_295618	Singletons16490	97.5	40	1	0	1	40	828	789	7e-15	77.1
Tea_298994	Singletons45592	97.5	40	1	0	2	41	1441	1402	1e-13	73
Tea_299921	Singletons49999	97.5	40	1	0	1	40	279	318	7e-15	77.1
Tea_300889	Singletons51713	97.5	40	1	0	1	40	1350	1311	7e-15	77.1
Tea_301455	Singletons41983	97.5	40	1	0	1	40	330	369	7e-15	77.1
Tea_303142	Singletons31897	97.5	40	1	0	1	40	18	57	7e-15	77.1
Tea_303298	Singletons98073	97.5	40	1	0	1	40	125	164	7e-15	77.1
Tea_303915	Singletons49347	97.5	40	1	0	2	41	564	525	7e-15	77.1
Tea_305305	Singletons118168	97.5	40	1	0	2	41	281	242	7e-15	77.1
Tea_306642	Singletons54105	97.5	40	1	0	1	40	179	140	7e-15	77.1
Tea_308507	Singletons46894	97.5	40	1	0	2	41	86	47	7e-15	77.1
Tea_309359	Singletons9258	97.5	40	1	0	2	41	1	40	7e-15	77.1
Tea_309506	Singletons20959	97.5	40	1	0	1	40	291	252	7e-15	77.1
Tea_267031	Singletons116165	100	39	0	0	1	39	172	134	2e-15	79.1
Tea_292357	Singletons121123	100	39	0	0	1	39	122	84	2e-15	79.1
Tea_294695	Singletons35768	100	39	0	0	1	39	1221	1183	2e-15	79.1
Tea_295904	Singletons47986	100	39	0	0	1	39	1018	980	2e-15	79.1
Tea_296497	Singletons39024	100	39	0	0	1	39	2570	2532	2e-15	79.1
Tea_298402	Singletons105318	100	39	0	0	1	39	134	172	2e-15	79.1
Tea_298639	Singletons124884	100	39	0	0	1	39	393	355	2e-15	79.1
Tea_298944	Singletons46978	100	39	0	0	1	39	115	153	2e-15	79.1
Tea_299612	Singletons115987	100	39	0	0	1	39	151	113	2e-15	79.1
Tea_299740	Singletons34650	100	39	0	0	1	39	1263	1225	2e-15	79.1
Tea_299963	Singletons33300	100	39	0	0	1	39	730	768	2e-15	79.1
Tea_300116	Singletons26641	100	39	0	0	1	39	383	345	2e-15	79.1
Tea_300421	Singletons30791	100	39	0	0	1	39	2824	2786	2e-15	79.1
Tea_303052	Singletons22068	100	39	0	0	1	39	272	310	2e-15	79.1
Tea_303323	Singletons24776	100	39	0	0	1	39	762	800	2e-15	79.1
Tea_303630	Singletons26288	100	39	0	0	1	39	236	198	2e-15	79.1
Tea_303888	Singletons34522	100	39	0	0	1	39	80	42	2e-15	79.1
Tea_304104	Singletons14126	100	39	0	0	1	39	301	339	2e-15	79.1
Tea_304159	Singletons53466	100	39	0	0	1	39	210	172	2e-15	79.1
Tea_304854	Singletons101406	100	39	0	0	1	39	13	51	2e-15	79.1
Tea_304931	Singletons23678	100	39	0	0	1	39	232	270	2e-15	79.1
Tea_306125	Singletons52057	100	39	0	0	1	39	415	377	2e-15	79.1
Tea_306729	Singletons73962	100	39	0	0	1	39	78	40	2e-15	79.1
Tea_307156	Singletons17050	100	39	0	0	1	39	699	737	2e-15	79.1
Tea_307262	Singletons6671	100	39	0	0	1	39	1973	2011	2e-15	79.1
Tea_307281	Singletons45649	100	39	0	0	1	39	661	623	2e-15	79.1
Tea_307951	Singletons3526	100	39	0	0	1	39	215	253	2e-15	79.1
Tea_308181	Singletons53611	100	39	0	0	1	39	256	294	2e-15	79.1
Tea_309097	Singletons19949	100	39	0	0	1	39	536	498	2e-15	79.1
Tea_309254	Singletons7390	100	39	0	0	1	39	44	6	2e-15	79.1
Tea_312105	Singletons33589	100	39	0	0	1	39	223	185	2e-15	79.2
Tea_285476	Singletons68567	97.44	39	1	0	1	39	30	68	5e-13	71
Tea_291100	Singletons1524	97.44	39	1	0	3	41	1541	1503	3e-14	75
Tea_295416	Singletons96080	97.44	39	1	0	1	39	39	1	3e-14	75
Tea_298038	Singletons8908	97.44	39	1	0	3	41	61	99	3e-14	75
Tea_303099	Singletons9600	97.44	39	1	0	3	41	265	227	3e-14	75
Tea_303939	Singletons39093	97.44	39	1	0	1	39	164	126	3e-14	75
Tea_306011	Singletons54263	97.44	39	1	0	3	41	567	529	3e-14	75
Tea_306912	Singletons123026	97.44	39	1	0	1	39	39	1	3e-14	75
Tea_307147	Singletons49896	97.44	39	1	0	3	41	681	719	3e-14	75
Tea_307706	Singletons126284	97.44	39	1	0	1	39	217	255	3e-14	75
Tea_307898	Singletons12928	97.44	39	1	0	3	41	1	39	3e-14	75
Tea_309366	Singletons38983	97.44	39	1	0	1	39	123	161	3e-14	75
Tea_238547	Singletons31127	100	38	0	0	1	38	180	217	7e-15	77.1
Tea_308925	Singletons3197	100	38	0	0	1	38	1334	1371	7e-15	77.1
Tea_287953	Singletons58328	97.37	38	1	0	1	38	45	8	1e-13	73
Tea_288451	Singletons124740	97.37	38	1	0	4	41	370	407	1e-13	73
Tea_291676	Singletons45403	97.37	38	1	0	4	41	608	645	1e-13	73
Tea_292571	Singletons33957	97.37	38	1	0	1	38	38	1	1e-13	73
Tea_293530	Singletons9914	97.37	38	1	0	1	38	38	1	1e-13	73
Tea_295501	Singletons90233	97.37	38	1	0	1	38	38	1	1e-13	73
Tea_297801	Singletons57350	97.37	38	1	0	1	38	64	101	1e-13	73
Tea_302880	Singletons46069	97.37	38	1	0	4	41	652	689	1e-13	73
Tea_303162	Singletons24199	97.37	38	1	0	4	41	277	240	1e-13	73
Tea_303690	Singletons93328	97.37	38	1	0	1	38	106	143	1e-13	73
Tea_305834	Singletons107976	97.37	38	1	0	4	41	203	166	1e-13	73
Tea_306778	Singletons3184	97.37	38	1	0	1	38	57	94	1e-13	73
Tea_308271	Singletons55772	97.37	38	1	0	1	38	63	100	1e-13	73
Tea_308286	Singletons15398	97.37	38	1	0	1	38	38	1	1e-13	73
Tea_308693	Singletons26360	97.37	38	1	0	1	38	853	890	1e-13	73
Tea_309505	Singletons40644	97.37	38	1	0	1	38	38	1	1e-13	73
Tea_111011	Singletons78649	97.3	37	1	0	1	37	3	39	5e-13	71
Tea_284324	Singletons12530	97.3	37	1	0	5	41	828	864	5e-13	71
Tea_287841	Singletons96034	97.3	37	1	0	5	41	112	76	5e-13	71
Tea_289392	Singletons53352	97.3	37	1	0	1	37	453	489	8e-12	67
Tea_290061	Singletons14571	97.3	37	1	0	5	41	65	101	5e-13	71
Tea_295532	Singletons7219	97.3	37	1	0	1	37	150	186	5e-13	71
Tea_295850	Singletons14684	97.3	37	1	0	1	37	1658	1622	5e-13	71
Tea_297694	Singletons40104	97.3	37	1	0	1	37	443	479	5e-13	71
Tea_303556	Singletons9390	97.3	37	1	0	1	37	1778	1742	5e-13	71
Tea_304156	Singletons27084	97.3	37	1	0	1	37	37	1	5e-13	71
Tea_304634	Singletons2238	97.3	37	1	0	5	41	139	175	5e-13	71
Tea_305128	Singletons93270	97.3	37	1	0	5	41	1	37	5e-13	71
Tea_308007	Singletons23961	97.3	37	1	0	1	37	525	561	5e-13	71
Tea_309265	Singletons29053	97.3	37	1	0	5	41	1	37	5e-13	71
Tea_311966	Singletons36962	97.3	37	1	0	5	41	196	232	2e-12	69.1
Tea_312035	Singletons7599	97.3	37	1	0	5	41	483	519	2e-12	69.1
Tea_308155	Singletons122622	100	36	0	0	5	40	375	340	1e-13	73
Tea_308711	Singletons24056	100	36	0	0	1	36	24	59	1e-13	73
Tea_1494	Singletons114711	97.22	36	1	0	1	36	36	1	2e-12	69
Tea_278477	Singletons35763	97.22	36	1	0	1	36	300	265	3e-11	65
Tea_284940	Singletons63201	97.22	36	0	1	7	41	77	42	8e-09	56.9
Tea_293119	Singletons111844	97.22	36	1	0	6	41	166	201	2e-12	69
Tea_297554	Singletons21406	97.22	36	1	0	6	41	17	52	2e-12	69
Tea_299405	Singletons22730	97.22	36	1	0	6	41	1261	1226	2e-12	69
Tea_299408	Singletons48526	97.22	36	1	0	6	41	1	36	2e-12	69
Tea_301112	Singletons64820	97.22	36	1	0	2	37	72	107	2e-12	69
Tea_301173	Singletons31267	97.22	36	1	0	1	36	84	119	2e-12	69
Tea_301536	Singletons95841	97.22	36	1	0	1	36	122	157	2e-12	69
Tea_302464	Singletons39060	97.22	36	1	0	6	41	540	575	2e-12	69
Tea_305823	Singletons13876	97.22	36	1	0	1	36	78	113	2e-12	69
Tea_308564	Singletons115955	97.22	36	1	0	5	40	121	86	2e-12	69
Tea_288006	Singletons123271	100	35	0	0	7	41	70	36	5e-13	71
Tea_301670	Singletons114182	100	35	0	0	5	39	48	82	5e-13	71
Tea_305867	Singletons29998	100	35	0	0	1	35	604	638	5e-13	71
Tea_306098	Singletons43186	100	35	0	0	7	41	390	424	5e-13	71
Tea_307296	Singletons22646	100	35	0	0	7	41	343	377	5e-13	71
Tea_307671	Singletons50150	100	35	0	0	7	41	947	981	5e-13	71
Tea_109298	Singletons6128	97.14	35	1	0	1	35	110	144	1e-10	62.9
Tea_251788	Singletons24720	97.14	35	1	0	1	35	428	394	1e-10	62.9
Tea_295317	Singletons107431	97.14	35	1	0	1	35	35	1	8e-12	67
Tea_295740	Singletons51556	97.14	35	1	0	7	41	150	184	8e-12	67
Tea_297270	Singletons28789	97.14	35	1	0	1	35	413	379	8e-12	67
Tea_298234	Singletons125905	97.14	35	1	0	1	35	40	6	8e-12	67
Tea_300330	Singletons78302	97.14	35	1	0	7	41	1	35	8e-12	67
Tea_301371	Singletons40156	97.14	35	1	0	7	41	523	489	1e-10	62.9
Tea_304916	Singletons48441	97.14	35	1	0	7	41	229	195	8e-12	67
Tea_305004	Singletons47040	97.14	35	1	0	7	41	167	201	8e-12	67
Tea_305670	Singletons49522	97.14	35	1	0	7	41	42	8	1e-10	62.9
Tea_307296	Singletons43724	97.14	35	1	0	7	41	187	221	1e-10	62.9
Tea_308715	Singletons3535	97.14	35	1	0	1	35	532	566	8e-12	67
Tea_292211	Singletons49000	94.29	35	1	1	6	39	410	376	6e-07	50.9
Tea_95013	Singletons27891	100	34	0	0	8	41	3	36	2e-12	69
Tea_287960	Singletons103308	100	34	0	0	7	40	99	66	2e-12	69
Tea_290119	Singletons54696	100	34	0	0	8	41	1016	1049	2e-12	69
Tea_296981	Singletons50061	100	34	0	0	1	34	729	762	2e-12	69
Tea_303468	Singletons49415	100	34	0	0	1	34	245	278	2e-12	69
Tea_306700	Singletons54345	100	34	0	0	1	34	118	85	2e-12	69
Tea_270422	Singletons31632	97.06	34	1	0	1	34	362	395	3e-11	65
Tea_283808	Singletons124044	97.06	34	1	0	1	34	47	80	3e-11	65
Tea_288638	Singletons67431	97.06	34	1	0	8	41	109	76	3e-11	65
Tea_290095	Singletons23396	97.06	34	1	0	8	41	144	177	3e-11	65
Tea_291268	Singletons98473	97.06	34	1	0	1	34	132	165	3e-11	65
Tea_295018	Singletons82036	97.06	34	1	0	1	34	93	126	3e-11	65
Tea_295440	Singletons15712	97.06	34	1	0	1	34	569	602	3e-11	65
Tea_296563	Singletons13623	97.06	34	1	0	1	34	599	632	3e-11	65
Tea_298343	Singletons119806	97.06	34	1	0	1	34	63	30	3e-11	65
Tea_300300	Singletons42892	97.06	34	1	0	8	41	1	34	3e-11	65
Tea_303733	Singletons116275	97.06	34	1	0	8	41	209	176	3e-11	65
Tea_305337	Singletons35989	97.06	34	1	0	1	34	794	761	3e-11	65
Tea_306414	Singletons31618	97.06	34	1	0	8	41	1	34	3e-11	65
Tea_307353	Singletons44705	97.06	34	1	0	1	34	34	1	3e-11	65
Tea_307412	Singletons45493	97.06	34	1	0	8	41	203	170	3e-11	65
Tea_308170	Singletons11363	97.06	34	1	0	1	34	652	685	3e-11	65
Tea_309076	Singletons34730	97.06	34	1	0	1	34	887	920	3e-11	65
Tea_283072	Singletons99058	100	33	0	0	2	34	86	118	8e-12	67
Tea_296444	Singletons74204	100	33	0	0	8	40	107	75	8e-12	67
Tea_309332	Singletons52103	100	33	0	0	9	41	566	534	8e-12	67
Tea_309485	Singletons29049	100	33	0	0	1	33	33	1	8e-12	67
Tea_285154	Singletons17983	96.97	33	1	0	1	33	167	135	1e-10	62.9
Tea_291693	Singletons54540	96.97	33	1	0	1	33	4003	4035	1e-10	62.9
Tea_293872	Singletons74426	96.97	33	1	0	9	41	23	55	2e-09	58.9
Tea_298000	Singletons15477	96.97	33	1	0	1	33	368	400	1e-10	62.9
Tea_302550	Singletons70758	96.97	33	1	0	1	33	80	112	1e-10	62.9
Tea_304007	Singletons19293	96.97	33	1	0	9	41	387	355	1e-10	62.9
Tea_306010	Cluster891_Consensus1	96.97	33	1	0	5	37	2107	2139	1e-10	62.9
Tea_306709	Singletons104658	96.97	33	1	0	1	33	143	175	1e-10	62.9
Tea_309331	Singletons41601	96.97	33	1	0	1	33	505	473	1e-10	62.9
Tea_303268	Singletons30896	93.94	33	1	1	4	35	124	92	9e-06	46.8
