# Supplementary material for: Genetic Divergence between Camellia sinensis and Its Wild Relatives Revealed via Genome-Wide SNPs from RAD Sequencing
Source: PLoS One. 2016 Mar 10;11(3):e0151424. doi: 10.1371/journal.pone.0151424 (PMC4786323; doi:10.1371/journal.pone.0151424)
Supplement: S5 Table — (XLSX) [file pone.0151424.s008.xlsx]

## Sheet: annotation
Query_id	Query_length	Query_start	Query_end	Subject_id	Subject_length	Subject_start	Subject_end	Identity	Positive	Gap	Align_length	Score	E_value	Query_annotation	Subject_annotation
Singletons23234	1096	187	1095	gi|15239695|ref|NP_200274.1|	472	8	331	0.64	0.73	0.09	335	390	1e-108	--	zinc finger protein-related [Arabidopsis thaliana] >gi|15010658|gb|AAK73988.1| AT5g54630/MRB17_13 [Arabidopsis thaliana] >gi|21700905|gb|AAM70576.1| AT5g54630/MRB17_13 [Arabidopsis thaliana]
Singletons23344	839	718	95	gi|45773930|gb|AAS76769.1|	395	179	385	0.59	0.7	0	210	221	8e-58	--	At5g66180 [Arabidopsis thaliana]
Singletons23678	3700	1117	2613	gi|15224228|ref|NP_179466.1|	1187	249	745	0.78	0.85	0	501	775	0	--	CHR8 (chromatin remodeling 8); ATP binding / DNA binding / helicase/ nucleic acid binding [Arabidopsis thaliana]
Singletons23716	475	3	257	gi|18420460|ref|NP_568061.1|	341	254	338	0.67	0.87	0	85	125	2e-29	--	chloroplast lumen common family protein [Arabidopsis thaliana] >gi|15215656|gb|AAK91373.1| AT4g39470/F23K16_100 [Arabidopsis thaliana] >gi|28416459|gb|AAO42760.1| At4g39470/F23K16_100 [Arabidopsis thaliana]
Singletons23887	1618	1617	1387	gi|9454550|gb|AAF87873.1|AC012561_6	620	334	410	0.58	0.71	0	77	102	9e-22	--	Hypothetical protein [Arabidopsis thaliana]
Singletons23961	561	561	1	gi|145335136|ref|NP_563736.3|	1138	667	849	0.55	0.71	0.04	195	212	2e-55	--	DNA binding [Arabidopsis thaliana] >gi|186478156|ref|NP_001117233.1| DNA binding [Arabidopsis thaliana] >gi|8778713|gb|AAF79721.1|AC005106_2 T25N20.3 [Arabidopsis thaliana]
Singletons23993	220	216	67	gi|15227264|ref|NP_178330.1|	1008	137	186	0.52	0.7	0	50	57	2e-10	--	PSKR1 (PHYTOSULFOKIN RECEPTOR 1); ATP binding / peptide receptor/ protein serine/threonine kinase [Arabidopsis thaliana] >gi|29428075|sp|Q9ZVR7.4|PSKR1_ARATH RecName: Full=Phytosulfokine receptor 1; Short=AtPSKR1; AltName: Full=Phytosulfokine LRR receptor kinase 1; Flags: Precursor >gi|224589499|gb|ACN59283.1| leucine-rich repeat receptor-like protein kinase [Arabidopsis thaliana]
Singletons24028	638	6	419	gi|15222502|ref|NP_174473.1|	505	368	505	0.62	0.81	0	138	176	2e-44	--	GHMP kinase family protein [Arabidopsis thaliana]
Singletons24056	532	389	3	gi|110742192|dbj|BAE99023.1|	450	1	129	0.93	0.94	0	129	249	9e-67	--	tubulin alpha-2/alpha-4 chain [Arabidopsis thaliana]
Singletons24105	1138	164	514	gi|18416633|ref|NP_567732.1|	383	120	236	0.59	0.73	0	117	153	6e-82	--	ORP4B (OSBP(OXYSTEROL BINDING PROTEIN)-RELATED PROTEIN 4B); oxysterol binding [Arabidopsis thaliana]
Singletons24119	1101	1100	39	gi|15235538|ref|NP_195455.1|	603	245	603	0.75	0.85	0.01	360	550	1e-157	--	BRU6; indole-3-acetic acid amido synthetase [Arabidopsis thaliana] >gi|4468805|emb|CAB38206.1| auxin-responsive GH3-like protein [Arabidopsis thaliana] >gi|7270721|emb|CAB80404.1| auxin-responsive GH3-like protein [Arabidopsis thaliana]
Singletons24135	1693	953	3	gi|15219169|ref|NP_175713.1|	694	1	320	0.71	0.8	0.01	322	436	1e-122	--	protein kinase family protein [Arabidopsis thaliana] >gi|9454540|gb|AAF87863.1|AC022520_7 similar to cdc2 protein kinase [Arabidopsis thaliana]
Singletons24176	380	136	378	gi|15225518|ref|NP_182083.1|	683	570	650	0.69	0.9	0	81	119	6e-37	--	protein kinase family protein [Arabidopsis thaliana]
Singletons24199	312	311	3	gi|186520708|ref|NP_001119179.1|	985	274	376	0.95	0.98	0	103	207	2e-54	--	UBP12 (UBIQUITIN-SPECIFIC PROTEASE 12); ubiquitin thiolesterase/ ubiquitin-specific protease [Arabidopsis thaliana]
Singletons24202	1486	427	1485	gi|15220602|ref|NP_176960.1|	832	348	698	0.73	0.84	0	353	507	1e-143	--	Golgi transport complex protein-related [Arabidopsis thaliana]
Singletons24257	1258	754	8	gi|15220067|ref|NP_175132.1|	645	1	200	0.31	0.47	0	251	101	2e-21	--	zinc finger (C3HC4-type RING finger) family protein [Arabidopsis thaliana] >gi|7767667|gb|AAF69164.1|AC007915_16 F27F5.26 [Arabidopsis thaliana]
Singletons24310	1050	917	381	gi|30686344|ref|NP_850838.1|	679	500	679	0.67	0.8	0	180	255	3e-73	--	tubulin family protein [Arabidopsis thaliana]
Singletons24347	894	479	3	gi|9743341|gb|AAF97965.1|AC000103_15	782	6	152	0.55	0.77	0.01	161	159	3e-39	--	F21J9.22 [Arabidopsis thaliana]
Singletons24375	1184	1184	108	gi|42565046|ref|NP_188650.2|	1114	371	726	0.42	0.58	0.03	373	224	2e-58	--	kinesin motor family protein [Arabidopsis thaliana]
Singletons24458	1417	1417	89	gi|22326920|ref|NP_197595.2|	624	31	472	0.75	0.88	0	443	709	0	--	glycosyl hydrolase family 3 protein [Arabidopsis thaliana] >gi|30688067|ref|NP_851048.1| glycosyl hydrolase family 3 protein [Arabidopsis thaliana] >gi|18087537|gb|AAL58902.1|AF462808_1 beta-D-glucan exohydrolase-like protein [Arabidopsis thaliana]
Singletons24489	1730	131	787	gi|8885567|dbj|BAA97497.1|	477	21	233	0.73	0.85	0	220	330	0	--	aspartyl aminopeptidase [Arabidopsis thaliana] >gi|15010566|gb|AAK73942.1| AT5g60160/f15l12_20 [Arabidopsis thaliana] >gi|22137040|gb|AAM91365.1| At5g60160/f15l12_20 [Arabidopsis thaliana]
Singletons24551	951	592	2	gi|227204299|dbj|BAH57001.1|	371	10	206	0.49	0.69	0	197	189	4e-48	--	AT3G54850 [Arabidopsis thaliana]
Singletons24580	2261	1985	522	gi|15227057|ref|NP_178390.1|	467	1	467	0.56	0.69	0.04	509	536	1e-152	--	kelch repeat-containing F-box family protein [Arabidopsis thaliana] >gi|79316620|ref|NP_001030959.1| kelch repeat-containing F-box family protein [Arabidopsis thaliana] >gi|79316634|ref|NP_001030960.1| kelch repeat-containing F-box family protein [Arabidopsis thaliana] >gi|142994697|sp|Q8L736.2|SKI11_ARATH RecName: Full=F-box/kelch-repeat protein SKIP11; AltName: Full=SKP1-interacting partner 11 …
Singletons24650	1468	41	1246	gi|186510768|ref|NP_190388.2|	1613	1172	1607	0.27	0.4	0.13	465	91.7	2e-18	--	DNA binding / protein binding / transcription regulator [Arabidopsis thaliana] >gi|186510770|ref|NP_850669.2| DNA binding / protein binding / transcription regulator [Arabidopsis thaliana]
Singletons24679	932	929	3	gi|15218660|ref|NP_174166.1|	996	541	855	0.63	0.74	0.02	316	396	1e-110	--	HSL1 (HAESA-Like 1); ATP binding / kinase/ protein serine/threonine kinase [Arabidopsis thaliana] >gi|75337207|sp|Q9SGP2.1|HSL1_ARATH RecName: Full=Receptor-like protein kinase HSL1; AltName: Full=Protein HAESA-LIKE1; Flags: Precursor >gi|6560764|gb|AAF16764.1|AC010155_17 F3M18.12 [Arabidopsis thaliana] >gi|31711782|gb|AAP68247.1| At1g28440 [Arabidopsis thaliana] >gi|224589402|gb|ACN59235.1| leuc…
Singletons24703	457	2	457	gi|15223099|ref|NP_172286.1|	741	188	336	0.39	0.62	0	152	118	2e-27	--	pentatricopeptide (PPR) repeat-containing protein [Arabidopsis thaliana] >gi|75174869|sp|Q9LN01.1|PPR21_ARATH RecName: Full=Pentatricopeptide repeat-containing protein At1g08070 >gi|8778839|gb|AAF79838.1|AC026875_18 T6D22.15 [Arabidopsis thaliana]
Singletons24776	891	779	6	gi|16648779|gb|AAL25580.1|	321	1	282	0.37	0.52	0.11	291	138	7e-33	--	At1g69160/F4N2_9 [Arabidopsis thaliana]
Singletons25018	1043	1038	1	gi|7339484|emb|CAB82807.1|	1298	591	930	0.41	0.56	0.02	356	218	7e-57	--	DNA-binding protein-like [Arabidopsis thaliana]
Singletons25063	1028	23	616	gi|15235223|ref|NP_192116.1|	1324	330	528	0.78	0.87	0	199	326	1e-129	--	MSH6 (MUTS HOMOLOG 6); damaged DNA binding [Arabidopsis thaliana] >gi|6226648|sp|O04716.2|MSH6_ARATH RecName: Full=DNA mismatch repair protein Msh6-1; Short=AtMsh6-1 >gi|3912921|gb|AAC78699.1| G/T DNA mismatch repair enzyme [Arabidopsis thaliana] >gi|5763966|emb|CAB53337.1| mismatch repair protein msh6-1 [Arabidopsis thaliana] >gi|7268591|emb|CAB80700.1| G/T DNA mismatch repair enzyme [Arabidopsi…
Singletons25086	342	297	133	gi|18412129|ref|NP_565191.1|	455	3	55	0.41	0.69	0	55	52.4	8e-16	--	curculin-like (mannose-binding) lectin family protein [Arabidopsis thaliana] >gi|16226591|gb|AAL16208.1|AF428439_1 At1g78830/F9K20_12 [Arabidopsis thaliana] >gi|3834312|gb|AAC83028.1| Strong similarity to glycoprotein EP1 gb|L16983 Daucus carota and a member of S locus glycoprotein family PF|00954. ESTs gb|AA067487, gb|Z35737, gb|Z30815, gb|Z35350, gb|AA713171, gb|AI100553, gb|Z34248, gb|AA728536…
Singletons25131	1014	346	1014	gi|62318912|dbj|BAD93993.1|	715	5	227	0.61	0.73	0.01	226	261	9e-70	--	receptor lectin kinase -like protein [Arabidopsis thaliana]
Singletons25277	243	133	2	gi|18410804|ref|NP_565106.1|	309	80	123	0.81	0.88	0	44	84.7	2e-17	--	AtHB33 (ARABIDOPSIS THALIANA HOMEOBOX PROTEIN 33); DNA binding / transcription factor [Arabidopsis thaliana] >gi|114050583|gb|ABI49441.1| At1g75240 [Arabidopsis thaliana]
Singletons25297	1185	624	133	gi|22327493|ref|NP_680372.1|	637	1	171	0.71	0.8	0.05	173	248	7e-66	--	GL3 (GLABROUS 3); protein binding / transcription factor [Arabidopsis thaliana] >gi|75309232|sp|Q9FN69.1|GL3_ARATH RecName: Full=Transcription factor GLABRA 3; AltName: Full=Transcription factor EN 31; AltName: Full=bHLH transcription factor bHLH001; AltName: Full=Basic helix-loop-helix protein 1; Short=bHLH 1; Short=AtbHLH1; Short=AtMYC6; AltName: Full=Protein SHAPESHIFTER >gi|9758040|dbj|BAB085…
Singletons25420	1143	179	1045	gi|30688811|ref|NP_850358.1|	279	1	279	0.62	0.75	0.03	298	376	1e-104	--	zinc finger (C2H2 type, AN1-like) family protein [Arabidopsis thaliana] >gi|75331162|sp|Q8VZ42.1|SAP11_ARATH RecName: Full=Zinc finger AN1 and C2H2 domain-containing stress-associated protein 11; Short=AtSAP11
Singletons25439	1114	717	1112	gi|42573159|ref|NP_974676.1|	949	224	355	0.75	0.88	0	132	213	1e-104	--	PAA1 (P-TYPE ATP-ASE 1); ATPase, coupled to transmembrane movement of ions, phosphorylative mechanism / copper ion transmembrane transporter [Arabidopsis thaliana]
Singletons25527	909	147	440	gi|240255703|ref|NP_191955.5|	2253	45	142	0.72	0.84	0	98	152	3e-47	--	CRP (CRYPTIC PRECOCIOUS) [Arabidopsis thaliana]
Singletons25535	1906	316	1827	gi|30690793|ref|NP_195407.2|	525	1	520	0.63	0.75	0.03	524	655	0	--	IRX14 (irregular xylem 14); transferase, transferring glycosyl groups / xylosyltransferase [Arabidopsis thaliana] >gi|48958535|gb|AAT47820.1| At4g36890 [Arabidopsis thaliana]
Singletons25675	1634	169	1632	gi|29839682|sp|Q9STE7.1|R13L3_ARATH	847	1	499	0.34	0.56	0.02	503	303	4e-82	--	RecName: Full=Putative disease resistance RPP13-like protein 3
Singletons25757	601	600	10	gi|227206112|dbj|BAH57111.1|	430	2	200	0.39	0.54	0.01	199	141	4e-34	--	AT5G39590 [Arabidopsis thaliana]
Singletons25841	697	33	695	gi|263505419|sp|C0LGV1.1|RCH1_ARATH	1135	7	233	0.43	0.6	0.03	228	182	4e-46	--	RecName: Full=LRR receptor-like serine/threonine-protein kinase RCH1; AltName: Full=Protein ROOT CLAVATA-HOMOLOG1 1; Flags: Precursor >gi|224589709|gb|ACN59386.1| leucine-rich repeat receptor-like protein kinase [Arabidopsis thaliana]
Singletons25883	414	411	322	gi|15224185|ref|NP_179440.1|	315	258	287	0.66	0.8	0	30	47.8	4e-06	--	OFP7 (ARABIDOPSIS THALIANA OVATE FAMILY PROTEIN 7) [Arabidopsis thaliana]
Singletons25908	903	903	1	gi|4874272|gb|AAD31337.1|AC007354_10	1358	224	542	0.54	0.71	0.05	320	328	5e-90	--	Strong similarity to gb|Y09533 involved in starch metabolism from Solanum tuberosum and contains a PF|01326 Pyruvate phosphate dikinase, PEP/pyruvate binding domain. EST gb|N96757 comes from this gene [Arabidopsis thaliana]
Singletons26057	805	2	805	gi|18406388|ref|NP_564746.1|	376	25	292	0.88	0.95	0	268	499	1e-141	--	ATMPK2 (ARABIDOPSIS THALIANA MITOGEN-ACTIVATED PROTEIN KINASE HOMOLOG 2); MAP kinase/ kinase/ protein kinase [Arabidopsis thaliana] >gi|42571917|ref|NP_974049.1| ATMPK2 (ARABIDOPSIS THALIANA MITOGEN-ACTIVATED PROTEIN KINASE HOMOLOG 2); MAP kinase/ kinase/ protein kinase [Arabidopsis thaliana] >gi|21431793|sp|Q39022.2|MPK2_ARATH RecName: Full=Mitogen-activated protein kinase 2; Short=MAP kinase 2;…
Singletons26065	879	877	248	gi|18411611|ref|NP_565158.1|	336	128	336	0.81	0.89	0	211	347	1e-95	--	glucose-6-phosphate/phosphate translocator-related [Arabidopsis thaliana] >gi|46934764|emb|CAG18176.1| UDP-galactose transporter [Arabidopsis thaliana]
Singletons26197	1607	1577	156	gi|18398498|ref|NP_565422.1|	463	1	461	0.56	0.73	0	474	552	1e-157	--	pentatricopeptide (PPR) repeat-containing protein [Arabidopsis thaliana] >gi|75146596|sp|Q84J71.1|PP161_ARATH RecName: Full=Pentatricopeptide repeat-containing protein At2g17670
Singletons26346	2345	2335	512	gi|30690436|ref|NP_182179.2|	2471	1913	2462	0.57	0.69	0	613	690	0	--	transducin family protein / WD-40 repeat family protein [Arabidopsis thaliana]
Singletons26360	3332	1424	267	gi|240256227|ref|NP_195548.5|	1234	838	1223	0.79	0.9	0	386	649	0	--	hedgehog receptor [Arabidopsis thaliana]
Singletons26488	1116	1116	139	gi|15983468|gb|AAL11602.1|AF424608_1	441	124	440	0.57	0.73	0	328	364	1e-101	--	At1g54990/F14C21_5 [Arabidopsis thaliana]
Singletons26527	566	4	564	gi|42571103|ref|NP_973625.1|	351	124	311	0.74	0.81	0.02	191	269	1e-72	--	SLT1 (sodium- and lithium-tolerant 1) [Arabidopsis thaliana]
Singletons26641	1161	93	398	gi|18402506|ref|NP_564541.1|	539	322	420	0.51	0.69	0	102	102	6e-22	--	WNK7; kinase/ protein kinase [Arabidopsis thaliana]
Singletons26727	2345	327	2204	gi|15230138|ref|NP_189106.1|	724	175	724	0.27	0.44	0.03	649	149	1e-35	--	unknown protein [Arabidopsis thaliana] >gi|9279792|dbj|BAB01213.1| unnamed protein product [Arabidopsis thaliana]
Singletons26950	538	538	2	gi|39939388|gb|AAR32737.1|	1168	924	1101	0.65	0.82	0	179	238	2e-63	--	phytochrome B [Arabidopsis thaliana] >gi|164597996|gb|ABY61305.1| phytochrome B [Arabidopsis thaliana] >gi|164597998|gb|ABY61306.1| phytochrome B [Arabidopsis thaliana] >gi|164598004|gb|ABY61309.1| phytochrome B [Arabidopsis thaliana] >gi|164598006|gb|ABY61310.1| phytochrome B [Arabidopsis thaliana]
Singletons26990	270	125	3	gi|15234184|ref|NP_193657.1|	932	239	279	0.51	0.68	0	41	45.8	3e-11	--	pentatricopeptide (PPR) repeat-containing protein [Arabidopsis thaliana]
Singletons27006	3000	546	2852	gi|13811296|gb|AAK40099.1|AF339908_1	1002	116	872	0.61	0.76	0	771	969	0	--	RNA helicase SDE3 [Arabidopsis thaliana]
Singletons27077	2693	2681	159	gi|18414287|ref|NP_567440.1|	809	3	809	0.65	0.76	0.01	851	1071	0	--	ORC1A (ORIGIN RECOGNITION COMPLEX 1); DNA binding / double-stranded methylated DNA binding [Arabidopsis thaliana] >gi|38567372|emb|CAD13174.1| origin recognition complex 1a protein [Arabidopsis thaliana]
Singletons27084	374	129	374	gi|15235366|ref|NP_193760.1|	992	302	383	0.58	0.76	0	82	104	2e-35	--	BAM3 (BARELY ANY MERISTEM 3); ATP binding / protein binding / protein kinase/ protein serine/threonine kinase [Arabidopsis thaliana] >gi|2982444|emb|CAA18252.1| CLV1 receptor kinase like protein [Arabidopsis thaliana] >gi|7268822|emb|CAB79027.1| CLV1 receptor kinase like protein [Arabidopsis thaliana]
Singletons27093	1083	444	824	gi|79323163|ref|NP_001031428.1|	706	516	642	0.5	0.66	0	127	124	2e-28	--	FRS3 (FAR1-related sequence 3); zinc ion binding [Arabidopsis thaliana] >gi|222424126|dbj|BAH20022.1| AT2G27110 [Arabidopsis thaliana]
Singletons27312	3456	537	2939	gi|30688988|ref|NP_851064.1|	837	2	836	0.6	0.72	0.04	841	959	0	--	transducin family protein / WD-40 repeat family protein [Arabidopsis thaliana] >gi|73620972|sp|Q8H0T9.3|KTNB1_ARATH RecName: Full=Katanin p80 WD40 repeat-containing subunit B1 homolog 1
Singletons27409	574	171	572	gi|15242099|ref|NP_200543.1|	312	1	134	0.67	0.79	0	134	195	3e-50	--	aldose 1-epimerase family protein [Arabidopsis thaliana] >gi|8777366|dbj|BAA96956.1| apospory-associated protein C [Arabidopsis thaliana]
Singletons27413	414	168	413	gi|11994512|dbj|BAB02576.1|	962	79	160	0.73	0.86	0	82	128	2e-30	--	glycogen phosphorylase B; starch phosphorylase [Arabidopsis thaliana] >gi|15146189|gb|AAK83578.1| AT3g29320/MUO10_2 [Arabidopsis thaliana] >gi|27764918|gb|AAO23580.1| At3g29320/MUO10_2 [Arabidopsis thaliana]
Singletons27423	2411	137	1645	gi|18394522|ref|NP_564033.1|	501	8	501	0.6	0.75	0	503	607	1e-173	--	ATB BETA; nucleotide binding / protein phosphatase type 2A regulator [Arabidopsis thaliana] >gi|75319459|sp|Q39247.1|2ABB_ARATH RecName: Full=Serine/threonine protein phosphatase 2A 55 kDa regulatory subunit B beta isoform; Short=PP2A, subunit B, beta isoform; Short=AtB beta >gi|1408460|gb|AAB60777.1| type 2A protein serine/threonine phosphatase 55 kDa B regulatory subunit [Arabidopsis thaliana] …
Singletons27428	588	588	223	gi|31711880|gb|AAP68296.1|	404	271	392	0.82	0.92	0	122	199	1e-51	--	At5g50840 [Arabidopsis thaliana]
Singletons27447	2456	1332	307	gi|15228701|ref|NP_189586.1|	658	307	658	0.53	0.71	0.03	353	357	1e-174	--	ATEXO70E1 (exocyst subunit EXO70 family protein E1); protein binding [Arabidopsis thaliana]
Singletons27572	2409	608	2128	gi|15241657|ref|NP_195818.1|	493	22	474	0.51	0.61	0.02	519	425	1e-118	--	zinc finger (C3HC4-type RING finger) family protein [Arabidopsis thaliana] >gi|63003746|gb|AAY25402.1| At5g01980 [Arabidopsis thaliana] >gi|115311511|gb|ABI93936.1| At5g01980 [Arabidopsis thaliana]
Singletons27607	4868	2504	4594	gi|20453062|gb|AAM19776.1|	694	1	694	0.86	0.95	0	698	1234	0	--	AT3g08530/T8G24_1 [Arabidopsis thaliana] >gi|21928019|gb|AAM78038.1| AT3g08530/T8G24_1 [Arabidopsis thaliana]
Singletons27720	2280	667	1743	gi|15240571|ref|NP_199799.1|	726	226	584	0.59	0.78	0	359	408	1e-175	--	mitotic checkpoint family protein [Arabidopsis thaliana] >gi|8777419|dbj|BAA97009.1| mitotic checkpoint protein-like [Arabidopsis thaliana]
Singletons27725	362	202	2	gi|32453345|gb|AAP82804.1|	501	172	232	0.43	0.53	0	67	47.4	4e-06	--	resistance protein RPP8-like protein [Arabidopsis thaliana]
Singletons27740	1531	334	1248	gi|18397616|ref|NP_564360.1|	540	242	539	0.66	0.8	0	305	417	1e-139	--	SEC14 cytosolic factor family protein / phosphoglyceride transfer family protein [Arabidopsis thaliana] >gi|79318998|ref|NP_001031119.1| SEC14 cytosolic factor family protein / phosphoglyceride transfer family protein [Arabidopsis thaliana] >gi|78099068|sp|Q94C59.2|PATL4_ARATH RecName: Full=Patellin-4 >gi|4587525|gb|AAD25756.1|AC007060_14 Contains the PF|00650 CRAL/TRIO phosphatidyl-inositol-tran…
Singletons27834	1307	768	229	gi|30678079|ref|NP_178475.2|	439	27	191	0.33	0.5	0.02	185	85.9	9e-17	--	18S pre-ribosomal assembly protein gar2-related [Arabidopsis thaliana] >gi|42570677|ref|NP_973412.1| 18S pre-ribosomal assembly protein gar2-related [Arabidopsis thaliana] >gi|79316683|ref|NP_001030966.1| 18S pre-ribosomal assembly protein gar2-related [Arabidopsis thaliana] >gi|186499149|ref|NP_001118260.1| 18S pre-ribosomal assembly protein gar2-related [Arabidopsis thaliana]
Singletons27855	1026	1016	3	gi|15230025|ref|NP_187218.1|	883	215	549	0.53	0.65	0.03	349	338	7e-93	--	PHD finger family protein [Arabidopsis thaliana]
Singletons28055	499	2	181	gi|15239274|ref|NP_201416.1|	1047	977	1035	0.61	0.75	0	60	72.4	2e-13	--	glycosyl hydrolase family 38 protein [Arabidopsis thaliana] >gi|10177130|dbj|BAB10420.1| alpha-mannosidase [Arabidopsis thaliana]
Singletons28060	1335	440	33	gi|79305850|ref|NP_001030625.1|	527	1	139	0.75	0.86	0.02	140	216	4e-56	--	protein phosphatase 2C family protein / PP2C family protein [Arabidopsis thaliana]
Singletons28118	740	185	739	gi|110738232|dbj|BAF01045.1|	849	517	701	0.62	0.78	0	185	250	1e-66	--	serine/threonine kinase - like protein [Arabidopsis thaliana]
Singletons28129	1469	1278	265	gi|18401087|ref|NP_566542.1|	329	1	329	0.65	0.73	0	340	418	1e-117	--	mitotic phosphoprotein N' end (MPPN) family protein [Arabidopsis thaliana]
Singletons28145	1237	153	437	gi|11994794|dbj|BAB03184.1|	120	19	110	0.38	0.52	0.01	96	53.5	5e-07	--	unnamed protein product [Arabidopsis thaliana]
Singletons28291	756	208	609	gi|75335010|sp|Q9LHK4.1|AB8B_ARATH	1241	595	727	0.41	0.56	0.02	137	83.2	1e-35	--	RecName: Full=Putative ABC transporter B family member 8; Short=ABC transporter ABCB.8; Short=AtABCB8; AltName: Full=Putative multidrug resistance protein 22; AltName: Full=P-glycoprotein 8 >gi|9294508|dbj|BAB02613.1| P-glycoprotein; multi-drug resistance related; ABC transporter-like protein [Arabidopsis thaliana]
Singletons28335	895	816	1	gi|30689664|ref|NP_195056.2|	816	276	546	0.57	0.76	0	273	322	3e-88	--	ADR1-L1 (ADR1-like 1); ATP binding / protein binding [Arabidopsis thaliana] >gi|79326231|ref|NP_001031781.1| ADR1-L1 (ADR1-like 1); ATP binding / protein binding [Arabidopsis thaliana] >gi|222423391|dbj|BAH19667.1| AT4G33300 [Arabidopsis thaliana]
Singletons28379	901	2	307	gi|15229139|ref|NP_190511.1|	140	39	140	0.77	0.91	0	102	181	1e-45	--	Got1-like family protein [Arabidopsis thaliana] >gi|15240976|ref|NP_195763.1| Got1-like family protein [Arabidopsis thaliana] >gi|17065530|gb|AAL32919.1| Unknown protein [Arabidopsis thaliana] >gi|30102848|gb|AAP21342.1| At3g49420 [Arabidopsis thaliana]
Singletons28475	1276	300	1106	gi|18395461|ref|NP_564216.1|	319	52	319	0.75	0.88	0	269	403	1e-112	--	3-oxoacyl-(acyl-carrier protein) reductase, chloroplast / 3-ketoacyl-acyl carrier protein reductase [Arabidopsis thaliana] >gi|27735180|sp|P33207.2|FABG_ARATH RecName: Full=3-oxoacyl-[acyl-carrier-protein] reductase, chloroplastic; AltName: Full=3-ketoacyl-acyl carrier protein reductase; Flags: Precursor >gi|11762118|gb|AAG40337.1|AF324985_1 At1g24360 [Arabidopsis thaliana] >gi|16648893|gb|AAL242…
Singletons28511	647	1	645	gi|6714305|gb|AAF26001.1|AC013354_20	1702	670	879	0.5	0.67	0	215	203	1e-52	--	F15H18.4 [Arabidopsis thaliana]
Singletons28523	346	3	344	gi|222424500|dbj|BAH20205.1|	501	376	493	0.71	0.86	0.03	118	181	2e-46	--	AT1G22610 [Arabidopsis thaliana]
Singletons28599	1773	1600	2	gi|42565945|ref|NP_567014.2|	777	16	553	0.59	0.72	0.01	540	624	1e-178	--	RabGAP/TBC domain-containing protein [Arabidopsis thaliana]
Singletons28648	2374	158	2146	gi|79484897|ref|NP_567694.2|	673	12	673	0.68	0.82	0	664	970	0	--	YSL1 (YELLOW STRIPE LIKE 1); oligopeptide transporter [Arabidopsis thaliana] >gi|160359043|sp|Q6R3L0.2|YSL1_ARATH RecName: Full=Metal-nicotianamine transporter YSL1; AltName: Full=Protein YELLOW STRIPE LIKE 1; Short=AtYSL1
Singletons28724	694	683	45	gi|15237888|ref|NP_197199.1|	345	132	342	0.5	0.69	0	213	220	1e-57	--	AT-AER (alkenal reductase); 2-alkenal reductase [Arabidopsis thaliana] >gi|2498731|sp|Q39172.1|P1_ARATH RecName: Full=Probable NADP-dependent oxidoreductase P1 >gi|886428|emb|CAA89838.1| zeta-crystallin homologue [Arabidopsis thaliana] >gi|9755698|emb|CAC01710.1| quinone oxidoreductase-like protein [Arabidopsis thaliana] >gi|63003882|gb|AAY25470.1| At5g16970 [Arabidopsis thaliana]
Singletons28730	5615	2430	1033	gi|15232737|ref|NP_187578.1|	726	196	678	0.35	0.49	0.09	514	227	1e-58	--	PWWP domain-containing protein [Arabidopsis thaliana] >gi|145332012|ref|NP_001078128.1| PWWP domain-containing protein [Arabidopsis thaliana]
Singletons28735	532	171	1	gi|15240004|ref|NP_196812.1|	145	77	133	0.84	0.94	0	57	107	2e-33	--	WRKY75; transcription factor [Arabidopsis thaliana] >gi|29839630|sp|Q9FYA2.1|WRK75_ARATH RecName: Full=Probable WRKY transcription factor 75; AltName: Full=WRKY DNA-binding protein 75 >gi|17980958|gb|AAL50784.1|AF452174_1 WRKY transcription factor 75 [Arabidopsis thaliana] >gi|9955552|emb|CAC05436.1| WRKY-like protein [Arabidopsis thaliana] >gi|27311641|gb|AAO00786.1| WRKY-like protein [Arabidops…
Singletons28789	450	169	438	gi|15232846|ref|NP_186859.1|	464	229	321	0.4	0.47	0.03	93	67.4	1e-17	--	UDP-glucoronosyl/UDP-glucosyl transferase family protein [Arabidopsis thaliana]
Singletons29030	1124	1	786	gi|30684447|ref|NP_193591.2|	642	348	617	0.55	0.71	0.03	271	285	8e-77	--	proline-rich family protein [Arabidopsis thaliana] >gi|22135814|gb|AAM91093.1| AT4g18560/F28J12_220 [Arabidopsis thaliana] >gi|28416477|gb|AAO42769.1| At4g18560/F28J12_220 [Arabidopsis thaliana]
Singletons29049	280	203	3	gi|9758255|dbj|BAB08754.1|	186	1	67	0.92	0.98	0	67	125	8e-30	--	transport protein particle component Bet3p-like protein [Arabidopsis thaliana] >gi|21537181|gb|AAM61522.1| transport protein particle component Bet3p-like protein [Arabidopsis thaliana] >gi|22022528|gb|AAM83222.1| AT5g54750/MBG8_1 [Arabidopsis thaliana] >gi|23308241|gb|AAN18090.1| At5g54750/MBG8_1 [Arabidopsis thaliana]
Singletons29206	448	448	233	gi|42571145|ref|NP_973646.1|	910	808	880	0.41	0.67	0.01	73	64.3	3e-13	--	heat shock protein-related [Arabidopsis thaliana]
Singletons29263	941	1	939	gi|30686316|ref|NP_566689.2|	617	84	392	0.56	0.69	0	314	332	5e-91	--	CERK1 (CHITIN ELICITOR RECEPTOR KINASE 1); kinase/ receptor signaling protein/ transmembrane receptor protein kinase [Arabidopsis thaliana] >gi|159576697|dbj|BAF92788.1| chitin elicitor receptor kinase 1 [Arabidopsis thaliana]
Singletons29486	380	6	380	gi|30687791|ref|NP_850312.1|	550	186	310	0.76	0.88	0	125	199	8e-52	--	amino acid transporter family protein [Arabidopsis thaliana]
Singletons29625	1615	375	1229	gi|15218393|ref|NP_177367.1|	413	121	413	0.35	0.49	0.07	309	145	8e-45	--	zinc finger (C3HC4-type RING finger) family protein [Arabidopsis thaliana] >gi|68565207|sp|Q8LFY8.2|ATL1O_ARATH RecName: Full=RING-H2 finger protein ATL1O; AltName: Full=RING-H2 finger protein ATL11 >gi|15529216|gb|AAK97702.1| At1g72220/T9N14_22 [Arabidopsis thaliana] >gi|25141211|gb|AAN73300.1| At1g72220/T9N14_22 [Arabidopsis thaliana]
Singletons29808	3167	1705	818	gi|6899649|gb|AAF31026.1|AC012189_8	360	50	322	0.29	0.42	0.03	308	90.1	1e-17	--	T15D22.8 [Arabidopsis thaliana]
Singletons29998	702	379	702	gi|66792694|gb|AAY56449.1|	508	16	123	0.68	0.8	0	109	155	4e-38	--	At5g15740 [Arabidopsis thaliana]
Singletons30084	1425	1293	178	gi|15230899|ref|NP_188597.1|	372	1	372	0.75	0.86	0	372	567	1e-162	--	radical SAM domain-containing protein [Arabidopsis thaliana]
Singletons30168	1449	136	921	gi|18411983|ref|NP_567243.1|	738	4	267	0.41	0.6	0.01	265	204	3e-52	--	ATCUL1 (ARABIDOPSIS THALIANA CULLIN 1); protein binding [Arabidopsis thaliana] >gi|79324981|ref|NP_001031575.1| ATCUL1 (ARABIDOPSIS THALIANA CULLIN 1); protein binding [Arabidopsis thaliana] >gi|79324983|ref|NP_001031576.1| ATCUL1 (ARABIDOPSIS THALIANA CULLIN 1); protein binding [Arabidopsis thaliana] >gi|68052236|sp|Q94AH6.1|CUL1_ARATH RecName: Full=Cullin-1 >gi|30524960|emb|CAC85264.1| cullin 1…
Singletons30196	2589	611	2362	gi|30686506|ref|NP_173402.2|	894	276	861	0.56	0.73	0	586	676	0	--	pentatricopeptide (PPR) repeat-containing protein [Arabidopsis thaliana] >gi|75263158|sp|Q9FXH1.1|PPR52_ARATH RecName: Full=Pentatricopeptide repeat-containing protein At1g19720; AltName: Full=Protein DYW7 >gi|10086495|gb|AAG12555.1|AC007797_15 Unknown Protein [Arabidopsis thaliana]
Singletons30334	535	11	535	gi|21928129|gb|AAM78092.1|	513	233	407	0.84	0.91	0	175	345	2e-95	--	AT4g17080/dl4570w [Arabidopsis thaliana] >gi|27764944|gb|AAO23593.1| At4g17080/dl4570w [Arabidopsis thaliana]
Singletons30367	1562	1548	910	gi|30689895|ref|NP_850429.1|	739	1	236	0.32	0.49	0.13	246	94	4e-19	--	EMB2766 (EMBRYO DEFECTIVE 2766); structural constituent of nuclear pore [Arabidopsis thaliana]
Singletons30387	1226	253	939	gi|15229783|ref|NP_190621.1|	230	1	229	0.63	0.8	0	229	299	4e-81	--	phosphoglycerate/bisphosphoglycerate mutase family protein [Arabidopsis thaliana]
Singletons30402	588	1	213	gi|145336707|ref|NP_564636.2|	294	219	289	0.84	0.92	0	71	128	4e-30	--	GLY3 (GLYOXALASE II 3); hydrolase/ hydroxyacylglutathione hydrolase [Arabidopsis thaliana]
Singletons30505	1081	32	1081	gi|15223256|ref|NP_174541.1|	623	1	366	0.49	0.63	0.09	386	312	4e-85	--	MYC2; DNA binding / transcription activator/ transcription factor [Arabidopsis thaliana] >gi|34222779|sp|Q39204.2|RAP1_ARATH RecName: Full=Transcription factor MYC2; Short=AtMYC2; AltName: Full=Transcription factor EN 38; AltName: Full=Protein JASMONATE INSENSITIVE 1; AltName: Full=R-homologous Arabidopsis protein 1; Short=RAP-1; AltName: Full=Z-box binding factor 1 protein; AltName: Full=bHLH tr…
Singletons30543	2125	331	1605	gi|75262222|sp|Q9C977.1|PP135_ARATH	596	36	432	0.53	0.71	0	425	414	1e-167	--	RecName: Full=Pentatricopeptide repeat-containing protein At1g80270, mitochondrial; Flags: Precursor >gi|17064898|gb|AAL32603.1| Unknown protein [Arabidopsis thaliana]
Singletons30791	3107	2808	415	gi|20453162|gb|AAM19822.1|	1113	289	1102	0.56	0.68	0.03	829	847	0	--	At5g56885 [Arabidopsis thaliana] >gi|25090425|gb|AAN72298.1| At5g56885/At5g56885 [Arabidopsis thaliana]
Singletons30880	3595	1	2361	gi|186501175|ref|NP_179383.2|	3795	1757	2538	0.78	0.87	0	788	1213	0	--	binding / inositol or phosphatidylinositol kinase/ phosphotransferase, alcohol group as acceptor [Arabidopsis thaliana]
Singletons31005	979	332	886	gi|15224020|ref|NP_177885.1|	1151	554	734	0.42	0.58	0	185	129	1e-44	--	nucleoside-triphosphatase/ nucleotide binding [Arabidopsis thaliana]
Singletons31016	1461	1346	9	gi|15228325|ref|NP_190389.1|	1611	1080	1571	0.24	0.37	0.16	531	77.8	3e-14	--	bromo-adjacent homology (BAH) domain-containing protein [Arabidopsis thaliana]
Singletons31124	727	684	229	gi|79416715|ref|NP_189117.2|	159	8	159	0.78	0.92	0	152	258	5e-69	--	catalytic [Arabidopsis thaliana] >gi|44917529|gb|AAS49089.1| At3g24730 [Arabidopsis thaliana]
Singletons31127	816	362	811	gi|30696227|ref|NP_176116.2|	678	76	227	0.57	0.75	0.01	152	172	5e-45	--	MSL3 (MscS-LIKE 3); ion channel [Arabidopsis thaliana] >gi|42571911|ref|NP_974046.1| MSL3 (MscS-LIKE 3); ion channel [Arabidopsis thaliana] >gi|21928137|gb|AAM78096.1| At1g58200/F16M22_2 [Arabidopsis thaliana] >gi|27363434|gb|AAO11636.1| At1g58200/F16M22_2 [Arabidopsis thaliana]
Singletons31139	2257	747	2033	gi|15233212|ref|NP_191739.1|	664	221	664	0.5	0.65	0.06	461	410	0	--	unknown protein [Arabidopsis thaliana] >gi|6850871|emb|CAB71110.1| hypothetical protein [Arabidopsis thaliana]
Singletons31267	1089	2	847	gi|51536572|gb|AAU05524.1|	513	225	513	0.44	0.56	0.09	313	203	2e-52	--	At3g26990 [Arabidopsis thaliana]
Singletons31313	3107	1290	2810	gi|18410049|ref|NP_566998.1|	702	202	700	0.36	0.49	0.06	544	237	5e-62	--	emb1967 (embryo defective 1967) [Arabidopsis thaliana] >gi|30694043|ref|NP_850702.1| emb1967 (embryo defective 1967) [Arabidopsis thaliana] >gi|145332837|ref|NP_001078284.1| emb1967 (embryo defective 1967) [Arabidopsis thaliana]
Singletons31369	2220	159	854	gi|13605829|gb|AAK32900.1|AF367313_1	599	2	230	0.5	0.72	0	232	229	1e-59	--	AT5g04550/T32M21_140 [Arabidopsis thaliana]
Singletons31376	788	39	788	gi|15229721|ref|NP_189945.1|	551	65	335	0.47	0.63	0.08	272	267	8e-72	--	zinc knuckle (CCHC-type) family protein [Arabidopsis thaliana]
Singletons31414	528	24	527	gi|17979471|gb|AAL50072.1|	446	85	252	0.71	0.82	0	168	239	9e-64	--	AT3g19120/MVI11_3 [Arabidopsis thaliana] >gi|23506151|gb|AAN31087.1| At3g19120/MVI11_3 [Arabidopsis thaliana]
Singletons31458	636	208	630	gi|227202616|dbj|BAH56781.1|	449	9	145	0.39	0.53	0.02	145	85.9	3e-17	--	AT3G56720 [Arabidopsis thaliana]
Singletons31464	1206	50	1090	gi|15242287|ref|NP_197043.1|	350	14	343	0.62	0.72	0.01	351	404	1e-112	--	tRNA/rRNA methyltransferase (SpoU) family protein [Arabidopsis thaliana] >gi|7671508|emb|CAB89349.1| rRNA methylase-like protein [Arabidopsis thaliana] >gi|110737570|dbj|BAF00727.1| rRNA methylase - like protein [Arabidopsis thaliana]
Singletons31546	1223	1218	577	gi|7523675|gb|AAF63115.1|AC006423_16	859	656	859	0.45	0.57	0.05	227	135	7e-32	--	Hypothetical protein [Arabidopsis thaliana]
Singletons31586	2753	2655	331	gi|30698151|ref|NP_201372.2|	993	201	987	0.56	0.71	0.02	791	858	0	--	HSL2 (HAESA-Like 2); ATP binding / kinase/ protein serine/threonine kinase [Arabidopsis thaliana] >gi|259491355|sp|C0LGX3.1|HSL2_ARATH RecName: Full=LRR receptor-like serine/threonine-protein kinase HSL2; AltName: Full=Protein HAESA-LIKE2; Flags: Precursor >gi|224589753|gb|ACN59408.1| leucine-rich repeat receptor-like protein kinase [Arabidopsis thaliana]
Singletons31607	1015	45	722	gi|15983444|gb|AAL11590.1|AF424596_1	236	1	228	0.7	0.88	0	228	325	6e-89	--	AT3g02950/F13E7_10 [Arabidopsis thaliana] >gi|48310661|gb|AAT41862.1| At3g02950 [Arabidopsis thaliana]
Singletons31640	827	687	22	gi|15221327|ref|NP_172704.1|	441	1	224	0.68	0.85	0	224	311	7e-85	--	ACR8; amino acid binding [Arabidopsis thaliana] >gi|8778647|gb|AAF79655.1|AC025416_29 F5O11.14 [Arabidopsis thaliana] >gi|22138106|gb|AAM93433.1| ACR8 [Arabidopsis thaliana] >gi|111074504|gb|ABH04625.1| At1g12420 [Arabidopsis thaliana]
Singletons31754	1888	580	1725	gi|17978991|gb|AAL47456.1|	407	104	397	0.29	0.47	0.02	391	144	9e-48	--	AT3g51720/T18N14_100 [Arabidopsis thaliana] >gi|21360437|gb|AAM47334.1| AT3g51720/T18N14_100 [Arabidopsis thaliana]
Singletons31773	3375	2980	830	gi|30689400|ref|NP_851068.1|	694	23	694	0.44	0.59	0.02	735	546	1e-157	--	WD-40 repeat family protein [Arabidopsis thaliana]
Singletons31795	3030	938	2641	gi|15233732|ref|NP_195531.1|	788	215	785	0.56	0.76	0.01	574	687	0	--	FRS5 (FAR1-related sequence 5); zinc ion binding [Arabidopsis thaliana] >gi|75213627|sp|Q9SZL8.1|FRS5_ARATH RecName: Full=Protein FAR1-RELATED SEQUENCE 5
Singletons32017	1827	162	1634	gi|18398454|ref|NP_565419.1|	841	352	841	0.63	0.77	0	493	632	0	--	IRE1A; endoribonuclease/ kinase [Arabidopsis thaliana] >gi|13194578|gb|AAK15470.1|AF308596_1 endoribonuclease/protein kinase IRE1-like protein [Arabidopsis thaliana] >gi|15277139|dbj|BAB63367.1| Ire1 homolog-2 [Arabidopsis thaliana]
Singletons32037	2306	465	1937	gi|30682979|ref|NP_566477.2|	623	136	623	0.72	0.86	0	492	727	0	--	ATEXO70D3 (exocyst subunit EXO70 family protein D3); protein binding [Arabidopsis thaliana]
Singletons32038	2581	2143	440	gi|15229317|ref|NP_187108.1|	766	192	764	0.56	0.72	0.01	575	599	0	--	EIN4 (ETHYLENE INSENSITIVE 4); ethylene binding / glycogen synthase kinase 3/ protein histidine kinase/ receptor [Arabidopsis thaliana] >gi|42572247|ref|NP_974218.1| EIN4 (ETHYLENE INSENSITIVE 4); ethylene binding / glycogen synthase kinase 3/ protein histidine kinase/ receptor [Arabidopsis thaliana] >gi|75216655|sp|Q9ZTP3.1|EIN4_ARATH RecName: Full=Protein EIN4; Short=AtEIN4; AltName: Full=Prote…
Singletons32090	1755	143	925	gi|15220283|ref|NP_175198.1|	519	7	279	0.52	0.7	0.04	274	291	1e-157	--	amino acid transporter family protein [Arabidopsis thaliana] >gi|75266609|sp|Q9SX98.1|LHTL8_ARATH RecName: Full=Lysine histidine transporter-like 8; AltName: Full=Amino acid transporter-like protein 1 >gi|5668793|gb|AAD46019.1|AC007519_4 Similar to gb|U39782 lysine and histidine specific transporter from Arabidopsis thaliana. EST gb|Z17527 comes from this gene
Singletons32150	1061	1044	91	gi|13937213|gb|AAK50099.1|AF372961_1	323	1	321	0.58	0.77	0.01	322	409	1e-114	--	AT3g51000/F24M12_40 [Arabidopsis thaliana] >gi|6562252|emb|CAB62622.1| epoxide hydrolase-like protein [Arabidopsis thaliana] >gi|18491129|gb|AAL69533.1| AT3g51000/F24M12_40 [Arabidopsis thaliana]
Singletons32181	2682	1138	2682	gi|22330184|ref|NP_175628.2|	890	271	761	0.58	0.72	0	518	587	0	--	TRZ3 (TRNASE Z 3); 3'-tRNA processing endoribonuclease/ catalytic [Arabidopsis thaliana]
Singletons32228	951	3	443	gi|15237185|ref|NP_200066.1|	828	682	813	0.34	0.46	0.02	150	60.8	2e-09	--	dentin sialophosphoprotein-related [Arabidopsis thaliana] >gi|30696196|ref|NP_851176.1| dentin sialophosphoprotein-related [Arabidopsis thaliana]
Singletons32325	1178	1101	400	gi|15218767|ref|NP_174733.1|	237	1	236	0.6	0.8	0	236	288	1e-77	--	MAGE-8 antigen-related [Arabidopsis thaliana] >gi|79588556|ref|NP_849747.2| MAGE-8 antigen-related [Arabidopsis thaliana] >gi|222423433|dbj|BAH19687.1| AT1G34770 [Arabidopsis thaliana]
Singletons32341	1018	76	1017	gi|18405556|ref|NP_565946.1|	721	15	330	0.49	0.6	0.05	334	255	6e-68	--	BZIP17; DNA binding / transcription activator/ transcription factor [Arabidopsis thaliana] >gi|20196934|gb|AAB86455.2| bZIP family transcription factor [Arabidopsis thaliana]
Singletons32642	858	189	4	gi|6706424|emb|CAB66110.1|	560	19	83	0.66	0.76	0.04	65	88.2	2e-18	--	calcium-dependent protein kinase [Arabidopsis thaliana]
Singletons32654	326	33	326	gi|15240121|ref|NP_196286.1|	838	1	84	0.45	0.6	0.02	100	74.7	2e-14	--	SPC98 (SPINDLE POLE BODY COMPONENT 98); tubulin binding [Arabidopsis thaliana] >gi|9759296|dbj|BAB09802.1| gamma-tubulin interacting protein-like [Arabidopsis thaliana] >gi|20466522|gb|AAM20578.1| gamma-tubulin interacting protein-like [Arabidopsis thaliana] >gi|34365713|gb|AAQ65168.1| At5g06680 [Arabidopsis thaliana]
Singletons32669	1220	188	1219	gi|18402763|ref|NP_564553.1|	359	11	353	0.69	0.82	0	344	514	1e-146	--	phospholipase C/ phosphoric diester hydrolase [Arabidopsis thaliana] >gi|10120435|gb|AAG13060.1|AC011807_19 Unknown protein [Arabidopsis thaliana]
Singletons32744	876	600	1	gi|21928129|gb|AAM78092.1|	513	59	261	0.36	0.5	0.04	209	101	1e-21	--	AT4g17080/dl4570w [Arabidopsis thaliana] >gi|27764944|gb|AAO23593.1| At4g17080/dl4570w [Arabidopsis thaliana]
Singletons32880	2001	1375	2001	gi|238481018|ref|NP_001154281.1|	1540	904	1096	0.45	0.63	0	209	176	1e-43	--	nucleic acid binding [Arabidopsis thaliana]
Singletons32890	1403	1313	534	gi|30678252|ref|NP_171719.2|	367	3	257	0.73	0.79	0.01	265	396	1e-152	--	AMC1 (METACASPASE 1); cysteine-type endopeptidase [Arabidopsis thaliana] >gi|75232683|sp|Q7XJE6.1|MCA1_ARATH RecName: Full=Metacaspase-1; Short=AtMCP1b; Short=AtMC1; AltName: Full=Protein LSD ONE LIKE 3 >gi|32482812|gb|AAP84706.1| metacaspase 1 [Arabidopsis thaliana] >gi|37788545|gb|AAP44514.1| metacaspase 1 [Arabidopsis thaliana]
Singletons32892	728	717	1	gi|15225276|ref|NP_180196.1|	567	11	249	0.52	0.68	0.01	243	230	1e-60	--	CID7; ATP binding / damaged DNA binding / protein binding [Arabidopsis thaliana] >gi|133778822|gb|ABO38751.1| At2g26280 [Arabidopsis thaliana]
Singletons32945	443	442	188	gi|15240349|ref|NP_198599.1|	1266	1180	1264	0.78	0.94	0	85	149	1e-36	--	OXP1 (OXOPROLINASE 1); 5-oxoprolinase (ATP-hydrolyzing)/ hydrolase [Arabidopsis thaliana] >gi|75170926|sp|Q9FIZ7.1|OPLA_ARATH RecName: Full=5-oxoprolinase; AltName: Full=Protein OXOPROLINASE 1; AltName: Full=5-oxo-L-prolinase; Short=5-OPase; AltName: Full=Pyroglutamase >gi|10177173|dbj|BAB10362.1| 5-oxoprolinase [Arabidopsis thaliana] >gi|20856448|gb|AAM26666.1| AT5g37830/K22F20_70 [Arabidopsis t…
Singletons32955	1009	667	281	gi|7527720|gb|AAF63169.1|AC010657_5	1776	1652	1776	0.75	0.85	0	129	199	9e-65	--	T5E21.13 [Arabidopsis thaliana]
Singletons32964	529	148	363	gi|18408121|ref|NP_564839.1|	74	1	73	0.75	0.83	0.01	73	115	3e-26	--	ATDSS1(I) (ARABIDOPSIS THALIANA DELETION OF SUV3 SUPRESSOR 1(I)) [Arabidopsis thaliana] >gi|42571999|ref|NP_974090.1| ATDSS1(I) (ARABIDOPSIS THALIANA DELETION OF SUV3 SUPRESSOR 1(I)) [Arabidopsis thaliana] >gi|50401707|sp|Q9XIR8.1|SEM11_ARATH RecName: Full=Probable 26S proteasome complex subunit sem1-1 >gi|5042411|gb|AAD38250.1|AC006193_6 Unknown protein [Arabidopsis thaliana] >gi|84616301|emb|CA…
Singletons32991	726	25	726	gi|8809606|dbj|BAA97157.1|	329	28	244	0.34	0.49	0	236	105	5e-23	--	ethylene responsive element binding factor 5 (ATERF5) [Arabidopsis thaliana]
Singletons33010	171	97	171	gi|13605690|gb|AAK32838.1|AF361826_1	793	1	25	0.84	0.92	0	25	46.2	8e-06	--	At1g42440/F7F22_7 [Arabidopsis thaliana] >gi|22137072|gb|AAM91381.1| At1g42440/F7F22_7 [Arabidopsis thaliana]
Singletons33012	2444	2072	144	gi|30689988|ref|NP_195154.2|	783	125	783	0.51	0.64	0.05	681	620	0	--	transducin family protein / WD-40 repeat family protein [Arabidopsis thaliana] >gi|29029034|gb|AAO64896.1| At4g34280 [Arabidopsis thaliana]
Singletons33049	1477	1475	54	gi|145328282|ref|NP_001077887.1|	498	30	495	0.75	0.89	0	474	748	0	--	ALDH6B2; 3-chloroallyl aldehyde dehydrogenase/ methylmalonate-semialdehyde dehydrogenase (acylating)/ oxidoreductase [Arabidopsis thaliana]
Singletons33217	891	157	654	gi|15231856|ref|NP_188062.1|	599	421	583	0.55	0.62	0.04	173	162	1e-63	--	NCED3 (NINE-CIS-EPOXYCAROTENOID DIOXYGENASE 3); 9-cis-epoxycarotenoid dioxygenase [Arabidopsis thaliana] >gi|75273814|sp|Q9LRR7.1|NCED3_ARATH RecName: Full=9-cis-epoxycarotenoid dioxygenase NCED3, chloroplastic; Short=AtNCED3; AltName: Full=Protein SALT TOLERANT 1; Flags: Precursor >gi|11994214|dbj|BAB01336.1| 9-cis-epoxycarotenoid dioxygenase [Arabidopsis thaliana] >gi|16416374|dbj|BAB70609.1| n…
Singletons33220	961	605	3	gi|28951043|gb|AAO63445.1|	476	1	199	0.66	0.81	0	201	272	3e-73	--	At2g25737 [Arabidopsis thaliana]
Singletons33283	725	2	328	gi|18399280|ref|NP_564447.1|	368	208	316	0.75	0.87	0	109	172	3e-43	--	permease-related [Arabidopsis thaliana] >gi|8778257|gb|AAF79266.1|AC023279_15 F12K21.21 [Arabidopsis thaliana] >gi|89000981|gb|ABD59080.1| At1g34470 [Arabidopsis thaliana]
Singletons33300	1809	813	157	gi|15229645|ref|NP_190564.1|	410	201	409	0.59	0.76	0	221	268	1e-114	--	scarecrow transcription factor family protein [Arabidopsis thaliana] >gi|75206856|sp|Q9SN22.1|SCL32_ARATH RecName: Full=Scarecrow-like protein 32; Short=AtSCL32; AltName: Full=GRAS family protein 18; Short=AtGRAS-18 >gi|46518431|gb|AAS99697.1| At3g49950 [Arabidopsis thaliana]
Singletons33312	556	4	516	gi|15228653|ref|NP_189568.1|	600	105	275	0.67	0.83	0	171	253	2e-68	--	pentatricopeptide (PPR) repeat-containing protein [Arabidopsis thaliana] >gi|75273910|sp|Q9LS72.1|PP261_ARATH RecName: Full=Pentatricopeptide repeat-containing protein At3g29230
Singletons33335	852	183	578	gi|18406012|ref|NP_565978.1|	177	24	155	0.87	0.96	0	132	259	2e-69	--	LSH10 (LIGHT SENSITIVE HYPOCOTYLS 10) [Arabidopsis thaliana] >gi|30689086|ref|NP_850374.1| LSH10 (LIGHT SENSITIVE HYPOCOTYLS 10) [Arabidopsis thaliana] >gi|6691165|gb|AAF24517.1|AF218765_1 177 protein [Arabidopsis thaliana] >gi|4559331|gb|AAD22993.1| expressed protein [Arabidopsis thaliana] >gi|28372972|gb|AAO39968.1| At2g42610 [Arabidopsis thaliana]
Singletons33346	646	644	3	gi|15232121|ref|NP_186795.1|	2176	1229	1441	0.47	0.62	0	215	196	2e-50	--	MBD9; DNA binding / methyl-CpG binding [Arabidopsis thaliana]
Singletons33423	1404	1033	353	gi|222423823|dbj|BAH19877.1|	300	54	300	0.39	0.58	0.08	248	186	4e-47	--	AT5G08400 [Arabidopsis thaliana]
Singletons33589	492	2	442	gi|124301088|gb|ABN04796.1|	413	265	411	0.87	0.96	0	147	260	4e-70	--	At2g47020 [Arabidopsis thaliana]
Singletons33691	2480	2479	896	gi|240254450|ref|NP_178811.6|	1251	518	1037	0.68	0.81	0	530	715	0	--	ATMRP11; ATPase, coupled to transmembrane movement of substances [Arabidopsis thaliana]
Singletons33700	981	16	852	gi|28950861|gb|AAO63354.1|	296	1	295	0.49	0.63	0.05	296	255	5e-68	--	At1g17520 [Arabidopsis thaliana] >gi|41619036|gb|AAS10008.1| MYB transcription factor [Arabidopsis thaliana]
Singletons33807	334	121	333	gi|22331857|ref|NP_191438.2|	540	447	517	0.54	0.73	0	71	88.2	2e-18	--	GAUT15 (Galacturonosyltransferase 15); polygalacturonate 4-alpha-galacturonosyltransferase/ transferase, transferring glycosyl groups / transferase, transferring hexosyl groups [Arabidopsis thaliana] >gi|75153682|sp|Q8L4B0.1|GAUTF_ARATH RecName: Full=Probable galacturonosyltransferase 15
Singletons33811	1293	1133	711	gi|75334522|sp|Q9FYK2.1|CML25_ARATH	186	37	171	0.48	0.68	0.02	144	125	8e-29	--	RecName: Full=Probable calcium-binding protein CML25; AltName: Full=Calmodulin-like protein 25 >gi|9743349|gb|AAF97973.1|AC000103_23 F21J9.28 [Arabidopsis thaliana] >gi|91805849|gb|ABE65653.1| polcalcin [Arabidopsis thaliana]
Singletons33883	1859	121	1614	gi|15233209|ref|NP_191737.1|	1121	621	1110	0.64	0.78	0	500	651	0	--	emb1703 (embryo defective 1703) [Arabidopsis thaliana]
Singletons33910	936	934	14	gi|15232012|ref|NP_187519.1|	685	375	685	0.42	0.54	0.11	347	175	6e-44	--	glycine-rich protein [Arabidopsis thaliana] >gi|75207465|sp|Q9SS80.1|U503A_ARATH RecName: Full=UPF0503 protein At3g09070, chloroplastic; Flags: Precursor
Singletons33936	1051	2	904	gi|42567681|ref|NP_196213.2|	611	293	605	0.59	0.73	0.04	314	335	5e-92	--	ROPGEF5 (ROP GUANINE NUCLEOTIDE EXCHANGE FACTOR 5); Rho guanyl-nucleotide exchange factor [Arabidopsis thaliana]
Singletons33957	791	613	233	gi|4585884|gb|AAD25557.1|AC005850_14	404	277	397	0.37	0.51	0.03	131	74.3	1e-13	--	Hypothetical protein [Arabidopsis thaliana]
Singletons33981	617	272	27	gi|224589616|gb|ACN59341.1|	963	8	107	0.39	0.54	0.18	100	63.5	2e-10	--	leucine-rich repeat receptor-like protein kinase [Arabidopsis thaliana]
Singletons34041	213	107	211	gi|16930693|gb|AAL32012.1|AF436830_1	494	1	35	0.85	0.94	0	35	67	5e-12	--	AT3g07810/F17A17_15 [Arabidopsis thaliana]
Singletons34059	1952	1577	156	gi|15231434|ref|NP_190229.1|	486	3	486	0.53	0.67	0.03	491	500	1e-141	--	SEC14 cytosolic factor family protein / phosphoglyceride transfer family protein [Arabidopsis thaliana] >gi|20453104|gb|AAM19794.1| AT3g46450/F18L15_170 [Arabidopsis thaliana] >gi|21928017|gb|AAM78037.1| AT3g46450/F18L15_170 [Arabidopsis thaliana]
Singletons34159	1450	374	1270	gi|9759403|dbj|BAB09858.1|	1269	395	677	0.49	0.65	0	299	257	2e-68	--	nuclear protein-like [Arabidopsis thaliana]
Singletons34169	1209	1208	207	gi|18422160|ref|NP_568599.1|	563	120	449	0.55	0.71	0	334	358	9e-99	--	WNK8 (WITH NO LYSINE (K) KINASE 8); kinase/ protein kinase [Arabidopsis thaliana] >gi|75249575|sp|Q944Q0.1|WNK8_ARATH RecName: Full=Serine/threonine-protein kinase WNK8; Short=AtWNK8; AltName: Full=Protein kinase with no lysine 8 >gi|15983509|gb|AAL11622.1|AF424629_1 AT5g41990/MJC20_9 [Arabidopsis thaliana] >gi|21360469|gb|AAM47350.1| AT5g41990/MJC20_9 [Arabidopsis thaliana]
Singletons34246	1053	189	1052	gi|30693958|ref|NP_849777.1|	416	13	290	0.5	0.61	0.04	302	243	1e-66	--	ABF2 (ABSCISIC ACID RESPONSIVE ELEMENTS-BINDING FACTOR 2); DNA binding / protein binding / transcription activator/ transcription factor [Arabidopsis thaliana] >gi|75312268|sp|Q9M7Q4.1|AI5L5_ARATH RecName: Full=ABSCISIC ACID-INSENSITIVE 5-like protein 5; AltName: Full=Abscisic acid responsive elements-binding factor 2; Short=ABRE-binding factor 2; AltName: Full=ABA-responsive element-binding prot…
Singletons34257	2038	3	1658	gi|15221606|ref|NP_176471.1|	844	278	837	0.69	0.83	0.01	561	781	0	--	LDL1 (LSD1-LIKE1); amine oxidase/ electron carrier/ oxidoreductase [Arabidopsis thaliana] >gi|75161368|sp|Q8VXV7.1|LDL1_ARATH RecName: Full=Lysine-specific histone demethylase 1 homolog 1; AltName: Full=Flavin-containing amine oxidase domain-containing protein 1; AltName: Full=Protein LSD1-LIKE 1 >gi|18377829|gb|AAL67101.1| At1g62830/F23N19_19 [Arabidopsis thaliana] >gi|23505983|gb|AAN28851.1| At…
Singletons34271	681	680	3	gi|15222217|ref|NP_172784.1|	344	58	279	0.75	0.81	0	228	329	2e-90	--	RAV1; DNA binding / transcription factor/ transcription repressor [Arabidopsis thaliana] >gi|25091118|sp|Q9ZWM9.1|RAV1_ARATH RecName: Full=AP2/ERF and B3 domain-containing transcription factor RAV1; AltName: Full=Ethylene-responsive transcription factor RAV1; AltName: Full=Protein RELATED TO ABI3/VP1 1 >gi|9958065|gb|AAG09554.1|AC011810_13 DNA binding protein RAV1 [Arabidopsis thaliana] >gi|38688…
Singletons34277	1179	1172	3	gi|29029066|gb|AAO64912.1|	1033	508	883	0.71	0.78	0	390	527	1e-149	--	At3g63380 [Arabidopsis thaliana]
Singletons34282	4546	3834	1	gi|75204564|sp|Q9SFU6.1|CALS9_ARATH	1931	377	1687	0.73	0.84	0.03	1326	1954	0	--	RecName: Full=Callose synthase 9; AltName: Full=1,3-beta-glucan synthase; AltName: Full=Protein GLUCAN SYNTHASE-LIKE 10
Singletons34317	711	258	662	gi|71905621|gb|AAZ52788.1|	154	12	153	0.29	0.43	0.1	151	50.8	1e-06	--	expressed protein [Arabidopsis thaliana]
Singletons34379	2284	2140	746	gi|4115915|gb|AAD03426.1|	597	17	479	0.62	0.75	0.02	476	585	0	--	contains similarity to Helix pomatia br-1 protein (GB: X96994) [Arabidopsis thaliana]
Singletons34509	167	166	5	gi|2245111|emb|CAB10533.1|	221	131	184	0.9	0.96	0	54	99.8	6e-22	--	GTP-binding RAB1C like protein [Arabidopsis thaliana]
Singletons34522	371	370	2	gi|21537191|gb|AAM61532.1|	486	51	178	0.53	0.65	0.05	130	131	2e-31	--	PRL1 protein [Arabidopsis thaliana]
Singletons34650	1870	577	1161	gi|75268024|sp|Q9ZU88.1|PP204_ARATH	481	122	316	0.52	0.71	0.01	198	209	1e-102	--	RecName: Full=Pentatricopeptide repeat-containing protein At2g48000
Singletons34730	1678	208	1608	gi|79531915|ref|NP_199655.3|	459	14	458	0.59	0.73	0	470	541	1e-154	--	oxidoreductase [Arabidopsis thaliana] >gi|46518459|gb|AAS99711.1| At5g48440 [Arabidopsis thaliana]
Singletons34803	3082	1	2709	gi|30678420|ref|NP_186827.2|	1176	260	1176	0.82	0.9	0.01	920	1497	0	--	TPLATE; binding [Arabidopsis thaliana]
Singletons34936	728	4	726	gi|240254018|ref|NP_172074.6|	1083	76	315	0.4	0.57	0.04	252	162	4e-40	--	ATX2 (ARABIDOPSIS TRITHORAX-LIKE PROTEIN 2); DNA binding / histone methyltransferase(H3-K4 specific) [Arabidopsis thaliana] >gi|240254020|ref|NP_001077464.4| ATX2 (ARABIDOPSIS TRITHORAX-LIKE PROTEIN 2); DNA binding / histone methyltransferase(H3-K4 specific) [Arabidopsis thaliana] >gi|257096236|sp|P0CB22.1|ATX2_ARATH RecName: Full=Histone-lysine N-methyltransferase ATX2; AltName: Full=Trithorax-h…
Singletons34993	1664	608	1507	gi|10177317|dbj|BAB10643.1|	425	135	425	0.69	0.82	0	300	441	1e-157	--	cleavage stimulation factor subunit 1-like protein [Arabidopsis thaliana]
Singletons35044	2011	523	1875	gi|42570719|ref|NP_973433.1|	617	155	607	0.78	0.9	0	453	751	0	--	RPA1A (REPLICATION PROTEIN A 1A); DNA binding / nucleic acid binding [Arabidopsis thaliana]
Singletons35129	1648	229	1461	gi|15240793|ref|NP_196361.1|	411	1	411	0.86	0.93	0	411	743	0	--	GDH2 (GLUTAMATE DEHYDROGENASE 2); ATP binding / glutamate dehydrogenase [NAD(P)+]/ glutamate dehydrogenase/ oxidoreductase [Arabidopsis thaliana] >gi|186521018|ref|NP_001119183.1| GDH2 (GLUTAMATE DEHYDROGENASE 2); ATP binding / glutamate dehydrogenase [NAD(P)+]/ glutamate dehydrogenase/ oxidoreductase [Arabidopsis thaliana] >gi|12229806|sp|Q38946.1|DHE2_ARATH RecName: Full=Glutamate dehydrogenase…
Singletons35193	762	540	235	gi|7715608|gb|AAF68126.1|AC010793_21	980	11	114	0.5	0.7	0.01	104	112	4e-39	--	F20B17.5 [Arabidopsis thaliana]
Singletons35304	1336	1335	1	gi|115485363|ref|NP_001067825.1|	865	331	787	0.62	0.74	0.04	468	565	1e-161	--	Os11g0445300 [Oryza sativa Japonica Group] >gi|62734144|gb|AAX96253.1| probable protein kinase [imported] - Arabidopsis thaliana [Oryza sativa Japonica Group] >gi|113645047|dbj|BAF28188.1| Os11g0445300 [Oryza sativa Japonica Group]
Singletons35348	608	607	410	gi|186516113|ref|NP_001119113.1|	1107	1046	1106	0.62	0.68	0	66	68.6	5e-12	--	protein binding / zinc ion binding [Arabidopsis thaliana]
Singletons35370	876	796	296	gi|15223041|ref|NP_177767.1|	185	7	177	0.6	0.72	0.04	175	206	2e-53	--	ATL8; protein binding / zinc ion binding [Arabidopsis thaliana] >gi|68565205|sp|Q8LC69.2|ATL1R_ARATH RecName: Full=RING-H2 finger protein ATL1R; AltName: Full=RING-H2 finger protein ATL8
Singletons35455	1101	1	615	gi|14532612|gb|AAK64034.1|	1088	806	1016	0.27	0.46	0.03	212	79.7	5e-15	--	unknown protein [Arabidopsis thaliana]
Singletons35551	1732	47	1726	gi|9802564|gb|AAF99766.1|AC003981_16	748	174	730	0.52	0.69	0.02	573	538	1e-153	--	F22O13.25 [Arabidopsis thaliana] >gi|34098803|gb|AAQ56784.1| At1g08760 [Arabidopsis thaliana]
Singletons35706	1908	1905	961	gi|15233671|ref|NP_194701.1|	533	83	372	0.55	0.68	0	318	320	1e-133	--	ATPAO5 (Polyamine oxidase 5); amine oxidase/ electron carrier/ oxidoreductase [Arabidopsis thaliana] >gi|75266349|sp|Q9SU79.1|PAO5_ARATH RecName: Full=Probable polyamine oxidase 5; Short=AtPAO5
Singletons35713	768	78	764	gi|14190399|gb|AAK55680.1|AF378877_1	282	3	211	0.59	0.73	0	229	251	8e-67	--	AT3g06200/F28L1_14 [Arabidopsis thaliana] >gi|17386098|gb|AAL38595.1|AF446862_1 AT3g06200/F28L1_14 [Arabidopsis thaliana]
Singletons35763	470	5	454	gi|186511318|ref|NP_001118885.1|	324	129	307	0.35	0.56	0.16	180	81.6	3e-16	--	DAG1 (dof affecting germination 1); DNA binding / transcription factor [Arabidopsis thaliana]
Singletons35768	1548	1386	1	gi|42565836|ref|NP_190716.3|	903	3	451	0.58	0.78	0	462	558	1e-159	--	ATGLR3.6 (GLUTAMATE RECEPTOR 3.6); intracellular ligand-gated ion channel [Arabidopsis thaliana] >gi|41017175|sp|Q84W41.1|GLR36_ARATH RecName: Full=Glutamate receptor 3.6; AltName: Full=Ligand-gated ion channel 3.6; Flags: Precursor
Singletons35956	1513	1375	311	gi|67461573|sp|Q8LFW6.2|SPL13_ARATH	359	1	352	0.37	0.48	0.09	391	186	8e-47	--	RecName: Full=Squamosa promoter-binding-like protein 13 >gi|222424871|dbj|BAH20387.1| AT5G50570 [Arabidopsis thaliana]
Singletons35989	1282	3	839	gi|15238833|ref|NP_200187.1|	573	287	571	0.67	0.79	0.03	288	387	1e-107	--	MLO11 (MILDEW RESISTANCE LOCUS O 11); calmodulin binding [Arabidopsis thaliana] >gi|79330795|ref|NP_001032070.1| MLO11 (MILDEW RESISTANCE LOCUS O 11); calmodulin binding [Arabidopsis thaliana] >gi|33112394|sp|Q9FI00.1|MLO11_ARATH RecName: Full=MLO-like protein 11; Short=AtMlo11 >gi|14091592|gb|AAK53804.1|AF369572_1 membrane protein Mlo11 [Arabidopsis thaliana] >gi|15982791|gb|AAL09743.1| AT5g5376…
Singletons36026	329	2	268	gi|88900376|gb|ABD57500.1|	112	14	111	0.56	0.69	0.1	99	99.8	6e-22	--	At5g40460 [Arabidopsis thaliana]
Singletons36135	1484	1464	28	gi|15232782|ref|NP_187599.1|	499	1	485	0.7	0.82	0.01	488	702	0	--	ATB' BETA; protein phosphatase type 2A regulator [Arabidopsis thaliana] >gi|75097015|sp|O04376.1|2A5B_ARATH RecName: Full=Serine/threonine protein phosphatase 2A 57 kDa regulatory subunit B' beta isoform; Short=PP2A, B' subunit, beta isoform; Short=AtB' beta >gi|6681331|gb|AAF23248.1|AC015985_6 B' regulatory subunit of PP2A (AtB'beta) [Arabidopsis thaliana] >gi|2160692|gb|AAB58901.1| B' regulator…
Singletons36599	604	602	351	gi|227204281|dbj|BAH56992.1|	226	143	226	0.82	0.94	0	84	139	2e-33	--	AT5G26980 [Arabidopsis thaliana]
Singletons36645	2062	191	1780	gi|3249102|gb|AAC24085.1|	568	7	545	0.55	0.69	0.03	548	535	1e-152	--	Similar to exopolyphosphatase gb|1653871 from Synechocystis sp. gb|D90917 [Arabidopsis thaliana]
Singletons36757	628	626	96	gi|238481261|ref|NP_001154712.1|	1981	1805	1981	0.74	0.87	0	177	270	1e-72	--	ATGSL12 (glucan synthase-like 12); 1,3-beta-glucan synthase/ transferase, transferring glycosyl groups [Arabidopsis thaliana]
Singletons36843	652	548	96	gi|15231097|ref|NP_190767.1|	362	44	192	0.53	0.68	0.01	154	144	3e-39	--	protein kinase family protein [Arabidopsis thaliana] >gi|75337704|sp|Q9SV05.1|CCR35_ARATH RecName: Full=Serine/threonine-protein kinase-like protein At3g51990; AltName: Full=CRINKLY 4-related kinase; Flags: Precursor
Singletons36881	1212	1155	583	gi|20138095|sp|Q9ZPY7.1|XPO2_ARATH	972	436	627	0.7	0.84	0	192	276	1e-138	--	RecName: Full=Exportin-2; Short=Exp2; AltName: Full=Importin-alpha re-exporter; AltName: Full=Cellular apoptosis susceptibility protein homolog >gi|18077710|emb|CAC83300.1| cellular apoptosis susceptibility protein homologue [Arabidopsis thaliana]
Singletons36955	1967	1156	272	gi|116831670|gb|ABK28787.1|	700	387	689	0.35	0.52	0.07	318	166	9e-41	--	hypothetical protein [Arabidopsis thaliana]
Singletons36962	993	935	201	gi|18402667|ref|NP_565724.1|	250	1	245	0.77	0.92	0	245	411	1e-115	--	protein binding [Arabidopsis thaliana] >gi|37077331|sp|Q8L9G7.2|APH1_ARATH RecName: Full=Gamma-secretase subunit APH1-like >gi|17381290|gb|AAL36063.1| At2g31440/T28P16.7 [Arabidopsis thaliana] >gi|20453379|gb|AAM19928.1| At2g31440/T28P16.7 [Arabidopsis thaliana]
Singletons36973	2556	480	2060	gi|18400268|ref|NP_566475.1|	642	128	640	0.65	0.77	0.01	535	662	0	--	lipase class 3 family protein [Arabidopsis thaliana] >gi|15146181|gb|AAK83574.1| AT3g14070/MAG2_2 [Arabidopsis thaliana] >gi|27764916|gb|AAO23579.1| At3g14070/MAG2_2 [Arabidopsis thaliana]
Singletons37006	607	575	3	gi|4455243|emb|CAB36742.1|	428	1	188	0.62	0.75	0	191	240	7e-64	--	alpha-amylase-like protein [Arabidopsis thaliana] >gi|7269350|emb|CAB79409.1| alpha-amylase-like protein [Arabidopsis thaliana]
Singletons37227	735	3	734	gi|111074420|gb|ABH04583.1|	418	107	353	0.78	0.89	0.01	247	397	1e-111	--	At3g55070 [Arabidopsis thaliana]
Singletons37342	657	657	10	gi|9759018|dbj|BAB09387.1|	713	438	661	0.33	0.51	0.07	233	104	7e-23	--	FRO1 and FRO2-like protein [Arabidopsis thaliana]
Singletons37363	269	225	1	gi|45752734|gb|AAS76265.1|	191	5	86	0.46	0.65	0.08	82	72.8	8e-14	--	At2g05910 [Arabidopsis thaliana]
Singletons37370	415	134	415	gi|15227878|ref|NP_179356.1|	603	22	120	0.66	0.77	0.05	99	124	3e-29	--	AMP-dependent synthetase and ligase family protein [Arabidopsis thaliana] >gi|20799713|gb|AAM28619.1|AF503761_1 adenosine monophosphate binding protein 2 AMPBP2 [Arabidopsis thaliana] >gi|29028964|gb|AAO64861.1| At2g17650 [Arabidopsis thaliana]
Singletons37401	2451	1795	896	gi|15229645|ref|NP_190564.1|	410	115	409	0.45	0.63	0.02	309	270	4e-89	--	scarecrow transcription factor family protein [Arabidopsis thaliana] >gi|75206856|sp|Q9SN22.1|SCL32_ARATH RecName: Full=Scarecrow-like protein 32; Short=AtSCL32; AltName: Full=GRAS family protein 18; Short=AtGRAS-18 >gi|46518431|gb|AAS99697.1| At3g49950 [Arabidopsis thaliana]
Singletons37419	275	79	273	gi|22329268|ref|NP_680777.1|	726	215	279	0.5	0.63	0	65	70.9	3e-13	--	pentatricopeptide (PPR) repeat-containing protein [Arabidopsis thaliana]
Singletons37438	1433	123	899	gi|15232927|ref|NP_186906.1|	432	5	259	0.56	0.73	0.01	264	288	1e-77	--	MEE31 (MATERNAL EFFECT EMBRYO ARREST 31); mannose-6-phosphate isomerase [Arabidopsis thaliana]
Singletons37466	1239	20	1123	gi|42569278|ref|NP_179981.2|	455	1	327	0.25	0.43	0	371	82.4	9e-16	--	nucleic acid binding / zinc ion binding [Arabidopsis thaliana] >gi|109946627|gb|ABG48492.1| At2g24030 [Arabidopsis thaliana]
Singletons37523	673	460	2	gi|30682996|ref|NP_180177.2|	250	1	161	0.63	0.79	0.04	161	229	3e-60	--	RTE1 (REVERSION-TO-ETHYLENE SENSITIVITY1) [Arabidopsis thaliana]
Singletons37719	2091	207	1643	gi|18421494|ref|NP_568532.1|	1176	710	1174	0.64	0.76	0	482	585	0	--	AHK2 (ARABIDOPSIS HISTIDINE KINASE 2); cytokinin receptor/ osmosensor/ protein histidine kinase [Arabidopsis thaliana] >gi|13537196|dbj|BAB40774.1| histidine kinase [Arabidopsis thaliana]
Singletons37786	796	796	230	gi|222424882|dbj|BAH20392.1|	550	360	545	0.63	0.79	0.03	195	233	1e-61	--	AT1G02660 [Arabidopsis thaliana]
Singletons37864	604	602	237	gi|16290|emb|CAA45358.1|	324	221	323	0.5	0.64	0	122	96.7	2e-20	--	G-box binding factor 3 [Arabidopsis thaliana]
Singletons37893	2127	1776	1	gi|18478510|dbj|BAB84550.1|	1337	1	593	0.65	0.78	0	594	759	0	--	peroxisomal ABC transporter [Arabidopsis thaliana] >gi|18478515|dbj|BAB84551.1| peroxisomal ABC transporter [Arabidopsis thaliana]
Singletons37916	674	318	644	gi|15224948|ref|NP_182001.1|	372	74	175	0.55	0.69	0	109	117	1e-28	--	transcription factor [Arabidopsis thaliana]
Singletons38078	452	200	3	gi|28058696|gb|AAO29943.1|	406	6	71	0.71	0.78	0	66	99.4	1e-21	--	NADP-specific glutatamate dehydrogenase, putative [Arabidopsis thaliana]
Singletons38079	1783	435	1397	gi|18424254|ref|NP_568910.1|	407	16	358	0.47	0.6	0.09	355	303	3e-82	--	zinc finger (C3HC4-type RING finger) family protein [Arabidopsis thaliana] >gi|15450687|gb|AAK96615.1| AT5g59550/f2o15_210 [Arabidopsis thaliana] >gi|17380612|gb|AAL36069.1| AT5g59550/f2o15_210 [Arabidopsis thaliana] >gi|110735082|gb|ABG89111.1| ubiquitin-interacting factor 1b [synthetic construct]
Singletons38082	1748	1571	315	gi|186509740|ref|NP_001118567.1|	394	1	394	0.54	0.65	0.01	424	404	1e-112	--	myb family transcription factor [Arabidopsis thaliana] >gi|6223653|gb|AAF05867.1|AC011698_18 transfactor-like [Arabidopsis thaliana]
Singletons38085	756	44	544	gi|15242811|ref|NP_195981.1|	359	187	356	0.51	0.71	0.01	170	194	1e-49	--	GDSL-motif lipase/hydrolase family protein [Arabidopsis thaliana] >gi|75181338|sp|Q9LZS7.1|GDL71_ARATH RecName: Full=GDSL esterase/lipase At5g03610; AltName: Full=Extracellular lipase At5g03610; Flags: Precursor
Singletons38091	793	10	792	gi|27735187|sp|Q38953.2|DHX8_ARATH	1168	2	249	0.54	0.65	0.04	272	252	3e-67	--	RecName: Full=Probable pre-mRNA-splicing factor ATP-dependent RNA helicase >gi|9293935|dbj|BAB01838.1| pre-mRNA splicing factor ATP-dependent RNA helicase-like protein [Arabidopsis thaliana]
Singletons38208	2597	205	1332	gi|18396347|ref|NP_564285.1|	694	1	365	0.63	0.75	0	378	453	0	--	NPGR1 (NO POLLEN GERMINATION RELATED 1); calmodulin binding [Arabidopsis thaliana] >gi|9802536|gb|AAF99738.1|AC004557_17 F17L21.25 [Arabidopsis thaliana] >gi|16226498|gb|AAL16183.1|AF428415_1 At1g27460/F17L21_26 [Arabidopsis thaliana] >gi|33589668|gb|AAQ22600.1| At1g27460/F17L21_26 [Arabidopsis thaliana]
Singletons38227	1446	429	1037	gi|15219673|ref|NP_171915.1|	328	121	323	0.72	0.84	0	203	317	1e-137	--	tetratricopeptide repeat (TPR)-containing protein [Arabidopsis thaliana]
Singletons38237	878	197	820	gi|30680148|ref|NP_850937.1|	375	3	179	0.62	0.71	0	209	229	4e-60	--	transcription factor IIA large subunit / TFIIA large subunit (TFIIA-L) [Arabidopsis thaliana] >gi|30680153|ref|NP_172228.3| transcription factor IIA large subunit / TFIIA large subunit (TFIIA-L) [Arabidopsis thaliana] >gi|2826884|emb|CAA11525.1| transcription factor IIA large subunit [Arabidopsis thaliana] >gi|39545932|gb|AAR28029.1| TFIIA-L1 [Arabidopsis thaliana] >gi|222423282|dbj|BAH19617.1| A…
Singletons38262	917	155	508	gi|8778243|gb|AAF79252.1|AC023279_1	110	1	109	0.48	0.65	0	118	114	2e-25	--	F12K21.2 [Arabidopsis thaliana] >gi|98961039|gb|ABF59003.1| At1g34640 [Arabidopsis thaliana]
Singletons38268	750	37	750	gi|18398352|ref|NP_565409.1|	363	54	292	0.73	0.84	0.01	241	373	1e-103	--	EXL5 (EXORDIUM LIKE 5) [Arabidopsis thaliana] >gi|4584346|gb|AAD25141.1| expressed protein [Arabidopsis thaliana] >gi|16604330|gb|AAL24171.1| At2g17230/T23A1.9 [Arabidopsis thaliana] >gi|19699196|gb|AAL90964.1| At2g17230/T23A1.9 [Arabidopsis thaliana]
Singletons38269	1228	2	883	gi|15233273|ref|NP_188226.1|	314	16	312	0.67	0.86	0.01	297	422	1e-118	--	A37; protein heterodimerization [Arabidopsis thaliana] >gi|45477214|sp|Q9ZNR6.1|PDX12_ARATH RecName: Full=Probable pyridoxal biosynthesis protein PDX1.2; Short=AtPDX1.2; Short=AtPDX1;3 >gi|4103952|gb|AAD01897.1| A37 [Arabidopsis thaliana] >gi|4103954|gb|AAD01898.1| A37 [Arabidopsis thaliana] >gi|9294451|dbj|BAB02670.1| A37 protein; ethylene-inducible protein-like [Arabidopsis thaliana] >gi|278085…
Singletons38274	234	20	232	gi|158564271|sp|Q39083.2|DI191_ARATH	206	20	90	0.52	0.77	0	71	95.1	2e-20	--	RecName: Full=Protein DEHYDRATION-INDUCED 19; Short=AtDi19-1 >gi|58331825|gb|AAW70410.1| At1g56280 [Arabidopsis thaliana] >gi|227202844|dbj|BAH56895.1| AT1G56280 [Arabidopsis thaliana]
Singletons38308	493	492	220	gi|117168071|gb|ABK32118.1|	129	36	125	0.59	0.8	0	91	123	1e-28	--	At4g35990 [Arabidopsis thaliana]
Singletons38358	716	5	715	gi|15234869|ref|NP_194808.1|	1148	135	371	0.64	0.83	0	237	327	6e-90	--	unknown protein [Arabidopsis thaliana] >gi|5725443|emb|CAB52452.1| putative protein [Arabidopsis thaliana] >gi|7269980|emb|CAB79797.1| putative protein [Arabidopsis thaliana]
Singletons38386	1341	243	917	gi|145334291|ref|NP_001078527.1|	1987	243	481	0.28	0.44	0.09	249	68.6	2e-11	--	DME (DEMETER); DNA N-glycosylase/ DNA-(apurinic or apyrimidinic site) lyase [Arabidopsis thaliana] >gi|108935833|sp|Q8LK56.2|DME_ARATH RecName: Full=Transcriptional activator DEMETER; AltName: Full=DNA glycosylase-related protein DME >gi|84782664|gb|ABC61677.1| DNA glycosylase DEMETER [Arabidopsis thaliana]
Singletons38444	573	254	21	gi|30698834|ref|NP_177344.2|	401	1	79	0.5	0.69	0.01	79	78.2	5e-15	--	FUT13 (FUCOSYLTRANSFERASE 13); fucosyltransferase/ transferase, transferring glycosyl groups [Arabidopsis thaliana] >gi|17376367|sp|Q9C8W3.2|FUT13_ARATH RecName: Full=Alpha-(1,4)-fucosyltransferase; AltName: Full=Galactoside 3(4)-L-fucosyltransferase; AltName: Full=Fucosyltransferase 13; Short=AtFUT13; AltName: Full=FucTC; AltName: Full=FT4-M >gi|13992486|emb|CAC38049.1| alpha1,3-fucosyltransfera…
Singletons38454	1243	1243	137	gi|4938484|emb|CAB43843.1|	653	286	648	0.58	0.7	0.03	383	405	1e-113	--	transcription factor-like protein [Arabidopsis thaliana] >gi|7269908|emb|CAB81001.1| transcription factor-like protein [Arabidopsis thaliana]
Singletons38463	1151	1140	1	gi|46931354|gb|AAT06481.1|	566	1	379	0.74	0.84	0.01	385	572	1e-163	--	At3g23540 [Arabidopsis thaliana]
Singletons38480	2844	217	2088	gi|30686563|ref|NP_850252.1|	823	1	607	0.59	0.71	0.02	642	691	0	--	mitochondrial substrate carrier family protein [Arabidopsis thaliana]
Singletons38545	300	295	2	gi|18407449|ref|NP_566111.1|	392	17	113	0.67	0.82	0.02	100	139	7e-34	--	transducin family protein / WD-40 repeat family protein [Arabidopsis thaliana] >gi|15983390|gb|AAL11563.1|AF424569_1 At2g47790/F17A22.18 [Arabidopsis thaliana] >gi|20197308|gb|AAC63654.2| expressed protein [Arabidopsis thaliana] >gi|23308341|gb|AAN18140.1| At2g47790/F17A22.18 [Arabidopsis thaliana]
Singletons38619	582	426	205	gi|15983801|gb|AAL10497.1|	695	622	695	0.77	0.91	0	74	120	1e-27	--	At3g07700/F17A17.4 [Arabidopsis thaliana]
Singletons38943	1819	1650	241	gi|30682358|ref|NP_850050.1|	494	37	490	0.51	0.67	0	470	491	1e-139	--	serine carboxypeptidase S28 family protein [Arabidopsis thaliana] >gi|16648801|gb|AAL25591.1| At2g24280/F27D4.19 [Arabidopsis thaliana] >gi|22655366|gb|AAM98275.1| At2g24280/F27D4.19 [Arabidopsis thaliana]
Singletons39024	2646	2560	275	gi|224589517|gb|ACN59292.1|	773	21	772	0.59	0.71	0.02	784	867	0	--	leucine-rich repeat receptor-like protein kinase [Arabidopsis thaliana]
Singletons39060	2249	2	931	gi|110737432|dbj|BAF00660.1|	629	83	390	0.54	0.71	0	310	339	1e-173	--	hypothetical protein [Arabidopsis thaliana]
Singletons39093	737	17	532	gi|21554235|gb|AAM63310.1|	256	1	172	0.68	0.81	0	172	244	8e-94	--	CPRD49 [Arabidopsis thaliana]
Singletons39156	410	4	408	gi|15239575|ref|NP_200231.1|	825	389	516	0.75	0.83	0	136	202	1e-52	--	WD-40 repeat family protein [Arabidopsis thaliana]
Singletons39184	2090	181	1701	gi|3256068|emb|CAA74397.1|	520	40	519	0.49	0.63	0.02	519	431	1e-120	--	Heat Shock Factor 3 [Arabidopsis thaliana]
Singletons39293	364	162	1	gi|18411983|ref|NP_567243.1|	738	475	528	0.83	0.9	0	54	99.4	1e-39	--	ATCUL1 (ARABIDOPSIS THALIANA CULLIN 1); protein binding [Arabidopsis thaliana] >gi|79324981|ref|NP_001031575.1| ATCUL1 (ARABIDOPSIS THALIANA CULLIN 1); protein binding [Arabidopsis thaliana] >gi|79324983|ref|NP_001031576.1| ATCUL1 (ARABIDOPSIS THALIANA CULLIN 1); protein binding [Arabidopsis thaliana] >gi|68052236|sp|Q94AH6.1|CUL1_ARATH RecName: Full=Cullin-1 >gi|30524960|emb|CAC85264.1| cullin 1…
Singletons39308	2364	128	1957	gi|75337688|sp|Q9SUQ3.1|Y4374_ARATH	638	7	638	0.57	0.72	0.03	634	699	0	--	RecName: Full=Probable inactive receptor kinase At4g23740; Flags: Precursor >gi|224589628|gb|ACN59347.1| leucine-rich repeat receptor-like protein kinase [Arabidopsis thaliana]
Singletons39340	1233	103	960	gi|15235484|ref|NP_195443.1|	320	5	289	0.47	0.59	0.03	297	237	2e-62	--	MYB73 (MYB DOMAIN PROTEIN 73); DNA binding / transcription factor [Arabidopsis thaliana] >gi|2464855|emb|CAB16756.1| myb-related protein [Arabidopsis thaliana] >gi|7270709|emb|CAB80392.1| myb-related protein [Arabidopsis thaliana] >gi|41619352|gb|AAS10083.1| MYB transcription factor [Arabidopsis thaliana]
Singletons39541	308	2	175	gi|186478872|ref|NP_001117355.1|	430	366	423	0.81	0.93	0	58	101	2e-22	--	choline transporter-related [Arabidopsis thaliana]
Singletons39668	1605	1604	312	gi|15229317|ref|NP_187108.1|	766	331	766	0.55	0.75	0.01	436	473	1e-133	--	EIN4 (ETHYLENE INSENSITIVE 4); ethylene binding / glycogen synthase kinase 3/ protein histidine kinase/ receptor [Arabidopsis thaliana] >gi|42572247|ref|NP_974218.1| EIN4 (ETHYLENE INSENSITIVE 4); ethylene binding / glycogen synthase kinase 3/ protein histidine kinase/ receptor [Arabidopsis thaliana] >gi|75216655|sp|Q9ZTP3.1|EIN4_ARATH RecName: Full=Protein EIN4; Short=AtEIN4; AltName: Full=Prote…
Singletons39681	422	1	414	gi|18401002|ref|NP_566534.1|	684	447	580	0.61	0.76	0	138	166	8e-42	--	kinesin motor family protein [Arabidopsis thaliana] >gi|15450501|gb|AAK96543.1| AT3g16060/MSL1_10 [Arabidopsis thaliana] >gi|16974325|gb|AAL31147.1| AT3g16060/MSL1_10 [Arabidopsis thaliana]
Singletons39736	495	430	2	gi|18402471|ref|NP_564539.1|	583	45	207	0.32	0.5	0.13	166	63.9	8e-11	--	aspartyl protease family protein [Arabidopsis thaliana] >gi|7770346|gb|AAF69716.1|AC016041_21 F27J15.15 [Arabidopsis thaliana]
Singletons39786	2546	2294	885	gi|18396768|ref|NP_564307.1|	612	8	487	0.53	0.7	0.02	481	498	1e-168	--	NSL1 (necrotic spotted lesions 1) [Arabidopsis thaliana] >gi|6560762|gb|AAF16762.1|AC010155_15 F3M18.18 [Arabidopsis thaliana]
Singletons39788	429	429	214	gi|18419937|ref|NP_568010.1|	373	209	280	0.47	0.56	0.01	73	58.5	2e-09	--	SPT (SPATULA); DNA binding / transcription factor [Arabidopsis thaliana] >gi|75309699|sp|Q9FUA4.1|SPT_ARATH RecName: Full=Transcription factor SPATULA; AltName: Full=Transcription factor EN 99; AltName: Full=bHLH transcription factor bHLH024; AltName: Full=Basic helix-loop-helix protein 24; Short=bHLH 24; Short=AtbHLH24 >gi|11245494|gb|AAG33640.1|AF319540_1 SPATULA [Arabidopsis thaliana] >gi|1110…
Singletons39843	254	2	253	gi|240256027|ref|NP_193880.5|	580	332	415	0.67	0.85	0	84	127	4e-30	--	NDB3; NADH dehydrogenase [Arabidopsis thaliana]
Singletons39888	1333	1331	255	gi|30682009|ref|NP_172566.2|	408	59	408	0.67	0.77	0	359	471	1e-133	--	ZIP4 (ZINC TRANSPORTER 4 PRECURSOR); cation transmembrane transporter/ copper ion transmembrane transporter [Arabidopsis thaliana]
Singletons39892	804	320	793	gi|18400827|ref|NP_565595.1|	653	1	157	0.81	0.93	0	158	260	1e-69	--	epsin N-terminal homology (ENTH) domain-containing protein [Arabidopsis thaliana] >gi|46395898|sp|Q8LF20.2|CAP2_ARATH RecName: Full=Putative clathrin assembly protein At2g25430 >gi|4432855|gb|AAD20703.1| expressed protein [Arabidopsis thaliana] >gi|22654977|gb|AAM98081.1| At2g25430/F13B15.9 [Arabidopsis thaliana] >gi|30725272|gb|AAP37658.1| At2g25430/F13B15.9 [Arabidopsis thaliana]
Singletons39939	1293	645	1106	gi|18395728|ref|NP_566133.1|	215	66	215	0.63	0.77	0.01	156	197	8e-57	--	structural constituent of ribosome [Arabidopsis thaliana] >gi|45752752|gb|AAS76274.1| At3g01170 [Arabidopsis thaliana]
Singletons40104	581	254	3	gi|222423120|dbj|BAH19539.1|	787	2	83	0.65	0.77	0	84	110	8e-25	--	AT3G14205 [Arabidopsis thaliana]
Singletons40156	713	569	183	gi|9295719|gb|AAF87025.1|AC006535_3	309	1	119	0.57	0.71	0	129	139	4e-33	--	T24P13.4 [Arabidopsis thaliana]
Singletons40470	552	2	415	gi|30699045|ref|NP_177617.2|	695	25	164	0.61	0.72	0.01	140	178	2e-49	--	catalytic [Arabidopsis thaliana] >gi|34395733|sp|Q9SSG3.2|HIPL1_ARATH RecName: Full=HIPL1 protein; Flags: Precursor
Singletons40536	979	978	208	gi|224589440|gb|ACN59254.1|	870	574	827	0.6	0.74	0.01	262	295	4e-80	--	leucine-rich repeat receptor-like protein kinase [Arabidopsis thaliana]
Singletons40541	771	1	771	gi|15242446|ref|NP_198787.1|	747	190	447	0.47	0.61	0.05	273	242	4e-64	--	EMB2745 (EMBRYO DEFECTIVE 2745) [Arabidopsis thaliana] >gi|75170916|sp|Q9FIX3.1|PP407_ARATH RecName: Full=Pentatricopeptide repeat-containing protein At5g39710; AltName: Full=Protein EMBRYO DEFECTIVE 2745
Singletons40617	3716	678	3383	gi|18403061|ref|NP_564568.1|	981	101	981	0.62	0.74	0.01	919	1076	0	--	SNF2 domain-containing protein / helicase domain-containing protein / RING finger domain-containing protein [Arabidopsis thaliana]
Singletons40644	368	351	1	gi|15238840|ref|NP_197351.1|	484	62	156	0.43	0.6	0	117	89.4	9e-19	--	protein kinase family protein [Arabidopsis thaliana] >gi|79328036|ref|NP_001031898.1| protein kinase family protein [Arabidopsis thaliana] >gi|21553648|gb|AAM62741.1| Ser Thr specific protein kinase-like protein [Arabidopsis thaliana] >gi|115646738|gb|ABJ17100.1| At5g18500 [Arabidopsis thaliana]
Singletons40651	1234	446	958	gi|18399682|ref|NP_566428.1|	180	1	171	0.7	0.83	0	171	257	2e-68	--	atnudt16 (Arabidopsis thaliana Nudix hydrolase homolog 16); hydrolase >gi|68565942|sp|Q9LHK1.1|NUD16_ARATH RecName: Full=Nudix hydrolase 16, mitochondrial; Short=AtNUDT16; Flags: Precursor >gi|11762150|gb|AAG40353.1|AF325001_1 AT3g12600 [Arabidopsis thaliana] >gi|13926332|gb|AAK49630.1|AF372914_1 AT3g12600/T2E22_108 [Arabidopsis thaliana] >gi|27363312|gb|AAO11575.1| At3g12600/T2E22_108 [Arabidops…
Singletons40723	1788	1257	412	gi|42562774|ref|NP_564704.2|	404	100	404	0.54	0.65	0.07	305	316	6e-86	--	zinc ion binding [Arabidopsis thaliana] >gi|119935912|gb|ABM06032.1| At1g55915 [Arabidopsis thaliana]
Singletons40931	492	473	12	gi|30725308|gb|AAP37676.1|	453	33	195	0.39	0.59	0.05	163	132	2e-31	--	At3g51940 [Arabidopsis thaliana]
Singletons40957	281	168	49	gi|15220938|ref|NP_175785.1|	310	131	170	0.62	0.77	0	40	67.8	3e-12	--	zinc finger (C3HC4-type RING finger) family protein [Arabidopsis thaliana] >gi|68565093|sp|P0C035.1|ATL1M_ARATH RecName: Full=RING-H2 finger protein ATL1M >gi|67633458|gb|AAY78653.1| zinc finger (C3HC4-type RING finger) family protein [Arabidopsis thaliana]
Singletons41145	672	671	54	gi|30680992|ref|NP_192655.2|	668	456	664	0.66	0.78	0.01	209	287	6e-78	--	SEC14 cytosolic factor family protein / phosphoglyceride transfer family protein [Arabidopsis thaliana] >gi|78099069|sp|Q9M0R2.2|PATL5_ARATH RecName: Full=Patellin-5
Singletons41224	434	2	343	gi|30692765|ref|NP_174563.2|	426	233	348	0.66	0.81	0.01	116	157	4e-39	--	glycosyl hydrolase family 17 protein [Arabidopsis thaliana] >gi|75154301|sp|Q8L868.1|E1311_ARATH RecName: Full=Glucan endo-1,3-beta-glucosidase 11; AltName: Full=(1->3)-beta-glucan endohydrolase 11; Short=(1->3)-beta-glucanase 11; AltName: Full=Beta-1,3-endoglucanase 11; Short=Beta-1,3-glucanase 11; Flags: Precursor
Singletons41229	1208	1208	567	gi|15218475|ref|NP_174666.1|	457	76	290	0.58	0.73	0	215	265	6e-71	--	alliinase family protein [Arabidopsis thaliana] >gi|10086473|gb|AAG12533.1|AC015446_14 Similar to alliin lyase [Arabidopsis thaliana]
Singletons41439	679	678	352	gi|22329373|ref|NP_172172.2|	357	244	357	0.74	0.84	0.04	114	173	1e-43	--	transporter-related [Arabidopsis thaliana] >gi|145323764|ref|NP_001077471.1| transporter-related [Arabidopsis thaliana] >gi|75158873|sp|Q8RXL8.1|Y1689_ARATH RecName: Full=Uncharacterized membrane protein At1g06890
Singletons41458	887	337	885	gi|18416190|ref|NP_567688.1|	407	79	263	0.74	0.82	0.01	185	274	1e-73	--	AtPPT1 (Arabidopsis thaliana polyprenyltransferase 1); 4-hydroxybenzoate nonaprenyltransferase >gi|30686272|ref|NP_849431.1| AtPPT1 (Arabidopsis thaliana polyprenyltransferase 1); 4-hydroxybenzoate nonaprenyltransferase >gi|16648989|gb|AAL24346.1| polyprenyltransferase like protein [Arabidopsis thaliana] >gi|30314685|dbj|BAB20818.2| para-hydroxy bezoate polyprenyl diphosphate transferase [Arabido…
Singletons41601	1111	130	1110	gi|22326803|ref|NP_196930.2|	514	10	334	0.78	0.85	0.01	332	494	1e-140	--	SET domain-containing protein [Arabidopsis thaliana] >gi|30684815|ref|NP_851038.1| SET domain-containing protein [Arabidopsis thaliana] >gi|42573363|ref|NP_974778.1| SET domain-containing protein [Arabidopsis thaliana]
Singletons41675	505	171	503	gi|145337144|ref|NP_176566.3|	1053	16	126	0.61	0.77	0	112	140	9e-34	--	unknown protein [Arabidopsis thaliana] >gi|110741755|dbj|BAE98823.1| hypothetical protein [Arabidopsis thaliana]
Singletons41704	720	15	398	gi|240254676|ref|NP_566125.4|	1275	1144	1271	0.73	0.85	0	128	198	5e-51	--	REF4 (REDUCED EPIDERMAL FLUORESCENCE 4) [Arabidopsis thaliana]
Singletons41732	364	364	116	gi|15218915|ref|NP_174228.1|	729	605	687	0.38	0.6	0	83	62.8	9e-11	--	PUB17 (PLANT U-BOX 17); ubiquitin-protein ligase [Arabidopsis thaliana] >gi|75268254|sp|Q9C7R6.1|PUB17_ARATH RecName: Full=U-box domain-containing protein 17; AltName: Full=Plant U-box protein 17
Singletons41823	951	116	949	gi|146455139|dbj|BAF62149.1|	499	1	249	0.48	0.57	0.02	286	224	1e-58	--	C2-H2 zinc finger protein [Arabidopsis thaliana]
Singletons41883	1239	3	794	gi|42568531|ref|NP_200263.2|	457	194	457	0.72	0.85	0	264	416	1e-116	--	WD-40 repeat family protein [Arabidopsis thaliana]
Singletons41884	795	491	3	gi|6560750|gb|AAF16750.1|AC010155_3	611	91	253	0.59	0.76	0	163	201	5e-61	--	F3M18.3 [Arabidopsis thaliana]
Singletons41930	1940	1	1623	gi|30685220|ref|NP_188550.2|	1861	1340	1816	0.53	0.63	0.01	552	509	1e-144	--	unknown protein [Arabidopsis thaliana]
Singletons41983	838	837	97	gi|15450511|gb|AAK96548.1|	363	118	361	0.74	0.84	0	248	372	1e-103	--	At2g46420/F11C10.11 [Arabidopsis thaliana] >gi|20197824|gb|AAD23044.2| expressed protein [Arabidopsis thaliana] >gi|27363256|gb|AAO11547.1| At2g46420/F11C10.11 [Arabidopsis thaliana]
Singletons42059	1080	44	643	gi|18412596|ref|NP_567137.1|	272	29	229	0.63	0.73	0	202	256	6e-83	--	EDL3 (EID1-like 3) [Arabidopsis thaliana] >gi|56744224|gb|AAW28552.1| At3g63060 [Arabidopsis thaliana]
Singletons42231	1737	29	1582	gi|15234782|ref|NP_195586.1|	1073	559	1073	0.54	0.7	0	518	543	1e-154	--	unknown protein [Arabidopsis thaliana] >gi|4490327|emb|CAB38609.1| hypothetical protein [Arabidopsis thaliana] >gi|7270857|emb|CAB80538.1| hypothetical protein [Arabidopsis thaliana]
Singletons42247	657	6	656	gi|28950899|gb|AAO63373.1|	320	93	317	0.62	0.76	0.05	229	260	8e-70	--	At2g27770 [Arabidopsis thaliana]
Singletons42365	1875	1874	381	gi|186496330|ref|NP_565197.3|	1697	1190	1686	0.53	0.69	0	501	567	1e-161	--	HAC1 (HISTONE ACETYLTRANSFERASE OF THE CBP FAMILY 1); H3/H4 histone acetyltransferase/ histone acetyltransferase/ transcription cofactor [Arabidopsis thaliana]
Singletons42474	692	244	645	gi|30689221|ref|NP_173915.2|	417	175	331	0.35	0.51	0.16	160	68.9	5e-12	--	zinc finger (B-box type) family protein [Arabidopsis thaliana] >gi|52782786|sp|Q8RWD0.2|COL16_ARATH RecName: Full=Zinc finger protein CONSTANS-LIKE 16 >gi|53749166|gb|AAU90068.1| At1g25440 [Arabidopsis thaliana]
Singletons42490	1108	2	883	gi|30695748|ref|NP_199787.2|	953	659	953	0.74	0.85	0	296	442	1e-124	--	leucine-rich repeat family protein / protein kinase family protein [Arabidopsis thaliana] >gi|30102752|gb|AAP21294.1| At5g49760 [Arabidopsis thaliana] >gi|224589713|gb|ACN59388.1| leucine-rich repeat receptor-like protein kinase [Arabidopsis thaliana]
Singletons42542	369	115	369	gi|224589547|gb|ACN59307.1|	890	202	286	0.75	0.85	0	85	130	7e-37	--	leucine-rich repeat receptor-like protein kinase [Arabidopsis thaliana]
Singletons42842	2863	5	2425	gi|240256264|ref|NP_196285.5|	986	202	975	0.66	0.77	0	809	972	0	--	ATP binding / microtubule motor [Arabidopsis thaliana]
Singletons42892	699	529	2	gi|18403763|ref|NP_565798.1|	579	1	179	0.75	0.84	0.01	179	263	1e-70	--	catalytic [Arabidopsis thaliana] >gi|20197214|gb|AAM14975.1| expressed protein [Arabidopsis thaliana]
Singletons42906	2360	76	2025	gi|222423799|dbj|BAH19865.1|	593	7	593	0.34	0.48	0.03	673	298	1e-80	--	AT2G30990 [Arabidopsis thaliana]
Singletons42951	748	3	437	gi|22330568|ref|NP_177282.2|	238	91	238	0.66	0.77	0.02	148	186	2e-47	--	ATWHY2 (A. THALIANA WHIRLY 2); DNA binding [Arabidopsis thaliana]
Singletons43071	593	592	47	gi|15232278|ref|NP_189425.1|	1174	979	1164	0.66	0.76	0.02	186	246	1e-65	--	haloacid dehalogenase-like hydrolase family protein [Arabidopsis thaliana]
Singletons43090	1034	855	1	gi|15220958|ref|NP_175787.1|	586	1	293	0.49	0.68	0.03	295	273	3e-73	--	ATPME1; pectinesterase [Arabidopsis thaliana] >gi|6093736|sp|Q43867.1|PME1_ARATH RecName: Full=Pectinesterase 1; Short=PE 1; AltName: Full=Pectin methylesterase 1; Short=AtPME1; Flags: Precursor >gi|6056393|gb|AAF02857.1|AC009324_6 Pectinesterase 1 [Arabidopsis thaliana] >gi|550306|emb|CAA57275.1| ATPME1 [Arabidopsis thaliana] >gi|903895|gb|AAC50024.1| ATPME1 precursor [Arabidopsis thaliana] >gi|…
Singletons43147	614	301	612	gi|15230886|ref|NP_188589.1|	479	1	106	0.73	0.82	0.02	107	157	8e-39	--	amino acid permease family protein [Arabidopsis thaliana]
Singletons43186	614	222	608	gi|10178219|dbj|BAB11612.1|	889	1	129	0.37	0.59	0.05	137	77.8	8e-15	--	DNA-binding protein-like [Arabidopsis thaliana]
Singletons43266	705	13	552	gi|22330219|ref|NP_175727.2|	494	308	492	0.52	0.66	0.02	185	191	5e-49	--	zinc finger (C3HC4-type RING finger) family protein [Arabidopsis thaliana] >gi|79319806|ref|NP_001031177.1| zinc finger (C3HC4-type RING finger) family protein [Arabidopsis thaliana] >gi|58652056|gb|AAW80853.1| At1g53190 [Arabidopsis thaliana] >gi|115646799|gb|ABJ17122.1| At1g53190 [Arabidopsis thaliana]
Singletons43336	2505	2505	298	gi|42565046|ref|NP_188650.2|	1114	460	1111	0.43	0.59	0	739	493	1e-139	--	kinesin motor family protein [Arabidopsis thaliana]
Singletons43420	561	211	372	gi|9755454|gb|AAF98215.1|AC007152_11	264	215	263	0.57	0.71	0.05	57	53.9	1e-12	--	Unknown protein [Arabidopsis thaliana]
Singletons43445	1256	1240	257	gi|15228926|ref|NP_191205.1|	348	21	348	0.77	0.88	0	328	511	1e-145	--	oxidoreductase, zinc-binding dehydrogenase family protein [Arabidopsis thaliana] >gi|7594524|emb|CAB88049.1| quinone reductase-like protein [Arabidopsis thaliana] >gi|62320240|dbj|BAD94498.1| quinone reductase-like protein [Arabidopsis thaliana]
Singletons43450	292	2	178	gi|9758853|dbj|BAB09379.1|	1223	776	834	0.45	0.69	0	59	55.8	4e-12	--	non-LTR retroelement reverse transcriptase-like protein [Arabidopsis thaliana]
Singletons43458	3406	1058	2761	gi|8843737|dbj|BAA97285.1|	649	20	569	0.3	0.48	0.01	577	234	6e-61	--	myosin heavy chain-like [Arabidopsis thaliana]
Singletons43533	1012	116	1012	gi|227202702|dbj|BAH56824.1|	292	8	277	0.48	0.61	0	301	252	4e-67	--	AT3G12350 [Arabidopsis thaliana]
Singletons43574	1711	295	1704	gi|42566260|ref|NP_192209.2|	814	22	432	0.36	0.49	0	471	169	1e-41	--	protein binding / zinc ion binding [Arabidopsis thaliana] >gi|42572815|ref|NP_974504.1| protein binding / zinc ion binding [Arabidopsis thaliana]
Singletons43683	530	4	102	gi|15242020|ref|NP_200514.1|	197	164	196	0.81	0.9	0	33	58.9	3e-09	--	lactoylglutathione lyase family protein / glyoxalase I family protein [Arabidopsis thaliana] >gi|88193792|gb|ABD42985.1| At5g57040 [Arabidopsis thaliana]
Singletons43716	657	2	433	gi|79324537|ref|NP_001031499.1|	934	787	934	0.74	0.86	0.04	150	207	1e-53	--	kinase [Arabidopsis thaliana] >gi|224589545|gb|ACN59306.1| leucine-rich repeat receptor-like protein kinase [Arabidopsis thaliana]
Singletons43724	436	1	426	gi|30694012|ref|NP_199037.2|	879	324	472	0.63	0.74	0.05	151	182	1e-46	--	ubiquitin family protein [Arabidopsis thaliana] >gi|22654985|gb|AAM98085.1| AT5g42220/K5J14_2 [Arabidopsis thaliana] >gi|30102508|gb|AAP21172.1| AT5g42220/K5J14_2 [Arabidopsis thaliana]
Singletons43762	745	134	598	gi|222423578|dbj|BAH19758.1|	207	26	188	0.3	0.53	0.06	165	86.3	3e-17	--	AT3G13950 [Arabidopsis thaliana]
Singletons43890	1937	7	1638	gi|30699372|ref|NP_178014.2|	591	56	584	0.57	0.76	0	546	621	1e-178	--	mitochondrial transcription termination factor-related / mTERF-related [Arabidopsis thaliana]
Singletons43919	1817	509	1237	gi|11994546|dbj|BAB02733.1|	554	122	372	0.33	0.62	0.04	254	166	2e-42	--	transposase-like protein [Arabidopsis thaliana]
Singletons43932	842	354	815	gi|194579021|gb|ACF75544.1|	252	26	200	0.45	0.56	0.14	181	135	7e-32	--	At3g11690 [Arabidopsis thaliana]
Singletons43961	1121	119	799	gi|15240739|ref|NP_201543.1|	250	1	249	0.51	0.62	0.12	258	216	5e-56	--	LBD37 (LOB DOMAIN-CONTAINING PROTEIN 37) [Arabidopsis thaliana] >gi|27805497|sp|Q9FN11.1|LBD37_ARATH RecName: Full=LOB domain-containing protein 37; AltName: Full=ASYMMETRIC LEAVES 2-like protein 39; Short=AS2-like protein 39 >gi|17227170|gb|AAL38039.1|AF447894_1 LOB DOMAIN 37 [Arabidopsis thaliana] >gi|87116588|gb|ABD19658.1| At5g67420 [Arabidopsis thaliana] >gi|219807154|dbj|BAH10583.1| ASYMMET…
Singletons44028	1054	992	3	gi|9755806|emb|CAC01750.1|	494	4	325	0.4	0.56	0.05	348	193	2e-49	--	putative protein [Arabidopsis thaliana]
Singletons44061	626	548	24	gi|238478705|ref|NP_001154388.1|	570	1	175	0.4	0.6	0	176	139	2e-33	--	RCD1 (RADICAL-INDUCED CELL DEATH1); protein binding [Arabidopsis thaliana]
Singletons44071	616	533	3	gi|22135801|gb|AAM91087.1|	748	58	230	0.68	0.8	0	178	216	1e-56	--	At5g26740 [Arabidopsis thaliana]
Singletons44084	1006	753	1	gi|18416872|ref|NP_568281.1|	535	1	251	0.8	0.87	0	252	410	1e-114	--	CPK7 (calmodulin-domain protein kinase 7); ATP binding / calcium ion binding / calmodulin-dependent protein kinase/ kinase/ protein kinase/ protein serine/threonine kinase/ protein tyrosine kinase [Arabidopsis thaliana] >gi|75319419|sp|Q38873.1|CDPK7_ARATH RecName: Full=Calcium-dependent protein kinase 7; AltName: Full=Calmodulin-domain protein kinase CDPK isoform 7 >gi|13605617|gb|AAK32802.1|AF3…
Singletons44233	804	634	338	gi|17065406|gb|AAL32857.1|	168	51	148	0.42	0.62	0	99	80.1	3e-15	--	Unknown protein [Arabidopsis thaliana]
Singletons44267	1135	1133	261	gi|15231140|ref|NP_188676.1|	541	251	541	0.83	0.93	0	291	499	1e-141	--	CPK9 (calmodulin-domain protein kinase 9); calmodulin-dependent protein kinase/ kinase [Arabidopsis thaliana] >gi|75319414|sp|Q38868.1|CDPK9_ARATH RecName: Full=Calcium-dependent protein kinase 9; AltName: Full=Calmodulin-domain protein kinase CDPK isoform 9 >gi|1399265|gb|AAB03242.1| calmodulin-domain protein kinase CDPK isoform 9 [Arabidopsis thaliana] >gi|9294561|dbj|BAB02824.1| calmodulin-dom…
Singletons44301	723	206	721	gi|3688188|emb|CAA21216.1|	607	61	231	0.85	0.93	0	172	307	1e-87	--	pyruvate decarboxylase-1 (Pdc1) [Arabidopsis thaliana] >gi|7270254|emb|CAB80024.1| pyruvate decarboxylase-1 (Pdc1) [Arabidopsis thaliana]
Singletons44348	1061	3	806	gi|18420440|ref|NP_568059.1|	337	69	337	0.84	0.92	0	269	456	1e-128	--	NST-K1 (NUCLEOTIDE SUGAR TRANSPORTER-KT 1); nucleotide-sugar transmembrane transporter [Arabidopsis thaliana] >gi|30692341|ref|NP_849527.1| NST-K1 (NUCLEOTIDE SUGAR TRANSPORTER-KT 1); nucleotide-sugar transmembrane transporter [Arabidopsis thaliana]
Singletons44363	2480	2358	202	gi|15239030|ref|NP_196699.1|	700	1	699	0.67	0.79	0	720	961	0	--	DXPS3 (1-deoxy-D-xylulose 5-phosphate synthase 3); 1-deoxy-D-xylulose-5-phosphate synthase [Arabidopsis thaliana] >gi|8953400|emb|CAB96673.1| 1-D-deoxyxylulose 5-phosphate synthase-like protein [Arabidopsis thaliana]
Singletons44381	1019	1018	182	gi|18402362|ref|NP_566645.1|	520	123	419	0.44	0.61	0.09	309	232	4e-61	--	VPS9A; Rho guanyl-nucleotide exchange factor [Arabidopsis thaliana]
Singletons44385	1351	1123	68	gi|42562367|ref|NP_174130.2|	541	184	539	0.56	0.73	0.01	356	394	1e-138	--	polynucleotide adenylyltransferase family protein [Arabidopsis thaliana]
Singletons44395	975	782	306	gi|15236329|ref|NP_192263.1|	164	5	163	0.56	0.76	0	159	189	3e-48	--	integral membrane family protein [Arabidopsis thaliana] >gi|75216592|sp|Q9ZT81.1|U497N_ARATH RecName: Full=UPF0497 membrane protein At4g03540
Singletons44495	408	2	196	gi|15227623|ref|NP_178437.1|	689	199	263	0.63	0.81	0	65	95.9	3e-39	--	pentatricopeptide (PPR) repeat-containing protein [Arabidopsis thaliana] >gi|75216181|sp|Q9ZQ74.1|PP146_ARATH RecName: Full=Pentatricopeptide repeat-containing protein At2g03380, mitochondrial; Flags: Precursor
Singletons44539	773	1	459	gi|3540198|gb|AAC34348.1|	500	349	499	0.66	0.79	0	153	198	6e-51	--	Unknown protein [Arabidopsis thaliana]
Singletons44675	605	3	281	gi|15219327|ref|NP_173115.1|	1706	127	211	0.35	0.59	0.04	97	52.8	3e-07	--	HAC12 (histone acetyltransferase of the CBP family 12); H3/H4 histone acetyltransferase/ histone acetyltransferase/ transcription cofactor [Arabidopsis thaliana] >gi|122064232|sp|Q9FWQ5.2|HAC12_ARATH RecName: Full=Histone acetyltransferase HAC12
Singletons44878	1186	953	294	gi|15242667|ref|NP_198850.1|	1008	816	1008	0.3	0.47	0.02	225	99	9e-21	--	PWWP domain-containing protein [Arabidopsis thaliana]
Singletons44904	244	2	244	gi|18415950|ref|NP_567662.1|	721	390	470	0.88	0.97	0	81	165	1e-41	--	ORP2A (OSBP(OXYSTEROL BINDING PROTEIN)-RELATED PROTEIN 2A); oxysterol binding / phosphoinositide binding [Arabidopsis thaliana] >gi|15450519|gb|AAK96552.1| AT4g22540/F7K2_120 [Arabidopsis thaliana] >gi|24111447|gb|AAN46892.1| At4g22540/F7K2_120 [Arabidopsis thaliana]
Singletons45037	1363	583	1158	gi|2160148|gb|AAB60770.1|	267	76	267	0.8	0.89	0	192	320	3e-87	--	EST gb|H37044 comes from this gene [Arabidopsis thaliana]
Singletons45066	246	246	85	gi|15233732|ref|NP_195531.1|	788	149	202	0.46	0.68	0	54	55.5	1e-08	--	FRS5 (FAR1-related sequence 5); zinc ion binding [Arabidopsis thaliana] >gi|75213627|sp|Q9SZL8.1|FRS5_ARATH RecName: Full=Protein FAR1-RELATED SEQUENCE 5
Singletons45226	1331	1331	186	gi|15242716|ref|NP_198864.1|	1919	1549	1918	0.48	0.68	0.01	386	360	2e-99	--	EMB3012 (embryo defective 3012) [Arabidopsis thaliana]
Singletons45262	685	548	246	gi|30690202|ref|NP_850444.1|	807	5	103	0.52	0.64	0	101	107	6e-43	--	transmembrane protein-related [Arabidopsis thaliana]
Singletons45335	419	3	332	gi|18399805|ref|NP_566440.1|	139	26	136	0.46	0.63	0.05	117	95.5	2e-20	--	auxin-responsive protein-related [Arabidopsis thaliana] >gi|89111858|gb|ABD60701.1| At3g12955 [Arabidopsis thaliana]
Singletons45403	655	319	8	gi|15218903|ref|NP_176183.1|	591	399	501	0.47	0.71	0	104	100	1e-40	--	proton-dependent oligopeptide transport (POT) family protein [Arabidopsis thaliana]
Singletons45405	2047	2047	2	gi|18411001|ref|NP_567072.1|	809	83	753	0.71	0.81	0	685	949	0	--	protein kinase family protein [Arabidopsis thaliana] >gi|30694847|ref|NP_850718.1| protein kinase family protein [Arabidopsis thaliana] >gi|15146176|gb|AAK83572.1| AT3g58640/F14P22_230 [Arabidopsis thaliana] >gi|22655030|gb|AAM98106.1| At3g58640/F14P22_230 [Arabidopsis thaliana]
Singletons45592	1494	317	1492	gi|6175165|gb|AAF04891.1|AC011437_6	757	1	388	0.64	0.78	0.02	401	493	1e-139	--	Mutator-like transposase [Arabidopsis thaliana]
Singletons45649	2335	318	1850	gi|22328012|ref|NP_201064.2|	615	105	588	0.44	0.61	0.02	523	365	1e-111	--	binding [Arabidopsis thaliana] >gi|38564286|gb|AAR23722.1| At5g62580 [Arabidopsis thaliana]
Singletons45659	688	686	378	gi|15228435|ref|NP_187720.1|	165	9	111	0.78	0.89	0	103	169	3e-42	--	LBD21 (LOB DOMAIN-CONTAINING PROTEIN 21) [Arabidopsis thaliana] >gi|29428048|sp|Q9SRL8.1|LBD21_ARATH RecName: Full=LOB domain-containing protein 21; AltName: Full=ASYMMETRIC LEAVES 2-like protein 12; Short=AS2-like protein 12 >gi|219807100|dbj|BAH10556.1| ASYMMETRIC LEAVES2-like 12 protein [Arabidopsis thaliana]
Singletons45683	3159	3052	2174	gi|2388584|gb|AAB71465.1|	402	5	324	0.3	0.5	0.09	322	114	7e-25	--	EST gb|ATTS1136 comes from this gene [Arabidopsis thaliana]
Singletons45791	1863	332	1591	gi|18416832|ref|NP_568263.1|	374	19	374	0.5	0.62	0.03	433	367	1e-101	--	C2 domain-containing protein [Arabidopsis thaliana] >gi|46931344|gb|AAT06476.1| At5g12300 [Arabidopsis thaliana]
Singletons46069	2418	1731	199	gi|15241481|ref|NP_196415.1|	1501	596	1044	0.29	0.41	0.02	524	150	5e-36	--	dentin sialophosphoprotein-related [Arabidopsis thaliana]
Singletons46195	262	261	4	gi|79586698|ref|NP_680116.2|	1360	409	488	0.42	0.63	0.02	88	67.4	3e-12	--	REF6 (RELATIVE OF EARLY FLOWERING 6); nucleic acid binding / transcription factor/ zinc ion binding [Arabidopsis thaliana] >gi|50513173|gb|AAT77779.1| relative of early flowering 6 [Arabidopsis thaliana]
Singletons46237	352	351	205	gi|222424510|dbj|BAH20210.1|	512	463	512	0.68	0.86	0.02	50	73.9	4e-14	--	AT1G77760 [Arabidopsis thaliana]
Singletons46329	3951	2767	2	gi|240255299|ref|NP_187344.4|	1193	239	1067	0.43	0.6	0.01	936	714	0	--	nucleotide binding [Arabidopsis thaliana]
Singletons46399	921	52	552	gi|15242842|ref|NP_195988.1|	591	392	590	0.39	0.57	0.16	199	122	4e-28	--	PTL (PETAL LOSS); transcription factor [Arabidopsis thaliana] >gi|7340653|emb|CAB82933.1| GT2-like protein [Arabidopsis thaliana]
Singletons46492	1068	1059	607	gi|42569496|ref|NP_180658.3|	775	625	775	0.78	0.89	0	151	267	1e-71	--	protein kinase family protein [Arabidopsis thaliana]
Singletons46599	579	578	6	gi|15237703|ref|NP_201248.1|	513	55	256	0.51	0.64	0.09	210	178	3e-45	--	octicosapeptide/Phox/Bem1p (PB1) domain-containing protein [Arabidopsis thaliana] >gi|17064916|gb|AAL32612.1| Unknown protein [Arabidopsis thaliana] >gi|31711922|gb|AAP68317.1| At5g64430 [Arabidopsis thaliana]
Singletons46613	916	886	2	gi|15219417|ref|NP_178075.1|	1248	600	814	0.28	0.43	0.01	298	84	2e-16	--	protein kinase family protein [Arabidopsis thaliana] >gi|4835752|gb|AAD30219.1|AC007202_1 Is a member of the PF|00069 Eukaryotic protein kinase family. ESTs gb|T46484, gb|AF066875 and gb|N96237 come from this gene [Arabidopsis thaliana]
Singletons46621	504	268	504	gi|30698151|ref|NP_201372.2|	993	503	592	0.53	0.67	0.12	90	87.8	3e-34	--	HSL2 (HAESA-Like 2); ATP binding / kinase/ protein serine/threonine kinase [Arabidopsis thaliana] >gi|259491355|sp|C0LGX3.1|HSL2_ARATH RecName: Full=LRR receptor-like serine/threonine-protein kinase HSL2; AltName: Full=Protein HAESA-LIKE2; Flags: Precursor >gi|224589753|gb|ACN59408.1| leucine-rich repeat receptor-like protein kinase [Arabidopsis thaliana]
Singletons46759	609	2	433	gi|42566415|ref|NP_567373.2|	350	205	350	0.56	0.72	0.04	151	177	1e-44	--	lipase class 3 family protein [Arabidopsis thaliana] >gi|75116713|sp|Q680C0.1|GDL62_ARATH RecName: Full=GDSL esterase/lipase At4g10955
Singletons46885	1530	401	1420	gi|15227541|ref|NP_178413.1|	1805	841	1124	0.31	0.5	0.01	345	128	1e-29	--	CAAX amino terminal protease family protein [Arabidopsis thaliana] >gi|3548816|gb|AAC34488.1| similar to late embryogenesis abundant proteins [Arabidopsis thaliana]
Singletons46898	1426	176	1045	gi|15233694|ref|NP_195526.1|	501	1	290	0.92	0.95	0	290	571	0	--	HD1 (HISTONE DEACETYLASE 1); basal transcription repressor/ histone deacetylase/ protein binding [Arabidopsis thaliana] >gi|21431761|sp|O22446.2|HDA19_ARATH RecName: Full=Histone deacetylase 19; Short=HD; Short=AtHD1 >gi|4467119|emb|CAB37553.1| Histone deacetylase [Arabidopsis thaliana] >gi|7270797|emb|CAB80478.1| Histone deacetylase [Arabidopsis thaliana] >gi|20260508|gb|AAM13152.1| histone deac…
Singletons46910	562	271	534	gi|8777580|dbj|BAA97098.1|	260	2	89	0.36	0.5	0	88	47.8	8e-06	--	unnamed protein product [Arabidopsis thaliana]
Singletons46935	721	38	721	gi|240254055|ref|NP_563875.6|	532	6	254	0.51	0.66	0.09	252	262	3e-70	--	polygalacturonase [Arabidopsis thaliana]
Singletons46971	1746	314	1744	gi|75262222|sp|Q9C977.1|PP135_ARATH	596	36	484	0.57	0.73	0	479	519	1e-147	--	RecName: Full=Pentatricopeptide repeat-containing protein At1g80270, mitochondrial; Flags: Precursor >gi|17064898|gb|AAL32603.1| Unknown protein [Arabidopsis thaliana]
Singletons46973	1021	196	876	gi|8778446|gb|AAF79454.1|AC025808_36	242	1	227	0.77	0.85	0.01	231	328	6e-90	--	F18O14.5 [Arabidopsis thaliana]
Singletons46978	776	137	640	gi|56121882|gb|AAV74222.1|	303	14	161	0.39	0.59	0	168	106	2e-23	--	At5g40700 [Arabidopsis thaliana] >gi|63003888|gb|AAY25473.1| At5g40700 [Arabidopsis thaliana]
Singletons46979	377	2	277	gi|71905515|gb|AAZ52735.1|	575	241	332	0.54	0.68	0	92	96.3	7e-21	--	expressed protein [Arabidopsis thaliana]
Singletons47071	334	333	1	gi|79557520|ref|NP_179370.2|	787	246	356	0.81	0.9	0	111	181	2e-46	--	VPS35A (VPS35 HOMOLOG A) [Arabidopsis thaliana]
Singletons47142	1528	133	1215	gi|22330273|ref|NP_175986.2|	376	8	376	0.61	0.74	0.02	371	439	1e-123	--	TIM50 [Arabidopsis thaliana] >gi|75161466|sp|Q8VYE2.1|TIM50_ARATH RecName: Full=Mitochondrial import inner membrane translocase subunit TIM50; AltName: Full=Protein EMBRYO DEFECTIVE 1860; Flags: Precursor
Singletons47249	435	309	431	gi|20147211|gb|AAM10321.1|	757	31	71	0.6	0.73	0	41	54.7	4e-08	--	AT5g67360/K8K14_8 [Arabidopsis thaliana] >gi|24111425|gb|AAN46863.1| At5g67360/K8K14_8 [Arabidopsis thaliana]
Singletons47297	754	753	235	gi|30688460|ref|NP_189304.2|	380	16	188	0.65	0.82	0	174	229	3e-60	--	protein kinase family protein [Arabidopsis thaliana]
Singletons47344	1604	302	1126	gi|15229917|ref|NP_187168.1|	316	6	280	0.72	0.84	0	275	425	1e-119	--	phosphoglycerate/bisphosphoglycerate mutase family protein [Arabidopsis thaliana]
Singletons47379	1094	328	1092	gi|17065006|gb|AAL32657.1|	481	57	318	0.53	0.74	0.02	262	299	4e-99	--	UDP-glucose glucosyltransferase [Arabidopsis thaliana] >gi|20260018|gb|AAM13356.1| UDP-glucose glucosyltransferase [Arabidopsis thaliana]
Singletons47383	388	24	386	gi|23304947|emb|CAD42912.1|	1192	848	970	0.69	0.82	0.01	123	171	3e-43	--	extra sporogenous cells [Arabidopsis thaliana]
Singletons47398	2118	1761	1054	gi|18379079|ref|NP_563681.1|	479	13	243	0.72	0.86	0	236	353	1e-160	--	transcription initiation factor IIE (TFIIE) alpha subunit family protein / general transcription factor TFIIE family protein [Arabidopsis thaliana] >gi|39545888|gb|AAR28007.1| TFIIE-alpha 1 [Arabidopsis thaliana]
Singletons47621	536	535	320	gi|27808598|gb|AAO24579.1|	386	314	386	0.91	0.95	0.01	73	135	2e-32	--	At1g36050 [Arabidopsis thaliana]
Singletons47634	1666	12	1364	gi|4539352|emb|CAB37500.1|	1468	1037	1460	0.47	0.66	0.01	456	402	1e-112	--	putative protein [Arabidopsis thaliana] >gi|7270828|emb|CAB80509.1| putative protein [Arabidopsis thaliana]
Singletons47813	1048	925	8	gi|18399578|ref|NP_566421.1|	422	1	281	0.47	0.63	0.01	311	269	3e-72	--	F-box family protein [Arabidopsis thaliana] >gi|75243463|sp|Q84WW1.1|FB140_ARATH RecName: Full=F-box protein At3g12350
Singletons47959	290	140	3	gi|15217747|ref|NP_174106.1|	1148	1	46	0.78	0.89	0	46	80.9	3e-16	--	unknown protein [Arabidopsis thaliana] >gi|12320884|gb|AAG50575.1|AC079280_6 transposon protein, putative [Arabidopsis thaliana]
Singletons47964	940	3	875	gi|18412037|ref|NP_565183.1|	299	3	299	0.52	0.66	0.05	307	284	1e-76	--	LZF1 (LIGHT-REGULATED ZINC FINGER PROTEIN 1); transcription factor/ zinc ion binding [Arabidopsis thaliana] >gi|52788299|sp|Q9SYM2.2|STHY_ARATH RecName: Full=Probable salt tolerance-like protein At1g78600 >gi|20260418|gb|AAM13107.1| highly similar to rice zinc finger protein [Arabidopsis thaliana] >gi|30023798|gb|AAP13432.1| At1g78600 [Arabidopsis thaliana]
Singletons47986	1386	101	1027	gi|15228783|ref|NP_191155.1|	305	3	301	0.6	0.72	0.01	314	348	6e-96	--	NLI interacting factor (NIF) family protein [Arabidopsis thaliana]
Singletons48004	307	97	2	gi|49659964|gb|AAT68271.1|	997	1	32	0.78	0.84	0	32	54.3	3e-08	--	ECA3 [Arabidopsis thaliana]
Singletons48018	2359	2035	191	gi|30697806|ref|NP_201125.2|	649	24	636	0.61	0.75	0.01	622	740	0	--	tetratricopeptide repeat (TPR)-containing protein [Arabidopsis thaliana]
Singletons48060	326	310	5	gi|15231798|ref|NP_190904.1|	768	472	573	0.39	0.57	0	102	85.5	1e-17	--	pentatricopeptide (PPR) repeat-containing protein [Arabidopsis thaliana] >gi|75174119|sp|Q9LFI1.1|PP280_ARATH RecName: Full=Pentatricopeptide repeat-containing protein At3g53360, mitochondrial; Flags: Precursor
Singletons48081	1325	462	1325	gi|19908859|gb|AAM03026.1|AF482994_1	400	1	309	0.52	0.7	0.08	316	299	5e-81	--	homeodomain protein KNAT1/BP [Arabidopsis thaliana]
Singletons48133	1036	306	812	gi|18390540|ref|NP_563742.1|	469	169	338	0.46	0.6	0.06	180	142	2e-74	--	UGT75B1 (UDP-GLUCOSYLTRANSFERASE 75B1); UDP-glucose:4-aminobenzoate acylglucosyltransferase/ UDP-glucosyltransferase/ UDP-glycosyltransferase/ abscisic acid glucosyltransferase/ transferase, transferring glycosyl groups [Arabidopsis thaliana] >gi|75311478|sp|Q9LR44.1|IABG1_ARATH RecName: Full=Indole-3-acetate beta-glucosyltransferase 1; AltName: Full=IAA-Glu synthase 1; AltName: Full=(Uridine 5'-…
Singletons48135	482	481	302	gi|18397278|ref|NP_564337.1|	729	653	712	0.73	0.86	0	60	91.7	3e-19	--	glycyl-tRNA synthetase / glycine--tRNA ligase [Arabidopsis thaliana] >gi|3334349|sp|O23627.1|SYGM1_ARATH RecName: Full=Glycyl-tRNA synthetase 1, mitochondrial; AltName: Full=Glycine--tRNA ligase 1; Short=GlyRS 1; AltName: Full=Diadenosine tetraphosphate synthetase; Short=AP-4-A synthetase; Flags: Precursor >gi|9972358|gb|AAG10608.1|AC008030_8 glycyl-tRNA synthetase [Arabidopsis thaliana] >gi|2564…
Singletons48144	1069	496	2	gi|113208238|dbj|BAF03523.1|	1673	291	454	0.87	0.93	0	165	308	1e-164	--	CGS1 mRNA stability 1 [Arabidopsis thaliana]
Singletons48160	813	308	799	gi|15231911|ref|NP_187456.1|	459	37	202	0.62	0.79	0.01	166	226	2e-59	--	SCPL27 (serine carboxypeptidase-like 27); serine-type carboxypeptidase [Arabidopsis thaliana] >gi|75337170|sp|Q9SFB5.1|SCP27_ARATH RecName: Full=Serine carboxypeptidase-like 27; Flags: Precursor >gi|50253506|gb|AAT71955.1| At3g07990 [Arabidopsis thaliana] >gi|53850527|gb|AAU95440.1| At3g07990 [Arabidopsis thaliana]
Singletons48238	344	327	1	gi|18414442|ref|NP_567463.1|	421	56	171	0.45	0.52	0.1	122	81.3	2e-16	--	PUX5 (Arabidopsis thaliana serine/threonine protein phosphatase 2A 55 kDa regulatory subunit B prime gamma); protein binding >gi|75146011|sp|Q7Y175.1|UBAX1_ARATH RecName: Full=UBA and UBX domain-containing protein At4g15410
Singletons48250	355	2	343	gi|4539352|emb|CAB37500.1|	1468	924	1032	0.44	0.56	0	114	92.4	1e-19	--	putative protein [Arabidopsis thaliana] >gi|7270828|emb|CAB80509.1| putative protein [Arabidopsis thaliana]
Singletons48441	343	2	337	gi|15238562|ref|NP_200798.1|	907	725	838	0.57	0.74	0.01	114	132	7e-32	--	pentatricopeptide (PPR) repeat-containing protein [Arabidopsis thaliana] >gi|75171023|sp|Q9FJE6.1|PP437_ARATH RecName: Full=Putative pentatricopeptide repeat-containing protein At5g59900
Singletons48570	696	354	1	gi|14030723|gb|AAK53036.1|AF375452_1	250	77	194	0.5	0.66	0	118	131	8e-31	--	AT4g27450/F27G19_50 [Arabidopsis thaliana]
Singletons48606	1260	1260	67	gi|30695529|ref|NP_191760.2|	1254	850	1254	0.72	0.82	0.01	405	575	1e-164	--	unknown protein [Arabidopsis thaliana]
Singletons48864	354	2	235	gi|18414296|ref|NP_568124.1|	766	262	339	0.7	0.85	0	78	119	4e-31	--	subtilase family protein [Arabidopsis thaliana] >gi|7340647|emb|CAB82927.1| cucumisin precursor-like protein [Arabidopsis thaliana]
Singletons48916	1607	1599	187	gi|110741716|dbj|BAE98804.1|	708	192	672	0.49	0.61	0.06	504	423	1e-118	--	DNA-binding protein-like [Arabidopsis thaliana]
Singletons48942	1305	3	1280	gi|62321595|dbj|BAD95157.1|	517	99	515	0.6	0.76	0	426	557	1e-158	--	beta Galactosidase - like protein [Arabidopsis thaliana]
Singletons49039	316	2	316	gi|18418378|ref|NP_567953.1|	481	133	234	0.52	0.75	0	105	119	1e-27	--	UGT73B3 (UDP-glucosyl transferase 73B3); UDP-glycosyltransferase/ abscisic acid glucosyltransferase/ quercetin 3-O-glucosyltransferase/ transferase, transferring hexosyl groups [Arabidopsis thaliana]
Singletons49081	399	361	2	gi|18413065|ref|NP_567329.1|	347	117	228	0.61	0.74	0	120	137	3e-33	--	DNAJ heat shock N-terminal domain-containing protein [Arabidopsis thaliana]
Singletons49175	330	316	32	gi|15226862|ref|NP_181039.1|	905	488	582	0.44	0.6	0.01	96	73.6	5e-14	--	disease resistance family protein [Arabidopsis thaliana]
Singletons49273	3296	266	3295	gi|240255973|ref|NP_193464.5|	2037	1	960	0.27	0.42	0.04	1058	254	4e-67	--	ATG2484-1; RNA binding [Arabidopsis thaliana]
Singletons49282	3221	80	3010	gi|2160756|gb|AAB58929.1|	980	10	977	0.65	0.79	0	978	1298	0	--	CLV1 receptor kinase [Arabidopsis thaliana]
Singletons49329	380	114	52	gi|15228861|ref|NP_188919.1|	470	403	423	0.71	0.76	0	21	40	8e-07	--	leucine-rich repeat family protein / extensin family protein [Arabidopsis thaliana] >gi|75335502|sp|Q9LUI1.1|LRX6_ARATH RecName: Full=Leucine-rich repeat extensin-like protein 6; Short=LRR/EXTENSIN6; Short=AtLRX6; AltName: Full=Cell wall hydroxyproline-rich glycoprotein; Flags: Precursor >gi|9279698|dbj|BAB01255.1| extensin protein-like [Arabidopsis thaliana] >gi|219291096|gb|ACL13984.1| At3g2280…
Singletons49347	564	3	551	gi|18398011|ref|NP_028242.1|	307	67	244	0.5	0.65	0.01	185	170	1e-42	--	PDV2 (PLASTID DIVISION2) [Arabidopsis thaliana] >gi|4678204|gb|AAD26950.1| expressed protein [Arabidopsis thaliana] >gi|117413982|dbj|BAF36495.1| plastid division protein PDV2 [Arabidopsis thaliana] >gi|117413986|dbj|BAF36497.1| plastid division protein PDV2 [Arabidopsis thaliana]
Singletons49400	1372	1282	695	gi|42567620|ref|NP_568122.2|	599	221	415	0.79	0.91	0	196	330	1e-169	--	permease, cytosine/purines, uracil, thiamine, allantoin family protein [Arabidopsis thaliana] >gi|7378642|emb|CAB83318.1| uracil transporter-like protein [Arabidopsis thaliana]
Singletons49407	1534	49	1533	gi|42569749|ref|NP_181418.2|	679	1	571	0.61	0.71	0.13	573	653	0	--	guanylate-binding family protein [Arabidopsis thaliana]
Singletons49522	1042	1040	3	gi|8778728|gb|AAF79736.1|AC005106_17	1048	482	827	0.69	0.82	0	346	488	1e-138	--	T25N20.11 [Arabidopsis thaliana]
Singletons49644	1394	881	288	gi|150421627|sp|Q9ZW82.3|PIRL2_ARATH	321	123	321	0.73	0.85	0.01	200	303	1e-108	--	RecName: Full=Pirin-like protein At2g43120 >gi|119360079|gb|ABL66768.1| At2g43120 [Arabidopsis thaliana]
Singletons49771	1085	802	293	gi|75249789|sp|Q94AN4.1|AP2L1_ARATH	345	192	343	0.42	0.54	0.02	174	113	3e-25	--	RecName: Full=AP2-like ethylene-responsive transcription factor At1g16060
Singletons49852	723	667	71	gi|21542408|sp|O22892.2|GSR2_ARATH	442	1	202	0.57	0.74	0.02	204	226	2e-59	--	RecName: Full=Uncharacterized protein At2g40430 >gi|15450822|gb|AAK96682.1| Unknown protein [Arabidopsis thaliana] >gi|20196876|gb|AAB87593.2| expressed protein [Arabidopsis thaliana] >gi|20198020|gb|AAM15353.1| expressed protein [Arabidopsis thaliana]
Singletons49896	767	6	767	gi|18397313|ref|NP_564345.1|	624	75	329	0.68	0.81	0	255	354	5e-98	--	glycoside hydrolase family 47 protein [Arabidopsis thaliana]
Cluster122_Consensus1	1083	2	667	gi|30684509|ref|NP_851035.1|	675	451	672	0.86	0.95	0	222	400	1e-111	--	elongation factor family protein [Arabidopsis thaliana]
Cluster399_Consensus1	2085	1836	259	gi|42564231|ref|NP_188232.2|	534	5	534	0.61	0.8	0.01	533	673	0	--	ATPDIL1-6 (PDI-LIKE 1-6); protein disulfide isomerase [Arabidopsis thaliana] >gi|51536468|gb|AAU05472.1| At3g16110 [Arabidopsis thaliana] >gi|53793647|gb|AAU93570.1| At3g16110 [Arabidopsis thaliana]
Cluster402_Consensus1	3407	3136	1091	gi|30679640|ref|NP_187241.2|	673	52	672	0.22	0.39	0.03	706	92.8	2e-18	--	neurofilament protein-related [Arabidopsis thaliana]
Cluster469_Consensus1	2940	1687	2325	gi|51536578|gb|AAU05527.1|	265	11	264	0.4	0.52	0.17	259	161	4e-39	--	At3g26850 [Arabidopsis thaliana]
Cluster531_Consensus1	1646	1399	365	gi|18402397|ref|NP_565703.1|	380	1	380	0.56	0.69	0.1	385	394	1e-109	--	WRKY21; calmodulin binding / transcription factor [Arabidopsis thaliana] >gi|20978769|sp|O04336.1|WRK21_ARATH RecName: Full=Probable WRKY transcription factor 21; AltName: Full=WRKY DNA-binding protein 21 >gi|13507099|gb|AAK28441.1|AF272747_1 WRKY DNA-binding protein 21 [Arabidopsis thaliana] >gi|1946360|gb|AAB63078.1| expressed protein [Arabidopsis thaliana] >gi|22531205|gb|AAM97106.1| expressed…
Cluster728_Consensus1	1686	1685	996	gi|15224779|ref|NP_179535.1|	520	118	340	0.75	0.83	0	230	349	0	--	TAG1 (TRIACYLGLYCEROL BIOSYNTHESIS DEFECT 1); diacylglycerol O-acyltransferase [Arabidopsis thaliana] >gi|6625553|gb|AAF19262.1|AF051849_1 diacylglycerol acyltransferase [Arabidopsis thaliana] >gi|5050913|emb|CAB44774.1| diacylglycerol O-acyltransferase [Arabidopsis thaliana] >gi|5123718|emb|CAB45373.1| diacylglycerol acyltransferase [Arabidopsis thaliana] >gi|15450800|gb|AAK96671.1| diacylglycer…
Cluster883_Consensus1	1189	1	1188	gi|186496022|ref|NP_177870.2|	2136	325	719	0.69	0.8	0	396	531	1e-151	--	binding [Arabidopsis thaliana]
Cluster891_Consensus1	4430	1815	4025	gi|15217524|ref|NP_174605.1|	1237	534	1231	0.55	0.68	0	742	754	0	--	helicase domain-containing protein [Arabidopsis thaliana]
Cluster967_Consensus1	1408	1216	293	gi|145350190|ref|NP_194819.3|	316	1	314	0.81	0.9	0.01	314	545	1e-155	--	unknown protein [Arabidopsis thaliana] >gi|186515019|ref|NP_001119082.1| unknown protein [Arabidopsis thaliana]
Cluster1054_Consensus1	2434	1849	914	gi|15242370|ref|NP_197075.1|	448	11	319	0.69	0.77	0	313	439	1e-175	--	F-box family protein [Arabidopsis thaliana] >gi|75263874|sp|Q9LFV5.1|FK111_ARATH RecName: Full=F-box/kelch-repeat protein At5g15710 >gi|40823375|gb|AAR92279.1| At5g15710 [Arabidopsis thaliana] >gi|46518403|gb|AAS99683.1| At5g15710 [Arabidopsis thaliana]
Cluster1130_Consensus1	910	3	500	gi|227206266|dbj|BAH57188.1|	273	10	174	0.42	0.62	0	166	146	3e-35	--	AT4G38180 [Arabidopsis thaliana]
Cluster1164_Consensus1	2018	536	1864	gi|22328173|ref|NP_567165.2|	497	56	490	0.6	0.77	0	443	533	1e-151	--	mechanosensitive ion channel domain-containing protein / MS ion channel domain-containing protein [Arabidopsis thaliana]
Cluster1343_Consensus1	3256	253	1584	gi|30686193|ref|NP_181020.2|	825	30	434	0.38	0.56	0	446	243	1e-63	--	myosin heavy chain-related [Arabidopsis thaliana] >gi|205830840|sp|O64584.2|WAP_ARATH RecName: Full=WPP domain-associated protein
Cluster1386_Consensus1	3303	1862	351	gi|15239810|ref|NP_199727.1|	1534	408	911	0.56	0.7	0.01	512	551	0	--	MET1 (METHYLTRANSFERASE 1); methyltransferase [Arabidopsis thaliana] >gi|462650|sp|P34881.1|DNMT1_ARATH RecName: Full=DNA (cytosine-5)-methyltransferase 1; AltName: Full=DNA methyltransferase 01; AltName: Full=DNA methyltransferase 2; AltName: Full=DNA methyltransferase DDM2; AltName: Full=Protein DECREASED DNA METHYLATION 2; AltName: Full=DNA methyltransferase AthI; Short=DNA Metase AthI; Short=…
Cluster1598_Consensus1	863	700	2	gi|18410430|ref|NP_567034.1|	468	1	233	0.78	0.9	0	233	386	1e-107	--	Met-10+ like family protein [Arabidopsis thaliana]
Singletons40	288	287	3	gi|17064926|gb|AAL32617.1|	528	162	256	0.95	1	0	95	197	2e-51	--	calcium-dependent protein kinase [Arabidopsis thaliana] >gi|28059078|gb|AAO29985.1| calcium-dependent protein kinase [Arabidopsis thaliana]
Singletons42	2271	144	1523	gi|22326858|ref|NP_197195.2|	644	1	473	0.75	0.83	0.02	474	670	0	--	AAA-type ATPase family protein [Arabidopsis thaliana]
Singletons45	392	235	2	gi|18407023|ref|NP_566069.1|	561	8	86	0.7	0.81	0.01	79	116	8e-27	--	BTB/POZ domain-containing protein [Arabidopsis thaliana] >gi|20197378|gb|AAC62880.2| expressed protein [Arabidopsis thaliana]
Singletons52	548	172	546	gi|18413973|ref|NP_568105.1|	319	1	120	0.4	0.5	0.07	135	64.3	8e-11	--	heavy-metal-associated domain-containing protein [Arabidopsis thaliana] >gi|42573253|ref|NP_974723.1| heavy-metal-associated domain-containing protein [Arabidopsis thaliana] >gi|30725362|gb|AAP37703.1| At5g02600 [Arabidopsis thaliana]
Singletons159	737	734	165	gi|56382005|gb|AAV85721.1|	375	13	202	0.82	0.92	0	190	340	7e-94	--	At4g34460 [Arabidopsis thaliana]
Singletons206	1283	1282	167	gi|145340316|ref|NP_193430.3|	889	517	871	0.57	0.72	0.01	376	413	1e-115	--	ATP binding / kinase/ protein kinase/ protein serine/threonine kinase [Arabidopsis thaliana] >gi|110738029|dbj|BAF00949.1| kinase like protein [Arabidopsis thaliana]
Singletons381	1685	1580	117	gi|15226228|ref|NP_180337.1|	495	6	494	0.59	0.75	0.01	494	588	1e-168	--	CYP94C1; fatty acid (omega-1)-hydroxylase/ oxygen binding [Arabidopsis thaliana] >gi|18087602|gb|AAL58931.1|AF462844_1 At2g27690/F15K20.21 [Arabidopsis thaliana] >gi|77024780|gb|ABA61324.1| cytochrome P450 CYP94C1 [Arabidopsis thaliana] >gi|111074240|gb|ABH04493.1| At2g27690 [Arabidopsis thaliana]
Singletons529	1904	642	1904	gi|110741802|dbj|BAE98844.1|	1047	520	939	0.7	0.78	0.01	426	557	1e-158	--	formin-like protein AHF1 [Arabidopsis thaliana]
Singletons747	595	594	1	gi|18400745|ref|NP_565587.1|	1384	494	691	0.84	0.94	0	198	350	6e-97	--	PKL (PICKLE); ATPase/ DNA binding / DNA helicase [Arabidopsis thaliana] >gi|75193642|sp|Q9S775.1|PKL_ARATH RecName: Full=CHD3-type chromatin-remodeling factor PICKLE; AltName: Full=Protein GYMNOS >gi|6318930|gb|AAF07084.1|AF185578_1 GYMNOS/PICKLE [Arabidopsis thaliana] >gi|6478518|gb|AAF13875.1|AF185577_1 chromatin remodeling factor CHD3 [Arabidopsis thaliana]
Singletons951	2989	155	2989	gi|15238109|ref|NP_199560.1|	1361	33	903	0.48	0.62	0.01	962	817	0	--	unknown protein [Arabidopsis thaliana] >gi|9758777|dbj|BAB09075.1| unnamed protein product [Arabidopsis thaliana]
Singletons1284	1296	114	1295	gi|15225409|ref|NP_179663.1|	490	39	431	0.44	0.63	0.01	401	347	1e-95	--	pentatricopeptide (PPR) repeat-containing protein [Arabidopsis thaliana] >gi|75206559|sp|Q9SKU6.1|PP166_ARATH RecName: Full=Pentatricopeptide repeat-containing protein At2g20710, mitochondrial; Flags: Precursor >gi|51315392|gb|AAT99801.1| At2g20710 [Arabidopsis thaliana]
Singletons1451	3382	2344	401	gi|10178251|dbj|BAB11683.1|	1016	374	1016	0.75	0.85	0	654	965	0	--	alpha-adaptin [Arabidopsis thaliana]
Singletons1487	1633	418	1632	gi|6957708|gb|AAF32452.1|	622	71	464	0.65	0.77	0.01	411	515	1e-146	--	cell division protein FtsH-like protein [Arabidopsis thaliana] >gi|17065470|gb|AAL32889.1| cell division protein FtsH-like protein [Arabidopsis thaliana] >gi|30725442|gb|AAP37743.1| At3g02450 [Arabidopsis thaliana]
Singletons1524	1580	1579	533	gi|22330483|ref|NP_176908.2|	430	78	429	0.69	0.83	0	352	531	1e-151	--	exostosin family protein [Arabidopsis thaliana] >gi|115311405|gb|ABI93883.1| At1g67410 [Arabidopsis thaliana]
Singletons1547	607	607	320	gi|15242935|ref|NP_197659.1|	443	338	439	0.38	0.57	0.05	102	67.4	1e-11	--	F-box family protein [Arabidopsis thaliana] >gi|75262763|sp|Q9FNJ4.1|FDL32_ARATH RecName: Full=Putative F-box/FBD/LRR-repeat protein At5g22670
Singletons1566	1480	1	1479	gi|145329965|ref|NP_001077968.1|	1204	379	871	0.62	0.8	0	493	617	1e-176	--	TTN7 (TITAN7); ATP binding / protein binding [Arabidopsis thaliana] >gi|145360381|ref|NP_180285.4| TTN7 (TITAN7); ATP binding / protein binding [Arabidopsis thaliana]
Singletons1604	1675	1525	410	gi|9857517|gb|AAG00872.1|AC064840_3	891	24	367	0.25	0.39	0.09	411	68.2	3e-11	--	Unknown protein [Arabidopsis thaliana]
Singletons49958	2603	2601	286	gi|15239759|ref|NP_200294.1|	907	130	906	0.65	0.77	0	779	1045	0	--	DOMON domain-containing protein / dopamine beta-monooxygenase N-terminal domain-containing protein [Arabidopsis thaliana] >gi|19699059|gb|AAL90897.1| AT5g54830/MBG8_9 [Arabidopsis thaliana] >gi|27363250|gb|AAO11544.1| At5g54830/MBG8_9 [Arabidopsis thaliana]
Singletons49993	287	286	2	gi|18424516|ref|NP_568941.1|	415	93	187	0.94	0.96	0	95	199	8e-52	--	GUT1; catalytic/ glucuronoxylan glucuronosyltransferase [Arabidopsis thaliana] >gi|15809826|gb|AAL06841.1| AT5g61840/mac9_140 [Arabidopsis thaliana] >gi|17978869|gb|AAL47406.1| AT5g61840/mac9_140 [Arabidopsis thaliana]
Singletons49994	2245	2209	71	gi|79512802|ref|NP_196852.3|	647	5	641	0.66	0.72	0	717	905	0	--	FY; protein binding [Arabidopsis thaliana] >gi|75324328|sp|Q6NLV4.1|FY_ARATH RecName: Full=Flowering time control protein FY >gi|45773816|gb|AAS76712.1| At5g13480 [Arabidopsis thaliana]
Singletons50027	325	57	284	gi|3641845|emb|CAA11281.1|	828	80	155	0.77	0.92	0	76	135	1e-32	--	stelar K+ outward rectifying channel [Arabidopsis thaliana]
Singletons50045	331	255	7	gi|240256049|ref|NP_194085.4|	1131	237	319	0.4	0.67	0	83	71.6	2e-13	--	binding [Arabidopsis thaliana]
Singletons50061	1202	135	1202	gi|240254387|ref|NP_177854.6|	1805	744	1101	0.52	0.65	0.02	364	343	2e-94	--	EFS (EARLY FLOWERING IN SHORT DAYS); histone methyltransferase(H3-K36 specific) / histone methyltransferase(H3-K4 specific) [Arabidopsis thaliana] >gi|157734196|gb|ABV68921.1| SDG8 [Arabidopsis thaliana]
Singletons50150	2403	4	2139	gi|18478510|dbj|BAB84550.1|	1337	630	1333	0.62	0.79	0	713	906	0	--	peroxisomal ABC transporter [Arabidopsis thaliana] >gi|18478515|dbj|BAB84551.1| peroxisomal ABC transporter [Arabidopsis thaliana]
Singletons50177	2303	1817	3	gi|42568908|ref|NP_027543.2|	606	1	591	0.67	0.81	0	606	852	0	--	dehydration-responsive protein-related [Arabidopsis thaliana] >gi|292630858|sp|Q3EC77.2|PMT5_ARATH RecName: Full=Probable methyltransferase PMT5
Singletons50240	1118	24	1112	gi|145362692|ref|NP_974945.2|	596	3	360	0.71	0.82	0	364	533	1e-151	--	CwfJ-like family protein / zinc finger (CCCH-type) family protein [Arabidopsis thaliana] >gi|75243460|sp|Q84WU9.1|C3H64_ARATH RecName: Full=Zinc finger CCCH domain-containing protein 64; Short=AtC3H64
Singletons50481	1490	1436	357	gi|15228379|ref|NP_190414.1|	448	99	448	0.43	0.57	0.04	376	295	9e-80	--	zinc finger (CCCH-type) family protein [Arabidopsis thaliana] >gi|62901491|sp|Q9STM4.1|C3H43_ARATH RecName: Full=Zinc finger CCCH domain-containing protein 43; Short=AtC3H43; AltName: Full=Zinc finger CCCH domain-containing protein ZFN-like 6 >gi|194272236|gb|ACF37203.1| At3g48440 [Arabidopsis thaliana]
Singletons50504	916	74	916	gi|15233010|ref|NP_189492.1|	530	15	301	0.47	0.65	0.02	289	260	2e-69	--	AAA-type ATPase family protein [Arabidopsis thaliana]
Singletons50556	1473	1374	586	gi|5091622|gb|AAD39610.1|AC007454_9	619	6	273	0.5	0.69	0.02	271	267	2e-71	--	F23M19.10 [Arabidopsis thaliana]
Singletons50734	612	11	610	gi|30687050|ref|NP_850278.1|	546	197	392	0.33	0.44	0.04	209	77.8	8e-15	--	zinc finger (C3HC4-type RING finger) family protein [Arabidopsis thaliana] >gi|42571089|ref|NP_973618.1| zinc finger (C3HC4-type RING finger) family protein [Arabidopsis thaliana]
Singletons50754	1734	247	867	gi|18414359|ref|NP_567453.1|	378	1	207	0.58	0.75	0	207	249	1e-125	--	mitochondrial substrate carrier family protein [Arabidopsis thaliana] >gi|42572913|ref|NP_974553.1| mitochondrial substrate carrier family protein [Arabidopsis thaliana] >gi|42572915|ref|NP_974554.1| mitochondrial substrate carrier family protein [Arabidopsis thaliana] >gi|15451218|gb|AAK96880.1| Unknown protein [Arabidopsis thaliana] >gi|30725620|gb|AAP37832.1| At4g15610 [Arabidopsis thaliana] >…
Singletons50755	1009	290	994	gi|186530158|ref|NP_001119390.1|	1607	543	777	0.68	0.82	0	235	313	1e-118	--	binding [Arabidopsis thaliana]
Singletons50812	1074	636	1	gi|15220862|ref|NP_178202.1|	692	431	657	0.61	0.71	0.06	227	254	2e-67	--	protein kinase family protein [Arabidopsis thaliana] >gi|6503299|gb|AAF14675.1|AC011713_23 Contains similarity to gb|U82481 KI domain interacting kinase 1 from Zea mays and contains PF|00069 Eukaryotic protein kinase domain. ESTs gb|H77140, gb|H76842 and gb|AI994303 come from this gene [Arabidopsis thaliana]
Singletons50856	514	126	386	gi|17065086|gb|AAL32697.1|	350	276	349	0.51	0.63	0	87	80.1	1e-15	--	myb-related protein M4 [Arabidopsis thaliana]
Singletons50875	622	1	276	gi|79586698|ref|NP_680116.2|	1360	568	665	0.38	0.54	0.08	100	48.5	5e-06	--	REF6 (RELATIVE OF EARLY FLOWERING 6); nucleic acid binding / transcription factor/ zinc ion binding [Arabidopsis thaliana] >gi|50513173|gb|AAT77779.1| relative of early flowering 6 [Arabidopsis thaliana]
Singletons51031	641	5	640	gi|22328982|ref|NP_194494.2|	1048	1	212	0.88	0.96	0	212	374	1e-104	--	importin beta-2 subunit family protein [Arabidopsis thaliana] >gi|38564254|gb|AAR23706.1| At4g27640 [Arabidopsis thaliana]
Singletons51064	2168	3	1598	gi|222422913|dbj|BAH19443.1|	723	173	711	0.57	0.7	0.03	549	573	1e-163	--	AT5G60410 [Arabidopsis thaliana]
Singletons51086	3406	3404	387	gi|15219675|ref|NP_171917.1|	1112	105	1107	0.58	0.71	0	1012	1098	0	--	leucine-rich repeat family protein / protein kinase family protein [Arabidopsis thaliana] >gi|3142291|gb|AAC16742.1| Contains similarity to adenylate cyclase gb|AF012921 from Magnaporthe grisae. EST gb|Z24512 comes from this gene [Arabidopsis thaliana] >gi|34365545|gb|AAQ65084.1| At1g04210 [Arabidopsis thaliana]
Singletons51117	698	692	222	gi|22329284|ref|NP_683267.1|	333	183	333	0.59	0.71	0.03	163	186	2e-47	--	SPL8 (SQUAMOSA PROMOTER BINDING PROTEIN-LIKE 8); DNA binding [Arabidopsis thaliana] >gi|67461535|sp|Q8GXL3.2|SPL8_ARATH RecName: Full=Squamosa promoter-binding-like protein 8 >gi|5931679|emb|CAB56593.1| squamosa promoter binding protein-like 8 [Arabidopsis thaliana] >gi|5931681|emb|CAB56594.1| squamosa promoter binding protein-like 8 [Arabidopsis thaliana]
Singletons51119	1017	723	1	gi|15224105|ref|NP_180001.1|	441	1	240	0.76	0.89	0	241	395	1e-110	--	potassium channel tetramerisation domain-containing protein [Arabidopsis thaliana] >gi|56236038|gb|AAV84475.1| At2g24240 [Arabidopsis thaliana] >gi|56790194|gb|AAW30014.1| At2g24240 [Arabidopsis thaliana]
Singletons51156	454	372	187	gi|98961027|gb|ABF58997.1|	101	39	100	0.53	0.69	0	62	75.1	3e-14	--	At5g55620 [Arabidopsis thaliana]
Singletons51239	1102	1101	1	gi|15232969|ref|NP_191645.1|	1793	1378	1753	0.68	0.77	0.02	376	472	1e-133	--	guanine nucleotide exchange family protein [Arabidopsis thaliana] >gi|7329696|emb|CAB82690.1| guanine nucleotide exchange factor-like protein [Arabidopsis thaliana]
Singletons51245	1145	943	266	gi|15228226|ref|NP_188271.1|	269	34	255	0.51	0.65	0.01	230	197	2e-50	--	PAP1 (PHYTOCHROME-ASSOCIATED PROTEIN 1); transcription factor [Arabidopsis thaliana] >gi|46395896|sp|Q8LAL2.2|IAA26_ARATH RecName: Full=Auxin-responsive protein IAA26; AltName: Full=Indoleacetic acid-induced protein 26; AltName: Full=Phytochrome-associated protein 1 >gi|14423422|gb|AAK62393.1|AF386948_1 phytochrome-associated protein 1 [Arabidopsis thaliana] >gi|30410707|gb|AAG48758.2|AF332394_1 …
Singletons51309	339	3	263	gi|240256144|ref|NP_567926.4|	367	211	289	0.57	0.71	0	87	104	2e-23	--	protein binding / zinc ion binding [Arabidopsis thaliana]
Singletons51375	1092	801	1079	gi|28950829|gb|AAO63338.1|	273	3	78	0.4	0.55	0.01	94	52	1e-06	--	At1g68160 [Arabidopsis thaliana]
Singletons51415	1157	222	977	gi|15229471|ref|NP_187413.1|	258	1	258	0.62	0.76	0.03	262	320	2e-87	--	DNA binding [Arabidopsis thaliana]
Singletons51432	439	20	439	gi|15241896|ref|NP_201067.1|	281	74	214	0.63	0.72	0.02	143	169	1e-42	--	basic helix-loop-helix (bHLH) family protein [Arabidopsis thaliana] >gi|75311612|sp|Q9LV17.1|BH079_ARATH RecName: Full=Transcription factor bHLH79; AltName: Full=Transcription factor EN 81; AltName: Full=bHLH transcription factor bHLH079; AltName: Full=Basic helix-loop-helix protein 79; Short=bHLH 79; Short=AtbHLH79
Singletons51438	432	297	1	gi|71151964|sp|Q6ICY4.1|MTPC2_ARATH	393	90	188	0.74	0.81	0	99	145	5e-38	--	RecName: Full=Metal tolerance protein C2; Short=AtMTPc2; AltName: Full=AtMTP5 >gi|48475046|gb|AAT44130.1| At3g12100 [Arabidopsis thaliana] >gi|52627119|gb|AAU84686.1| At3g12100 [Arabidopsis thaliana]
Singletons51630	1404	3	1262	gi|15222973|ref|NP_175463.1|	498	78	495	0.68	0.81	0	423	573	1e-163	--	HKL1 (HEXOKINASE-LIKE 1); ATP binding / fructokinase/ glucokinase/ hexokinase [Arabidopsis thaliana] >gi|75311440|sp|Q9LPS1.1|HXK3_ARATH RecName: Full=Hexokinase-3 >gi|9454562|gb|AAF87885.1|AC012561_18 Putative hexokinase [Arabidopsis thaliana]
Singletons51664	1153	702	112	gi|240255863|ref|NP_680697.4|	264	67	262	0.49	0.65	0	197	187	7e-50	--	ATRTL1 (ARABIDOPSIS THALIANA RNASEIII-LIKE 1); RNA binding / ribonuclease III [Arabidopsis thaliana]
Singletons51683	1001	1000	404	gi|18401084|ref|NP_564488.1|	370	161	370	0.62	0.77	0.05	211	264	1e-70	--	transcription factor [Arabidopsis thaliana] >gi|7523664|gb|AAF63104.1|AC006423_5 Unknown protein [Arabidopsis thaliana] >gi|15450898|gb|AAK96720.1| Unknown protein [Arabidopsis thaliana] >gi|30725592|gb|AAP37818.1| At1g43860 [Arabidopsis thaliana]
Singletons51713	1747	1566	337	gi|18401564|ref|NP_565663.1|	461	27	442	0.68	0.81	0.01	416	587	1e-172	--	SCPL51 (SERINE CARBOXYPEPTIDASE-LIKE 51); serine-type carboxypeptidase [Arabidopsis thaliana] >gi|125987784|sp|Q67Y83.2|SCP51_ARATH RecName: Full=Serine carboxypeptidase-like 51; Flags: Precursor >gi|15724218|gb|AAL06502.1|AF412049_1 At2g27920/T1E2.16 [Arabidopsis thaliana] >gi|27764970|gb|AAO23606.1| At2g27920/T1E2.16 [Arabidopsis thaliana]
Singletons51799	417	5	415	gi|6175165|gb|AAF04891.1|AC011437_6	757	252	388	0.83	0.92	0	137	249	9e-67	--	Mutator-like transposase [Arabidopsis thaliana]
Singletons51825	1570	3	920	gi|22329146|ref|NP_195128.2|	472	151	458	0.65	0.79	0	308	402	1e-112	--	DJ-1 family protein [Arabidopsis thaliana]
Singletons51896	1393	1037	6	gi|264664489|sp|C0LGP4.1|Y3475_ARATH	1010	536	899	0.44	0.64	0.05	365	294	1e-105	--	RecName: Full=Probable LRR receptor-like serine/threonine-protein kinase At3g47570; Flags: Precursor >gi|224589592|gb|ACN59329.1| leucine-rich repeat receptor-like protein kinase [Arabidopsis thaliana]
Singletons51978	1708	1707	316	gi|7320710|emb|CAB81915.1|	603	62	525	0.81	0.9	0	464	791	0	--	pyruvate decarboxylase-like protein [Arabidopsis thaliana]
Singletons52039	2009	953	1927	gi|3193299|gb|AAC19283.1|	635	310	634	0.75	0.85	0	325	497	0	--	T14P8.19 [Arabidopsis thaliana] >gi|7268999|emb|CAB80732.1| NAD+ ADP-ribosyltransferase [Arabidopsis thaliana]
Singletons52057	513	513	196	gi|222424827|dbj|BAH20366.1|	358	253	358	0.87	0.96	0	106	192	2e-49	--	AT4G34350 [Arabidopsis thaliana]
Singletons52103	566	566	246	gi|15235876|ref|NP_192535.1|	106	5	106	0.58	0.69	0	107	126	2e-29	--	DNA-directed RNA polymerase III family protein [Arabidopsis thaliana]
Singletons52156	390	190	381	gi|42570959|ref|NP_973553.1|	381	1	69	0.46	0.54	0.16	77	52.4	1e-07	--	RAP2.7 (RELATED TO AP2.7); DNA binding / transcription factor [Arabidopsis thaliana]
Singletons52250	956	451	930	gi|15233209|ref|NP_191737.1|	1121	460	602	0.29	0.43	0	160	57.8	2e-08	--	emb1703 (embryo defective 1703) [Arabidopsis thaliana]
Singletons52279	779	85	774	gi|30682162|ref|NP_192993.2|	413	1	236	0.42	0.61	0.04	242	162	3e-40	--	F-box family protein [Arabidopsis thaliana] >gi|145333023|ref|NP_001078377.1| F-box family protein [Arabidopsis thaliana] >gi|142989747|sp|Q9SU30.2|FB233_ARATH RecName: Full=F-box protein At4g12560
Singletons52284	641	312	641	gi|18412632|ref|NP_567265.1|	373	64	173	0.81	0.89	0	110	176	6e-54	--	ATPC1; enzyme regulator [Arabidopsis thaliana] >gi|461550|sp|Q01908.1|ATPG1_ARATH RecName: Full=ATP synthase gamma chain 1, chloroplastic; AltName: Full=F-ATPase gamma subunit 1; Flags: Precursor >gi|5732056|gb|AAD48955.1|AF149414_4 Arabidopsis thaliana APC1-ATP synthase gamma chain 1 (GB:M61741); contains similarity to Pfam PF00231 -ATP synthase; score=658.6, E=3.1e-194n n+1 >gi|16226524|gb|AAL1…
Singletons52342	411	320	3	gi|4204261|gb|AAD10642.1|	1804	4	108	0.5	0.7	0	106	106	7e-24	--	Hypothetical protein [Arabidopsis thaliana]
Singletons52344	1215	653	477	gi|53850543|gb|AAU95448.1|	120	62	120	0.4	0.61	0	59	54.3	3e-07	--	At1g55475 [Arabidopsis thaliana]
Singletons52440	1045	2	646	gi|15232648|ref|NP_190263.1|	657	330	544	0.73	0.86	0	215	335	1e-144	--	CRR2 (CHLORORESPIRATORY REDUCTION 2) [Arabidopsis thaliana] >gi|75207666|sp|Q9STF3.1|PP265_ARATH RecName: Full=Pentatricopeptide repeat-containing protein At3g46790, chloroplastic; AltName: Full=Protein CHLORORESPIRATORY REDUCTION 2; Flags: Precursor
Singletons52455	881	870	448	gi|18418396|ref|NP_567958.1|	146	1	146	0.53	0.7	0.03	146	131	1e-30	--	SEP1 (STRESS ENHANCED PROTEIN 1); chlorophyll binding [Arabidopsis thaliana] >gi|7384978|gb|AAF61625.1|AF133716_1 stress enhanced protein 1 [Arabidopsis thaliana] >gi|19699301|gb|AAL91261.1| AT4g34190/F28A23_50 [Arabidopsis thaliana] >gi|23507751|gb|AAN38679.1| At4g34190/F28A23_50 [Arabidopsis thaliana]
Singletons52505	802	352	801	gi|30682500|ref|NP_196478.2|	850	80	223	0.36	0.46	0.07	162	72	1e-14	--	DEAD box RNA helicase (RH26) [Arabidopsis thaliana] >gi|109893654|sp|Q9FNM7.2|RH26_ARATH RecName: Full=DEAD-box ATP-dependent RNA helicase 26
Singletons52518	981	136	981	gi|30679777|ref|NP_566277.2|	427	36	347	0.33	0.5	0.13	325	144	1e-34	--	F-box family protein [Arabidopsis thaliana] >gi|75151183|sp|Q8GXC7.1|FBK50_ARATH RecName: Full=F-box/kelch-repeat protein At3g06240
Singletons52560	905	363	890	gi|15236503|ref|NP_194075.1|	964	609	787	0.69	0.81	0.01	179	231	1e-111	--	nucleoside-triphosphatase/ nucleotide binding / transmembrane receptor [Arabidopsis thaliana]
Singletons52579	967	965	210	gi|15233152|ref|NP_191717.1|	449	190	449	0.78	0.86	0.03	260	444	1e-125	--	delta-8 sphingolipid desaturase (SLD1) [Arabidopsis thaliana] >gi|16226517|gb|AAL16189.1|AF428420_1 AT3g61580/F2A19_180 [Arabidopsis thaliana] >gi|3819710|emb|CAA11858.1| delta-8 sphingolipid desaturase [Arabidopsis thaliana] >gi|6850849|emb|CAB71088.1| delta-8 sphingolipid desaturase [Arabidopsis thaliana] >gi|23306384|gb|AAN17419.1| delta-8 sphingolipid desaturase [Arabidopsis thaliana] >gi|280…
Singletons52730	532	1	105	gi|18408206|ref|NP_566884.1|	166	131	165	0.88	0.94	0	35	68.9	3e-12	--	UBC13 (ubiquitin-conjugating enzyme 13); ubiquitin-protein ligase [Arabidopsis thaliana] >gi|297819204|ref|XP_002877485.1| ubiquitin-conjugating enzyme 13 [Arabidopsis lyrata subsp. lyrata] >gi|31077015|sp|Q42541.1|UBC13_ARATH RecName: Full=Ubiquitin-conjugating enzyme E2 13; AltName: Full=Ubiquitin-protein ligase 13; AltName: Full=Ubiquitin carrier protein 13 >gi|992706|gb|AAC49322.1| UBC13 [Ara…
Singletons52855	710	705	1	gi|15239013|ref|NP_199667.1|	498	104	299	0.31	0.42	0.09	261	82.8	3e-16	--	basic helix-loop-helix (bHLH) family protein [Arabidopsis thaliana] >gi|75309142|sp|Q9FJL4.1|BH078_ARATH RecName: Full=Transcription factor bHLH78; AltName: Full=Transcription factor EN 86; AltName: Full=bHLH transcription factor bHLH078; AltName: Full=Basic helix-loop-helix protein 78; Short=bHLH 78; Short=AtbHLH78
Singletons52922	922	82	900	gi|18423709|ref|NP_568820.1|	844	145	391	0.52	0.64	0.01	278	243	2e-64	--	SWAP (Suppressor-of-White-APricot)/surp domain-containing protein [Arabidopsis thaliana]
Singletons52953	2048	1807	83	gi|145336886|ref|NP_176215.2|	862	4	576	0.26	0.48	0.02	591	241	2e-63	--	binding / clathrin binding / protein binding / protein transporter [Arabidopsis thaliana]
Singletons52959	732	732	112	gi|21553703|gb|AAM62796.1|	274	71	273	0.55	0.7	0	208	218	5e-57	--	pRIB5 protein [Arabidopsis thaliana]
Singletons52989	1837	1835	393	gi|133778858|gb|ABO38769.1|	566	85	566	0.67	0.8	0.01	487	662	0	--	At5g50420 [Arabidopsis thaliana]
Singletons53009	1111	260	1111	gi|18397535|ref|NP_566281.1|	426	35	325	0.53	0.65	0.05	302	293	2e-79	--	zinc finger (C3HC4-type RING finger) family protein [Arabidopsis thaliana] >gi|16226607|gb|AAL16212.1|AF428443_1 AT3g06330/F24P17_21 [Arabidopsis thaliana] >gi|22137116|gb|AAM91403.1| At3g06330/F24P17_21 [Arabidopsis thaliana] >gi|70905077|gb|AAZ14064.1| At3g06330 [Arabidopsis thaliana]
Singletons53127	908	177	908	gi|238481578|ref|NP_001154783.1|	626	1	244	0.7	0.8	0.03	252	355	5e-98	--	ZTL (ZEITLUPE); protein binding / ubiquitin-protein ligase [Arabidopsis thaliana]
Singletons53213	1524	20	1426	gi|15809802|gb|AAL06829.1|	529	64	526	0.68	0.82	0	473	630	1e-180	--	AT5g62650/MRG21_7 [Arabidopsis thaliana] >gi|18377813|gb|AAL67093.1| AT5g62650/MRG21_7 [Arabidopsis thaliana]
Singletons53283	956	954	331	gi|15222660|ref|NP_173944.1|	674	456	670	0.55	0.75	0.04	218	234	1e-61	--	phosphoribulokinase/uridine kinase family protein [Arabidopsis thaliana]
Singletons53352	489	4	483	gi|7669956|emb|CAB89243.1|	426	270	423	0.64	0.8	0	160	228	2e-60	--	purple acid phosphatase-like protein [Arabidopsis thaliana]
Singletons53466	518	37	354	gi|15218686|ref|NP_174170.1|	137	32	137	0.66	0.77	0	106	146	1e-35	--	GRX480; electron carrier/ protein disulfide oxidoreductase [Arabidopsis thaliana] >gi|75204928|sp|Q9SGP6.1|GRXC9_ARATH RecName: Full=Glutaredoxin-C9; Short=AtGrxC9 >gi|6560751|gb|AAF16751.1|AC010155_4 F3M18.8 [Arabidopsis thaliana] >gi|11762208|gb|AAG40382.1|AF325030_1 At1g28480 [Arabidopsis thaliana] >gi|117168135|gb|ABK32150.1| At1g28480 [Arabidopsis thaliana] >gi|226348214|gb|ACO50423.1| gluta…
Singletons53543	481	78	479	gi|4587512|gb|AAD25743.1|AC007060_1	510	15	129	0.47	0.62	0	135	117	6e-27	--	Strong similarity to gi|2245113 glycerol-3-phosphate permease homolog from Arabidopsis thaliana BAC gb|Z97343 and a member of the PF|00083 Sugar transporter family
Singletons53555	1944	2	1396	gi|576939|emb|CAA83549.1|	1111	644	1111	0.59	0.77	0	468	549	1e-156	--	phyC [Arabidopsis thaliana]
Singletons53571	1313	100	1092	gi|15228327|ref|NP_190390.1|	319	1	319	0.51	0.62	0.04	347	285	6e-77	--	protein binding / zinc ion binding [Arabidopsis thaliana] >gi|66865968|gb|AAY57618.1| RING finger family protein [Arabidopsis thaliana] >gi|109946585|gb|ABG48471.1| At3g48070 [Arabidopsis thaliana] >gi|110735084|gb|ABG89112.1| ubiquitin-interacting factor 2a [synthetic construct]
Singletons53585	563	288	1	gi|18421273|ref|NP_568509.1|	536	2	95	0.58	0.72	0	96	110	1e-24	--	calcium-binding EF hand family protein [Arabidopsis thaliana] >gi|42740922|gb|AAS44557.1| protein phosphatase 2A beta [Arabidopsis thaliana]
Singletons53592	625	625	107	gi|11994423|dbj|BAB02425.1|	2061	657	826	0.83	0.89	0	173	298	7e-86	--	helicase-like protein [Arabidopsis thaliana]
Singletons53595	693	3	692	gi|15242495|ref|NP_196538.1|	551	327	504	0.63	0.68	0	230	293	1e-79	--	pectinesterase family protein [Arabidopsis thaliana] >gi|75180831|sp|Q9LXD9.1|PME51_ARATH RecName: Full=Probable pectinesterase/pectinesterase inhibitor 51; Includes: RecName: Full=Pectinesterase inhibitor 51; AltName: Full=Pectin methylesterase inhibitor 51; Includes: RecName: Full=Pectinesterase 51; Short=PE 51; AltName: Full=Pectin methylesterase 51; Short=AtPME51; Flags: Precursor >gi|7671413…
Singletons53611	513	510	442	gi|30692706|ref|NP_174523.2|	614	550	572	0.86	0.95	0	23	45.1	9e-06	--	NRT1.5 (NITRATE TRANSPORTER 1.5); nitrate transmembrane transporter/ transporter [Arabidopsis thaliana]
Singletons53651	482	445	116	gi|42567960|ref|NP_197451.2|	505	286	399	0.41	0.6	0.04	115	87.4	6e-18	--	tryptophan/tyrosine permease family protein [Arabidopsis thaliana] >gi|56236058|gb|AAV84485.1| At5g19500 [Arabidopsis thaliana] >gi|56790240|gb|AAW30037.1| At5g19500 [Arabidopsis thaliana]
Singletons53677	537	13	267	gi|4432843|gb|AAD20692.1|	154	69	153	0.38	0.55	0.03	88	47.4	9e-06	--	expressed protein [Arabidopsis thaliana] >gi|89001019|gb|ABD59099.1| At2g28330 [Arabidopsis thaliana]
Singletons53934	574	98	457	gi|15236834|ref|NP_194398.1|	521	31	150	0.6	0.77	0	120	156	1e-45	--	pentatricopeptide (PPR) repeat-containing protein [Arabidopsis thaliana] >gi|75213515|sp|Q9SZ10.1|PP338_ARATH RecName: Full=Pentatricopeptide repeat-containing protein At4g26680, mitochondrial; Flags: Precursor
Singletons53947	655	67	597	gi|30682500|ref|NP_196478.2|	850	6	166	0.33	0.44	0.05	187	68.6	6e-12	--	DEAD box RNA helicase (RH26) [Arabidopsis thaliana] >gi|109893654|sp|Q9FNM7.2|RH26_ARATH RecName: Full=DEAD-box ATP-dependent RNA helicase 26
Singletons53948	955	80	799	gi|108385354|gb|ABF85775.1|	310	14	275	0.24	0.48	0.08	262	107	1e-23	--	At5g13890 [Arabidopsis thaliana]
Singletons53964	561	479	243	gi|240255920|ref|NP_193361.4|	344	258	338	0.59	0.72	0.02	81	102	3e-26	--	catalytic/ cation binding / hydrolase, hydrolyzing O-glycosyl compounds [Arabidopsis thaliana] >gi|17381238|gb|AAL36038.1| AT4g16260/dl4170c [Arabidopsis thaliana] >gi|23505893|gb|AAN28806.1| At4g16260/dl4170c [Arabidopsis thaliana]
Singletons53992	1013	320	652	gi|124301142|gb|ABN04823.1|	212	86	202	0.41	0.55	0.13	129	79.3	6e-15	--	At4g08910 [Arabidopsis thaliana]
Singletons54029	1086	990	73	gi|34222086|gb|AAQ62879.1|	894	532	874	0.23	0.39	0.11	346	79.3	7e-15	--	At3g59580 [Arabidopsis thaliana]
Singletons54105	546	281	3	gi|119935825|gb|ABM06005.1|	419	1	92	0.59	0.76	0	93	105	2e-23	--	At5g04320 [Arabidopsis thaliana]
Singletons54204	1180	110	937	gi|15233298|ref|NP_191112.1|	273	1	273	0.71	0.83	0	277	389	1e-108	--	SDIR1 (SALT- AND DROUGHT-INDUCED RING FINGER1); protein binding / ubiquitin-protein ligase/ zinc ion binding [Arabidopsis thaliana] >gi|75311810|sp|Q9M2S6.1|SDIR1_ARATH RecName: Full=E3 ubiquitin-protein ligase SDIR1; AltName: Full=Protein salt- and drought-induced RING finger1 >gi|30023760|gb|AAP13413.1| At3g55530 [Arabidopsis thaliana] >gi|222423557|dbj|BAH19748.1| AT3G55530 [Arabidopsis thalia…
Singletons54227	1493	6	1469	gi|18396768|ref|NP_564307.1|	612	123	612	0.63	0.77	0.01	494	624	1e-179	--	NSL1 (necrotic spotted lesions 1) [Arabidopsis thaliana] >gi|6560762|gb|AAF16762.1|AC010155_15 F3M18.18 [Arabidopsis thaliana]
Singletons54253	1273	71	1144	gi|18391209|ref|NP_563879.1|	367	6	367	0.63	0.75	0.03	370	464	1e-131	--	sodium symporter-related [Arabidopsis thaliana] >gi|4874265|gb|AAD31330.1|AC007354_3 EST gb|F13926 comes from this gene [Arabidopsis thaliana]
Singletons54263	567	3	566	gi|1209631|gb|AAA91150.1|	1451	1206	1391	0.67	0.8	0	188	245	3e-65	--	GNOM [Arabidopsis thaliana]
Singletons54279	1409	47	1306	gi|14596045|gb|AAK68750.1|	733	84	459	0.53	0.65	0.01	426	387	1e-107	--	Unknown protein [Arabidopsis thaliana]
Singletons54287	650	4	630	gi|145323748|ref|NP_001077463.1|	516	324	504	0.38	0.49	0.01	213	118	5e-27	--	lipase class 3 family protein [Arabidopsis thaliana]
Singletons54345	637	3	509	gi|15228231|ref|NP_190352.1|	302	112	272	0.25	0.41	0.03	175	56.6	2e-08	--	DNA binding [Arabidopsis thaliana] >gi|189303599|gb|ACD85799.1| At3g47680 [Arabidopsis thaliana]
Singletons54354	652	588	4	gi|3176689|gb|AAC18812.1|	1896	717	907	0.3	0.51	0	195	91.3	8e-19	--	Contains similarity to ubiquitin carboxyl-terminal hydrolase 14 gb|Z35927 from S. cerevisiae [Arabidopsis thaliana]
Singletons54392	1574	1572	574	gi|22327146|ref|NP_198205.2|	685	185	521	0.58	0.77	0.01	339	417	1e-116	--	FRS10 (FAR1-related sequence 10); zinc ion binding [Arabidopsis thaliana] >gi|257051024|sp|Q9LKR4.2|FRS10_ARATH RecName: Full=Putative protein FAR1-RELATED SEQUENCE 10
Singletons54406	649	3	647	gi|8072403|gb|AAF71991.1|AC013453_16	656	302	512	0.73	0.84	0	216	325	2e-89	--	Putative serine/threonine-specific protein kinase [Arabidopsis thaliana] >gi|91805789|gb|ABE65623.1| receptor lectin kinase [Arabidopsis thaliana]
Singletons54464	703	113	607	gi|15242446|ref|NP_198787.1|	747	400	564	0.43	0.65	0	165	144	1e-34	--	EMB2745 (EMBRYO DEFECTIVE 2745) [Arabidopsis thaliana] >gi|75170916|sp|Q9FIX3.1|PP407_ARATH RecName: Full=Pentatricopeptide repeat-containing protein At5g39710; AltName: Full=Protein EMBRYO DEFECTIVE 2745
Singletons54473	715	9	707	gi|75100616|sp|O82318.1|Y2579_ARATH	960	689	926	0.49	0.67	0.05	247	224	7e-59	--	RecName: Full=Probably inactive leucine-rich repeat receptor-like protein kinase At2g25790; Flags: Precursor >gi|224589523|gb|ACN59295.1| leucine-rich repeat receptor-like protein kinase [Arabidopsis thaliana]
Singletons54475	923	775	104	gi|15230212|ref|NP_188513.1|	539	294	516	0.54	0.74	0	224	245	2e-77	--	ATPLT5 (POLYOL TRANSPORTER 5); D-ribose transmembrane transporter/ D-xylose transmembrane transporter/ carbohydrate transmembrane transporter/ galactose transmembrane transporter/ glucose transmembrane transporter/ glycerol transmembrane transporter/ mannitol transmembrane transporter/ monosaccharide transmembrane transporter/ myo-inositol transmembrane transporter/ sorbitol transmembrane transpo…
Singletons54502	1605	1427	264	gi|42566031|ref|NP_191428.3|	400	4	391	0.77	0.86	0	389	594	1e-170	--	protein kinase family protein [Arabidopsis thaliana]
Singletons54518	1905	5	781	gi|15235570|ref|NP_195464.1|	523	50	309	0.6	0.74	0.01	263	291	1e-107	--	DNAJ heat shock N-terminal domain-containing protein [Arabidopsis thaliana]
Singletons54521	1923	646	2	gi|42569673|ref|NP_181190.3|	1393	340	549	0.32	0.47	0.1	240	89.7	1e-17	--	DML1 (DEMETER-LIKE 1); DNA N-glycosylase/ DNA-(apurinic or apyrimidinic site) lyase/ protein binding [Arabidopsis thaliana] >gi|71658826|sp|Q9SJQ6.2|ROS1_ARATH RecName: Full=Protein ROS1; AltName: Full=Repressor of silencing 1; AltName: Full=DEMETER-like protein 1 >gi|30909281|gb|AAP37178.1| ROS1 [Arabidopsis thaliana]
Singletons54530	763	417	31	gi|186510389|ref|NP_189115.3|	1117	23	150	0.34	0.49	0	129	75.9	4e-14	--	ATP binding / protein kinase/ protein serine/threonine kinase/ protein tyrosine kinase [Arabidopsis thaliana]
Singletons54540	4178	2	4177	gi|5902365|gb|AAD55467.1|AC009322_7	2359	176	1565	0.96	0.98	0	1392	2806	0	--	Putative splicing factor Prp8 [Arabidopsis thaliana]
Singletons54576	748	621	1	gi|15450984|gb|AAK96763.1|	322	9	193	0.32	0.49	0.01	211	79.7	3e-15	--	Unknown protein [Arabidopsis thaliana]
Singletons54683	874	723	1	gi|4874272|gb|AAD31337.1|AC007354_10	1358	1	230	0.5	0.66	0	242	221	6e-58	--	Strong similarity to gb|Y09533 involved in starch metabolism from Solanum tuberosum and contains a PF|01326 Pyruvate phosphate dikinase, PEP/pyruvate binding domain. EST gb|N96757 comes from this gene [Arabidopsis thaliana]
Singletons54697	2206	913	2205	gi|240255579|ref|NP_190628.5|	1610	260	692	0.68	0.79	0.01	438	577	0	--	nucleotide binding [Arabidopsis thaliana]
Singletons54748	2319	264	1817	gi|9743334|gb|AAF97958.1|AC000103_8	1864	1294	1806	0.23	0.45	0.03	539	100	5e-21	--	F21J9.12 [Arabidopsis thaliana]
Singletons54756	938	71	748	gi|240255833|ref|NP_193213.4|	682	1	195	0.37	0.52	0.05	238	113	3e-25	--	TCX2 (TESMIN/TSO1-LIKE CXC 2); transcription factor [Arabidopsis thaliana]
Singletons54798	1145	1027	149	gi|18394846|ref|NP_564110.1|	537	245	537	0.74	0.87	0	293	467	1e-138	--	pentatricopeptide (PPR) repeat-containing protein [Arabidopsis thaliana] >gi|75174883|sp|Q9LN22.1|PPR54_ARATH RecName: Full=Pentatricopeptide repeat-containing protein At1g20300, mitochondrial; Flags: Precursor >gi|17386104|gb|AAL38598.1|AF446865_1 At1g20300/F14O10_8 [Arabidopsis thaliana] >gi|15450347|gb|AAK96467.1| At1g20300/F14O10_8 [Arabidopsis thaliana]
Singletons61607	104	99	1	gi|79332615|ref|NP_001032158.1|	245	20	52	0.75	0.93	0	33	56.2	8e-09	--	zinc finger (C3HC4-type RING finger) family protein [Arabidopsis thaliana]
Singletons62740	105	104	6	gi|15219831|ref|NP_176882.1|	512	410	442	0.75	0.9	0	33	63.2	6e-11	--	CYP735A2; electron carrier/ heme binding / iron ion binding / monooxygenase/ oxygen binding [Arabidopsis thaliana] >gi|44681376|gb|AAS47628.1| At1g67110 [Arabidopsis thaliana] >gi|46931282|gb|AAT06445.1| At1g67110 [Arabidopsis thaliana]
Singletons64820	107	3	107	gi|79327143|ref|NP_001031843.1|	691	123	158	0.69	0.83	0.02	36	50.8	3e-07	--	ABC transporter family protein [Arabidopsis thaliana]
Singletons65645	108	106	5	gi|15226301|ref|NP_180987.1|	617	187	220	0.7	0.85	0	34	53.1	7e-08	--	pentatricopeptide (PPR) repeat-containing protein [Arabidopsis thaliana]
Singletons66732	108	1	108	gi|75323651|sp|Q6ICX4.1|PTBP3_ARATH	432	96	131	0.91	1	0	36	73.2	6e-14	--	RecName: Full=Polypyrimidine tract-binding protein homolog 3 >gi|48525347|gb|AAT44975.1| At1g43190 [Arabidopsis thaliana] >gi|50198952|gb|AAT70479.1| At1g43190 [Arabidopsis thaliana]
Singletons67885	109	92	3	gi|6560748|gb|AAF16748.1|AC010155_1	482	262	291	0.73	0.9	0	30	48.1	2e-06	--	F3M18.1 [Arabidopsis thaliana] >gi|6691212|gb|AAF24550.1|AC007508_13 F1K23.20 [Arabidopsis thaliana]
Singletons68267	110	109	2	gi|5734755|gb|AAD50020.1|AC007651_15	891	450	485	0.83	0.86	0	36	63.2	7e-11	--	Unknown protein [Arabidopsis thaliana]
Singletons70042	112	110	3	gi|145340093|ref|NP_192849.4|	1036	511	546	0.72	0.83	0	36	61.2	3e-10	--	SPA2 (SPA1-RELATED 2); protein binding / signal transducer [Arabidopsis thaliana] >gi|223635833|sp|Q9T014.2|SPA2_ARATH RecName: Full=Protein SPA1-RELATED 2
Singletons71506	113	7	111	gi|15219901|ref|NP_173669.1|	683	89	123	0.68	0.8	0	35	51.6	2e-07	--	PATL2 (PATELLIN 2); transporter [Arabidopsis thaliana] >gi|78099066|sp|Q56ZI2.2|PATL2_ARATH RecName: Full=Patellin-2 >gi|6587836|gb|AAF18525.1|AC006551_11 Unknown protein [Arabidopsis thaliana]
Singletons72313	114	101	3	gi|15241555|ref|NP_198698.1|	456	144	176	0.81	0.84	0	33	63.2	7e-11	--	amino acid transporter family protein [Arabidopsis thaliana]
Singletons78302	121	121	2	gi|18418380|ref|NP_567954.1|	483	335	374	0.77	0.95	0	40	78.2	2e-15	--	UGT73B2 (UDP-GLUCOSYLTRANSFERASE 73B2); UDP-glucosyltransferase/ UDP-glycosyltransferase/ flavonol 3-O-glucosyltransferase/ quercetin 7-O-glucosyltransferase [Arabidopsis thaliana] >gi|37703732|gb|AAR01231.1| UDP glucose:flavonoid 7-O-glucosyltransferase [Arabidopsis thaliana]
Singletons79195	122	2	121	gi|30679158|ref|NP_567238.2|	1265	1058	1097	0.97	1	0	40	86.7	6e-18	--	AAA-type ATPase family protein [Arabidopsis thaliana]
Singletons85663	132	3	128	gi|297718144|gb|ADC29404.2|	215	46	87	0.66	0.88	0	42	68.2	2e-12	--	indole-3-acetic acid inducible 11 [Arabidopsis thaliana] >gi|297718146|gb|ADC29405.2| indole-3-acetic acid inducible 11 [Arabidopsis thaliana] >gi|297718148|gb|ADC29406.2| indole-3-acetic acid inducible 11 [Arabidopsis thaliana] >gi|297718151|gb|ADC29408.2| indole-3-acetic acid inducible 11 [Arabidopsis thaliana]
Singletons85742	132	1	126	gi|30689439|ref|NP_850396.1|	274	84	121	0.47	0.8	0	42	47.4	4e-06	--	unknown protein [Arabidopsis thaliana] >gi|17529330|gb|AAL38892.1| unknown protein [Arabidopsis thaliana] >gi|20465907|gb|AAM20106.1| unknown protein [Arabidopsis thaliana]
Singletons86565	134	2	133	gi|62318606|dbj|BAD95030.1|	246	77	120	0.95	0.97	0	44	82.8	8e-17	--	heat-shock protein [Arabidopsis thaliana]
Singletons87571	136	47	136	gi|6056416|gb|AAF02880.1|AC009525_14	176	1	30	0.76	0.86	0	30	52.4	1e-07	--	Unknown protein [Arabidopsis thaliana]
Singletons88051	137	9	137	gi|110741068|dbj|BAE98628.1|	1032	615	653	0.6	0.72	0	43	51.6	2e-07	--	Calmodulin-binding transcription activator 3 [Arabidopsis thaliana]
Singletons89565	140	8	139	gi|3319372|gb|AAC28221.1|	1164	519	562	0.5	0.75	0	44	54.7	2e-08	--	similar to reverse transcriptases (PFam: rvt.hmm, score: 60.13) [Arabidopsis thaliana]
Singletons90042	141	141	1	gi|18417344|ref|NP_568298.1|	446	193	239	0.74	0.82	0	47	76.6	6e-15	--	AtCXE16 (Arabidopsis thaliana carboxyesterase 16); hydrolase
Singletons90515	143	143	6	gi|21553556|gb|AAM62649.1|	490	355	400	0.91	0.95	0	46	90.1	5e-19	--	protein kinase-like protein [Arabidopsis thaliana]
Singletons92447	148	144	1	gi|42565672|ref|NP_566886.2|	510	44	90	0.5	0.68	0	48	53.1	7e-08	--	PTAC16 (PLASTID TRANSCRIPTIONALLY ACTIVE 16); binding / catalytic [Arabidopsis thaliana]
Singletons92724	148	144	1	gi|240256055|ref|NP_194189.5|	939	317	364	0.87	0.97	0	48	87	4e-18	--	REN1 (ROP1 ENHANCER 1); Rho GTPase activator/ Rho GTPase binding / phosphoinositide binding [Arabidopsis thaliana]
Singletons93328	150	150	1	gi|30681096|ref|NP_179660.2|	433	185	234	0.8	0.92	0	50	92	1e-19	--	glycosyl hydrolase family 5 protein / cellulase family protein [Arabidopsis thaliana] >gi|75233455|sp|Q7Y223.1|MAN2_ARATH RecName: Full=Mannan endo-1,4-beta-mannosidase 2; AltName: Full=Beta-mannanase 2; AltName: Full=Endo-beta-1,4-mannanase 2; Short=AtMAN2; Flags: Precursor >gi|109134159|gb|ABG25077.1| At2g20680 [Arabidopsis thaliana]
Singletons93572	150	150	1	gi|18418600|ref|NP_567980.1|	512	329	378	0.82	0.88	0	50	88.6	1e-18	--	BSK1 (BR-SIGNALING KINASE 1); ATP binding / binding / kinase/ protein kinase/ protein tyrosine kinase [Arabidopsis thaliana] >gi|75331881|sp|Q944A7.1|Y4523_ARATH RecName: Full=Probable serine/threonine-protein kinase At4g35230 >gi|16612249|gb|AAL27496.1|AF439824_1 AT4g35230/F23E12_210 [Arabidopsis thaliana] >gi|22655470|gb|AAM98327.1| At4g35230/F23E12_210 [Arabidopsis thaliana]
Singletons93593	151	3	149	gi|15239401|ref|NP_197918.1|	169	20	68	0.81	0.89	0	49	92	1e-19	--	unknown protein [Arabidopsis thaliana] >gi|28973729|gb|AAO64181.1| unknown protein [Arabidopsis thaliana] >gi|29824197|gb|AAP04059.1| unknown protein [Arabidopsis thaliana] >gi|110736786|dbj|BAF00354.1| hypothetical protein [Arabidopsis thaliana]
Singletons93953	151	31	150	gi|18409445|ref|NP_564983.1|	390	51	92	0.71	0.73	0.04	42	54.3	3e-08	--	LGT8 (GLUCOSYL TRANSFERASE FAMILY 8); polygalacturonate 4-alpha-galacturonosyltransferase/ transferase, transferring glycosyl groups / transferase, transferring hexosyl groups [Arabidopsis thaliana] >gi|186494322|ref|NP_001117576.1| LGT8 (GLUCOSYL TRANSFERASE FAMILY 8); polygalacturonate 4-alpha-galacturonosyltransferase/ transferase, transferring glycosyl groups / transferase, transferring hexos…
Singletons95759	156	2	151	gi|5080805|gb|AAD39314.1|AC007258_3	615	492	540	0.62	0.76	0	50	62.4	1e-10	--	Hypothetical protein [Arabidopsis thaliana]
Singletons95902	157	1	126	gi|109946449|gb|ABG48403.1|	418	377	418	0.76	0.9	0	42	73.9	4e-14	--	At4g25770 [Arabidopsis thaliana]
Singletons96034	157	156	61	gi|145359280|ref|NP_200350.2|	1297	241	272	0.56	0.75	0	32	40.4	5e-07	--	EDM2; transcription factor [Arabidopsis thaliana]
Singletons96080	157	156	1	gi|15224359|ref|NP_181907.1|	395	43	94	0.96	0.98	0	52	105	9e-24	--	ATMPK6 (ARABIDOPSIS THALIANA MAP KINASE 6); MAP kinase/ kinase [Arabidopsis thaliana] >gi|2499610|sp|Q39026.1|MPK6_ARATH RecName: Full=Mitogen-activated protein kinase 6; Short=MAP kinase 6; Short=AtMPK6 >gi|457404|dbj|BAA04869.1| MAP kinase [Arabidopsis thaliana] >gi|2281091|gb|AAB64027.1| MAP kinase (ATMPK6) [Arabidopsis thaliana] >gi|21539485|gb|AAM53295.1| MAP kinase ATMPK6 [Arabidopsis thali…
Singletons97363	162	162	1	gi|15239896|ref|NP_199166.1|	1277	451	504	0.62	0.77	0	54	74.7	2e-14	--	SNF2 domain-containing protein / helicase domain-containing protein / RING finger domain-containing protein [Arabidopsis thaliana] >gi|60390960|sp|Q9FIY7.1|SM3L3_ARATH RecName: Full=Putative SWI/SNF-related matrix-associated actin-dependent regulator of chromatin subfamily A member 3-like 3; Short=SMARCA3-like protein 3 >gi|10178192|dbj|BAB11616.1| DNA repair protein-like [Arabidopsis thaliana]
Singletons97555	162	7	156	gi|79378061|ref|NP_177408.3|	312	203	252	0.58	0.82	0	50	67	5e-12	--	binding / catalytic [Arabidopsis thaliana] >gi|44917555|gb|AAS49102.1| At1g72640 [Arabidopsis thaliana]
Singletons98073	164	163	2	gi|15228732|ref|NP_191792.1|	479	112	165	0.72	0.9	0	54	87.8	3e-18	--	zinc knuckle (CCHC-type) family protein [Arabidopsis thaliana] >gi|145651784|gb|ABP88117.1| At3g62330 [Arabidopsis thaliana]
Singletons98898	167	167	3	gi|8778878|gb|AAF79877.1|AC000348_30	563	426	480	0.76	0.92	0	55	89	1e-18	--	T7N9.10 [Arabidopsis thaliana]
Singletons99485	169	3	161	gi|15227059|ref|NP_178391.1|	314	116	169	0.62	0.81	0.01	54	70.5	4e-13	--	mucin-related [Arabidopsis thaliana]
Singletons101069	174	155	3	gi|30678420|ref|NP_186827.2|	1176	167	217	0.92	1	0	51	94	3e-20	--	TPLATE; binding [Arabidopsis thaliana]
Singletons102125	178	177	37	gi|18424393|ref|NP_568928.1|	347	301	347	0.85	1	0	47	89.4	9e-19	--	CAAX amino terminal protease family protein [Arabidopsis thaliana]
Singletons102741	181	2	178	gi|227204415|dbj|BAH57059.1|	585	63	121	0.62	0.86	0	59	84	4e-17	--	AT4G35300 [Arabidopsis thaliana]
Singletons104042	186	1	186	gi|15225786|ref|NP_180245.1|	496	366	427	0.72	0.9	0	62	102	1e-22	--	plectin-related [Arabidopsis thaliana] >gi|30683247|ref|NP_850085.1| plectin-related [Arabidopsis thaliana]
Singletons104150	186	176	3	gi|15234264|ref|NP_192903.1|	377	44	101	0.7	0.81	0	58	93.2	6e-20	--	AT-HSFB2B; transcription factor/ transcription repressor [Arabidopsis thaliana] >gi|12643858|sp|Q9T0D3.1|HFB2B_ARATH RecName: Full=Heat stress transcription factor B-2b; Short=AtHsfB2b; AltName: Full=Heat shock factor protein 7; Short=HSF 7; AltName: Full=Heat shock transcription factor 7; Short=HSTF 7; AltName: Full=AtHsf-11 >gi|4539457|emb|CAB39937.1| heat shock transcription factor-like protei…
Singletons105106	190	11	190	gi|15237692|ref|NP_196054.1|	238	177	229	0.46	0.6	0.06	64	51.2	3e-07	--	ZAT6 (ZINC FINGER OF ARABIDOPSIS THALIANA 6); nucleic acid binding / transcription factor/ zinc ion binding [Arabidopsis thaliana]
Singletons105192	190	153	1	gi|16604388|gb|AAL24200.1|	381	142	198	0.54	0.64	0.1	57	51.6	2e-07	--	At1g63170/F16M19_7 [Arabidopsis thaliana]
Singletons105318	191	1	141	gi|30684727|ref|NP_566594.2|	341	294	340	0.78	0.89	0	47	85.5	1e-17	--	aldose 1-epimerase family protein [Arabidopsis thaliana] >gi|9294498|dbj|BAB02717.1| aldose 1-epimerase-like protein [Arabidopsis thaliana]
Singletons106584	196	6	194	gi|42570477|ref|NP_850615.2|	741	429	491	0.96	0.98	0	63	132	7e-32	--	ARC5 (ACCUMULATION AND REPLICATION OF CHLOROPLAST 5); GTP binding / GTPase [Arabidopsis thaliana]
Singletons107431	200	199	20	gi|238478705|ref|NP_001154388.1|	570	308	368	0.54	0.77	0.01	61	67.8	3e-12	--	RCD1 (RADICAL-INDUCED CELL DEATH1); protein binding [Arabidopsis thaliana]
Singletons107506	200	199	2	gi|15240744|ref|NP_196342.1|	346	241	306	0.65	0.78	0	66	94.7	2e-20	--	ATRBL3 (ARABIDOPSIS RHOMBOID-LIKE PROTEIN 3) [Arabidopsis thaliana] >gi|7546703|emb|CAB87281.1| membrane protein [Arabidopsis thaliana] >gi|16648762|gb|AAL25572.1| AT5g07250/T28J14_190 [Arabidopsis thaliana] >gi|20466143|gb|AAM19993.1| AT5g07250/T28J14_190 [Arabidopsis thaliana]
Singletons107977	203	3	203	gi|20453106|gb|AAM19795.1|	780	337	403	0.88	0.91	0	67	127	3e-30	--	At2g04030/F3C11.14 [Arabidopsis thaliana]
Singletons108474	205	2	202	gi|18402829|ref|NP_564558.1|	659	137	197	0.65	0.73	0.02	69	78.2	2e-15	--	unknown protein [Arabidopsis thaliana] >gi|15028145|gb|AAK76696.1| unknown protein [Arabidopsis thaliana] >gi|24030506|gb|AAN41399.1| unknown protein [Arabidopsis thaliana]
Singletons108647	206	3	74	gi|15237894|ref|NP_197204.1|	1075	1052	1075	0.95	1	0	24	49.3	1e-06	--	XPO1A; protein binding / protein transporter/ receptor [Arabidopsis thaliana] >gi|5931694|emb|CAB56597.1| Exportin1 (XPO1) protein [Arabidopsis thaliana] >gi|7671510|emb|CAB89280.1| Exportin1 (XPO1) protein [Arabidopsis thaliana] >gi|9755703|emb|CAC01715.1| Exportin1 (XPO1) protein [Arabidopsis thaliana]
Singletons108670	206	2	202	gi|18425129|ref|NP_569041.1|	546	100	166	0.82	0.86	0	67	126	6e-30	--	sks17 (SKU5 Similar 17); copper ion binding / oxidoreductase [Arabidopsis thaliana] >gi|20453070|gb|AAM19780.1| AT5g66920/MUD21_18 [Arabidopsis thaliana] >gi|23507791|gb|AAN38699.1| At5g66920/MUD21_18 [Arabidopsis thaliana]
Singletons109572	212	212	81	gi|227202782|dbj|BAH56864.1|	173	109	152	0.56	0.63	0	44	64.3	3e-11	--	AT2G18670 [Arabidopsis thaliana]
Singletons110256	216	216	1	gi|16604501|gb|AAL24256.1|	592	139	210	0.79	0.9	0	72	126	6e-30	--	At2g01970/F14H20.4 [Arabidopsis thaliana]
Singletons110685	219	5	217	gi|4836889|gb|AAD30592.1|AC007369_2	318	72	140	0.57	0.76	0	71	96.3	7e-21	--	Hypothetical protein [Arabidopsis thaliana]
Singletons111112	221	159	221	gi|15232835|ref|NP_186848.1|	433	3	23	1	1	0	21	47.4	4e-06	--	ACR6; amino acid binding [Arabidopsis thaliana] >gi|22138102|gb|AAM93431.1| ACR6 [Arabidopsis thaliana]
Singletons111493	224	224	3	gi|42569669|ref|NP_181179.2|	1453	1063	1136	0.78	0.86	0	74	120	3e-28	--	PDR6; ATPase, coupled to transmembrane movement of substances [Arabidopsis thaliana] >gi|75326885|sp|Q7PC87.1|AB34G_ARATH RecName: Full=ABC transporter G family member 34; Short=ABC transporter ABCG.34; Short=AtABCG34; AltName: Full=Pleiotropic drug resistance protein 6 >gi|28144329|tpg|DAA00874.1| TPA_exp: PDR6 ABC transporter [Arabidopsis thaliana]
Singletons111844	226	2	226	gi|30693398|ref|NP_198756.2|	412	230	306	0.54	0.67	0.02	77	82	1e-16	--	PTEN1; phosphatase [Arabidopsis thaliana] >gi|21535746|emb|CAD35363.1| phosphatase and tensin homolog [Arabidopsis thaliana] >gi|26451280|dbj|BAC42741.1| PTEN like protein [Arabidopsis thaliana]
Singletons112069	227	225	4	gi|15227200|ref|NP_179828.1|	329	239	312	0.71	0.85	0	74	114	3e-26	--	peroxidase 17 (PER17) (P17) [Arabidopsis thaliana] >gi|25453217|sp|Q9SJZ2.1|PER17_ARATH RecName: Full=Peroxidase 17; Short=Atperox P17; AltName: Full=ATP25a; Flags: Precursor
Singletons112295	229	111	1	gi|15231259|ref|NP_190171.1|	1058	343	379	0.89	0.97	0	37	67.8	3e-12	--	kinesin motor protein-related [Arabidopsis thaliana] >gi|7339486|emb|CAB82809.1| kinesin-related protein-like [Arabidopsis thaliana]
Singletons112759	232	230	3	gi|15235748|ref|NP_195507.1|	228	28	103	0.77	0.88	0	76	120	4e-28	--	AGL21; transcription factor [Arabidopsis thaliana] >gi|12229674|sp|Q9SZJ6.1|AGL21_ARATH RecName: Full=Agamous-like MADS-box protein AGL21 >gi|4467100|emb|CAB37534.1| MADS-box protein AGL17-like protein [Arabidopsis thaliana] >gi|7270777|emb|CAB80459.1| MADS-box protein AGL17-like protein [Arabidopsis thaliana] >gi|18478603|gb|AAL73213.1| MADS-box protein AGL21 [Arabidopsis thaliana] >gi|89111914|…
Singletons113436	237	4	237	gi|29029070|gb|AAO64914.1|	1039	109	219	0.32	0.54	0.29	111	60.5	4e-10	--	At2g33420 [Arabidopsis thaliana]
Singletons113469	237	1	237	gi|240256063|ref|NP_194259.4|	692	416	494	0.73	0.88	0	79	136	6e-33	--	DNA photolyase [Arabidopsis thaliana]
Singletons114182	243	2	241	gi|15218218|ref|NP_173005.1|	1423	697	776	0.63	0.72	0	80	117	3e-27	--	PDR12 (PLEIOTROPIC DRUG RESISTANCE 12); ATPase, coupled to transmembrane movement of substances [Arabidopsis thaliana] >gi|75336094|sp|Q9M9E1.1|AB40G_ARATH RecName: Full=ABC transporter G family member 40; Short=ABC transporter ABCG.40; Short=AtABCG40; AltName: Full=Pleiotropic drug resistance protein 12 >gi|8072390|gb|AAF71978.1|AC013453_3 Putative ABC transporter [Arabidopsis thaliana] >gi|2814…
Singletons114472	245	6	245	gi|18391130|ref|NP_563865.1|	680	328	407	0.65	0.81	0	80	123	4e-29	--	FRS11 (FAR1-related sequence 11); zinc ion binding [Arabidopsis thaliana] >gi|75213376|sp|Q9SY66.1|FRS11_ARATH RecName: Full=Protein FAR1-RELATED SEQUENCE 11 >gi|4914326|gb|AAD32874.1|AC005489_12 F14N23.12 [Arabidopsis thaliana] >gi|15983442|gb|AAL11589.1|AF424595_1 At1g10240/F14N23_12 [Arabidopsis thaliana] >gi|23308171|gb|AAN18055.1| At1g10240/F14N23_12 [Arabidopsis thaliana]
Singletons114814	248	132	1	gi|44681370|gb|AAS47625.1|	505	1	44	0.77	0.9	0	44	69.7	7e-13	--	At3g14170 [Arabidopsis thaliana] >gi|46931280|gb|AAT06444.1| At3g14170 [Arabidopsis thaliana]
Singletons115379	253	253	14	gi|62319750|dbj|BAD93727.1|	769	347	426	0.67	0.78	0	80	114	2e-26	--	carboxyltransferase alpha subunit [Arabidopsis thaliana]
Singletons115421	254	252	1	gi|15221224|ref|NP_177578.1|	457	281	364	0.88	0.92	0	84	161	1e-40	--	XXT5 (XYLOGLUCAN XYLOSYLTRANSFERASE 5); transferase/ transferase, transferring glycosyl groups / xyloglucan 6-xylosyltransferase [Arabidopsis thaliana] >gi|46576332|sp|Q9CA75.1|GT5_ARATH RecName: Full=Putative glycosyltransferase 5; Short=AtGT5 >gi|32441254|gb|AAP81802.1| At1g74380 [Arabidopsis thaliana]
Singletons115461	254	252	1	gi|17065222|gb|AAL32765.1|	441	259	342	0.71	0.89	0	84	128	2e-30	--	Unknown protein [Arabidopsis thaliana]
Singletons115769	257	3	257	gi|19715597|gb|AAL91622.1|	708	341	425	0.77	0.92	0	85	147	3e-36	--	At2g23450/F26B6.10 [Arabidopsis thaliana] >gi|23463045|gb|AAN33192.1| At2g23450/F26B6.10 [Arabidopsis thaliana]
Singletons115892	258	2	208	gi|79315306|ref|NP_001030872.1|	240	172	240	0.81	0.91	0	69	117	4e-27	--	ALPHA-SNAP2 (ALPHA-SOLUBLE NSF ATTACHMENT PROTEIN 2); binding / soluble NSF attachment protein [Arabidopsis thaliana]
Singletons115967	258	3	236	gi|9954728|gb|AAG09081.1|AC026237_2	2142	1091	1169	0.62	0.84	0.01	79	98.2	2e-21	--	Similar to tRNA-splicing endonuclease positive effector SEN1 [Arabidopsis thaliana]
Singletons115987	259	192	1	gi|15234666|ref|NP_194748.1|	948	3	66	0.78	0.96	0	64	112	7e-26	--	AHA2; ATPase/ hydrogen-exporting ATPase, phosphorylative mechanism [Arabidopsis thaliana] >gi|114335|sp|P19456.2|PMA2_ARATH RecName: Full=ATPase 2, plasma membrane-type; AltName: Full=Proton pump 2 >gi|166629|gb|AAA32751.1| H+-ATPase [Arabidopsis thaliana] >gi|5730129|emb|CAB52463.1| H+-transporting ATPase type 2, plasma membrane [Arabidopsis thaliana] >gi|7269919|emb|CAB81012.1| H+-transporting …
Singletons116123	260	162	260	gi|15241681|ref|NP_195830.1|	453	1	33	0.75	0.84	0	33	53.5	5e-08	--	UNE18 (UNFERTILIZED EMBRYO SAC 18); oxysterol binding / sterol binding [Arabidopsis thaliana]
Singletons116165	260	237	4	gi|255685336|gb|ACU28157.1|	176	27	108	0.4	0.67	0.04	82	69.3	9e-13	--	At3g62980-like protein [Arabidopsis thaliana] >gi|255685338|gb|ACU28158.1| At3g62980-like protein [Arabidopsis thaliana] >gi|255685340|gb|ACU28159.1| At3g62980-like protein [Arabidopsis thaliana] >gi|255685342|gb|ACU28160.1| At3g62980-like protein [Arabidopsis thaliana] >gi|255685344|gb|ACU28161.1| At3g62980-like protein [Arabidopsis thaliana] >gi|255685346|gb|ACU28162.1| At3g62980-like protein […
Singletons116275	261	236	3	gi|21595816|gb|AAM66134.1|	168	1	78	0.84	0.92	0	78	138	2e-33	--	translationally controlled tumor protein-like protein [Arabidopsis thaliana]
Singletons116400	262	79	258	gi|22325422|ref|NP_178307.2|	1146	22	81	0.68	0.83	0	60	86.7	6e-18	--	SOS1 (SALT OVERLY SENSITIVE 1); sodium:hydrogen antiporter [Arabidopsis thaliana] >gi|75174530|sp|Q9LKW9.1|NHX7_ARATH RecName: Full=Sodium/hydrogen exchanger 7; AltName: Full=Na(+)/H(+) exchanger 7; Short=NHE-7; AltName: Full=Protein SALT OVERLY SENSITIVE 1
Singletons116670	265	7	264	gi|193806744|sp|Q9LPK5.2|CML44_ARATH	155	71	153	0.51	0.65	0	86	84.7	2e-17	--	RecName: Full=Probable calcium-binding protein CML44; AltName: Full=Calmodulin-like protein 44
Singletons116818	266	193	2	gi|30683336|ref|NP_850094.1|	441	6	69	0.92	0.98	0	64	119	6e-28	--	CIPK3 (CBL-INTERACTING PROTEIN KINASE 3); kinase/ protein kinase/ protein serine/threonine kinase [Arabidopsis thaliana] >gi|259016206|sp|Q2V452.2|CIPK3_ARATH RecName: Full=CBL-interacting serine/threonine-protein kinase 3; AltName: Full=SOS2-like protein kinase PKS12; AltName: Full=SNF1-related kinase 3.17 >gi|30349498|gb|AAP22036.1| CBL-interacting protein kinase 3 [Arabidopsis thaliana]
Singletons116859	267	266	180	gi|15224608|ref|NP_180048.1|	920	373	401	0.55	0.72	0	29	36.2	1e-07	--	ATGLR2.2; intracellular ligand-gated ion channel [Arabidopsis thaliana] >gi|41017239|sp|Q9SHV1.1|GLR22_ARATH RecName: Full=Glutamate receptor 2.2; AltName: Full=Ligand-gated ion channel 2.2; Flags: Precursor
Singletons116908	267	267	1	gi|18405231|ref|NP_566808.1|	344	38	126	0.7	0.82	0	89	127	4e-30	--	peptidase M48 family protein [Arabidopsis thaliana] >gi|30688648|ref|NP_850640.1| peptidase M48 family protein [Arabidopsis thaliana] >gi|15010606|gb|AAK73962.1| AT3g27110/MOJ10_21 [Arabidopsis thaliana] >gi|27363402|gb|AAO11620.1| At3g27110/MOJ10_21 [Arabidopsis thaliana] >gi|222423154|dbj|BAH19556.1| AT3G27110 [Arabidopsis thaliana]
Singletons116985	268	6	263	gi|15235498|ref|NP_192184.1|	781	152	237	0.62	0.86	0	86	131	1e-31	--	pentatricopeptide (PPR) repeat-containing protein [Arabidopsis thaliana] >gi|75213324|sp|Q9SY02.1|PP301_ARATH RecName: Full=Pentatricopeptide repeat-containing protein At4g02750
Singletons117226	271	269	6	gi|18420875|ref|NP_568464.1|	946	252	340	0.8	0.91	0.01	89	149	5e-37	--	RNA recognition motif (RRM)-containing protein [Arabidopsis thaliana]
Singletons117518	274	273	1	gi|18406388|ref|NP_564746.1|	376	202	292	0.86	0.95	0	91	172	8e-44	--	ATMPK2 (ARABIDOPSIS THALIANA MITOGEN-ACTIVATED PROTEIN KINASE HOMOLOG 2); MAP kinase/ kinase/ protein kinase [Arabidopsis thaliana] >gi|42571917|ref|NP_974049.1| ATMPK2 (ARABIDOPSIS THALIANA MITOGEN-ACTIVATED PROTEIN KINASE HOMOLOG 2); MAP kinase/ kinase/ protein kinase [Arabidopsis thaliana] >gi|21431793|sp|Q39022.2|MPK2_ARATH RecName: Full=Mitogen-activated protein kinase 2; Short=MAP kinase 2;…
Singletons117567	274	2	148	gi|75326883|sp|Q7PC85.1|AB38G_ARATH	1418	1370	1418	0.4	0.77	0	49	54.3	3e-08	--	RecName: Full=ABC transporter G family member 38; Short=ABC transporter ABCG.38; Short=AtABCG38; AltName: Full=Probable pleiotropic drug resistance protein 10 >gi|28144356|tpg|DAA00878.1| TPA_exp: PDR10 ABC transporter [Arabidopsis thaliana]
Singletons117615	275	146	274	gi|8778227|gb|AAF79236.1|AC006917_21	1475	1	43	0.74	0.88	0	43	65.5	1e-11	--	F10B6.25 [Arabidopsis thaliana]
Singletons117798	277	23	223	gi|30984584|gb|AAP42755.1|	353	286	353	0.55	0.76	0.01	68	82.4	1e-16	--	At2g30460 [Arabidopsis thaliana] >gi|51970474|dbj|BAD43929.1| integral membrane protein -like [Arabidopsis thaliana] >gi|51970498|dbj|BAD43941.1| integral membrane protein -like [Arabidopsis thaliana] >gi|51970690|dbj|BAD44037.1| integral membrane protein -like [Arabidopsis thaliana] >gi|62319792|dbj|BAD93797.1| integral membrane protein -like [Arabidopsis thaliana]
Singletons118015	280	1	168	gi|15234742|ref|NP_194771.1|	373	298	358	0.4	0.6	0.12	64	47.4	4e-06	--	nodulin MtN21 family protein [Arabidopsis thaliana] >gi|7269943|emb|CAB79760.1| nodulin-like protein [Arabidopsis thaliana]
Singletons118095	281	109	273	gi|3806098|gb|AAD12368.1|	629	3	53	0.56	0.74	0	55	56.2	8e-09	--	arginine-tRNA-protein transferase 1 [Arabidopsis thaliana]
Singletons118168	281	2	280	gi|145334221|ref|NP_001078491.1|	372	101	193	0.86	0.95	0	93	183	3e-47	--	AGB1 (GTP BINDING PROTEIN BETA 1); GTPase/ nucleotide binding / protein binding [Arabidopsis thaliana]
Singletons118616	287	286	14	gi|3258569|gb|AAC24379.1|	1865	1578	1668	0.84	0.91	0	91	159	5e-40	--	Similar to yeast general negative regulator of transcription subunit 1 [Arabidopsis thaliana]
Singletons118988	292	261	19	gi|15240165|ref|NP_200930.1|	87	5	85	0.53	0.74	0	81	91.3	2e-19	--	complex 1 family protein / LVR family protein [Arabidopsis thaliana] >gi|98961005|gb|ABF58986.1| At5g61220 [Arabidopsis thaliana]
Singletons119002	292	6	290	gi|30694644|ref|NP_191302.2|	890	544	636	0.47	0.72	0	95	102	1e-22	--	pentatricopeptide (PPR) repeat-containing protein [Arabidopsis thaliana] >gi|218525905|sp|Q7Y211.2|PP285_ARATH RecName: Full=Pentatricopeptide repeat-containing protein At3g57430, chloroplastic; Flags: Precursor
Singletons119203	295	14	292	gi|53828515|gb|AAU94367.1|	319	190	282	0.75	0.89	0	93	144	2e-35	--	At1g65020 [Arabidopsis thaliana] >gi|55167914|gb|AAV43789.1| At1g65020 [Arabidopsis thaliana]
Singletons119804	305	178	2	gi|16930415|gb|AAL31893.1|AF419561_1	355	4	62	0.61	0.81	0	59	82	1e-16	--	At1g09160/T12M4_13 [Arabidopsis thaliana]
Singletons119806	305	2	304	gi|22328777|ref|NP_193616.2|	596	213	313	0.72	0.85	0	101	159	9e-40	--	binding / catalytic/ transcription repressor [Arabidopsis thaliana] >gi|30725402|gb|AAP37723.1| At4g18810 [Arabidopsis thaliana]
Singletons119836	305	303	1	gi|227202812|dbj|BAH56879.1|	339	1	101	0.76	0.92	0	101	169	8e-43	--	AT5G53860 [Arabidopsis thaliana]
Singletons119929	307	1	300	gi|32364513|gb|AAP80284.1|	464	13	130	0.29	0.45	0.15	118	48.5	2e-06	--	At5g48610-like protein [Arabidopsis thaliana]
Singletons119985	308	4	306	gi|18407428|ref|NP_566108.1|	162	9	110	0.54	0.71	0	102	115	1e-26	--	universal stress protein (USP) family protein [Arabidopsis thaliana] >gi|3738285|gb|AAC63627.1| expressed protein [Arabidopsis thaliana] >gi|15451080|gb|AAK96811.1| Unknown protein [Arabidopsis thaliana]
Singletons120037	309	2	307	gi|117168087|gb|ABK32126.1|	129	17	121	0.51	0.65	0.12	116	95.9	9e-21	--	At1g52565 [Arabidopsis thaliana]
Singletons120065	309	4	306	gi|42563517|ref|NP_187185.2|	658	8	106	0.56	0.71	0	102	104	3e-23	--	pentatricopeptide (PPR) repeat-containing protein [Arabidopsis thaliana] >gi|218546760|sp|Q9MA85.2|PP215_ARATH RecName: Full=Pentatricopeptide repeat-containing protein At3g05340
Singletons120230	313	2	313	gi|29119653|emb|CAD79350.1|	1120	963	1061	0.59	0.72	0	104	127	4e-30	--	LRR receptor-like kinase 2 [Arabidopsis thaliana]
Singletons120291	314	3	314	gi|4587572|gb|AAD25803.1|AC006550_11	3600	2211	2313	0.79	0.9	0	104	168	1e-42	--	Similar to gb|U70015 lysosomal trafficking regulator from Mus musculus and contains 2 PF|00400 WD40, G-beta repeats. ESTs gb|T43386 and gb|AA395236 come from this gene [Arabidopsis thaliana]
Singletons120331	315	1	315	gi|30694324|ref|NP_175275.3|	401	36	140	0.75	0.87	0	105	179	8e-46	--	D-CDES (D-CYSTEINE DESULFHYDRASE); 1-aminocyclopropane-1-carboxylate deaminase/ D-cysteine desulfhydrase/ catalytic [Arabidopsis thaliana]
Singletons120726	323	2	205	gi|145362491|ref|NP_974432.2|	569	83	139	0.41	0.58	0	68	46.2	8e-06	--	unknown protein [Arabidopsis thaliana]
Singletons120936	328	285	7	gi|4337176|gb|AAD18097.1|	514	37	128	0.36	0.53	0.07	101	63.2	7e-11	--	T31J12.4 [Arabidopsis thaliana]
Singletons121039	330	4	330	gi|15238746|ref|NP_197315.1|	333	121	231	0.41	0.6	0.02	112	83.2	6e-17	--	DNAJ heat shock N-terminal domain-containing protein [Arabidopsis thaliana]
Singletons121091	331	329	3	gi|79331135|ref|NP_001032087.1|	376	79	181	0.34	0.48	0.03	113	55.8	1e-08	--	CIA2 (CHLOROPLAST IMPORT APPARATUS 2); transcription regulator [Arabidopsis thaliana] >gi|62320390|dbj|BAD94809.1| CIA2 [Arabidopsis thaliana]
Singletons121224	334	334	2	gi|15226012|ref|NP_179089.1|	634	281	403	0.56	0.75	0.09	123	134	2e-32	--	NPY2 (NAKED PINS IN YUC MUTANTS 2); protein binding / signal transducer [Arabidopsis thaliana]
Singletons121437	339	337	5	gi|18414270|ref|NP_568123.1|	241	86	196	0.71	0.84	0	111	169	8e-43	--	nucleobase:cation symporter [Arabidopsis thaliana] >gi|14326525|gb|AAK60307.1|AF385716_1 AT5g03560/F12E4 [Arabidopsis thaliana] >gi|19548041|gb|AAL87384.1| AT5g03560/F12E4 [Arabidopsis thaliana]
Singletons121922	351	1	267	gi|238481292|ref|NP_001154716.1|	845	756	845	0.82	0.88	0.01	90	165	1e-41	--	transcription regulator NOT2/NOT3/NOT5 family protein [Arabidopsis thaliana]
Singletons122105	357	2	355	gi|186494070|ref|NP_177080.2|	616	145	266	0.54	0.73	0.03	122	140	4e-34	--	kinase [Arabidopsis thaliana]
Singletons122193	360	6	311	gi|79368222|ref|NP_176362.3|	1171	1065	1170	0.62	0.75	0.07	110	120	5e-28	--	phosphoinositide binding [Arabidopsis thaliana] >gi|38564274|gb|AAR23716.1| At1g61690 [Arabidopsis thaliana]
Singletons122210	361	361	23	gi|115484461|ref|NP_001065892.1|	185	74	185	0.57	0.72	0	113	130	3e-31	--	Os11g0180000 [Oryza sativa Japonica Group] >gi|62734190|gb|AAX96299.1| F12P19.3 [imported] - Arabidopsis thaliana [Oryza sativa Japonica Group] >gi|113644596|dbj|BAF27737.1| Os11g0180000 [Oryza sativa Japonica Group]
Singletons122314	364	23	364	gi|8778308|gb|AAF79317.1|AC002304_10	354	39	156	0.59	0.77	0.06	122	147	3e-36	--	F14J16.16 [Arabidopsis thaliana]
Singletons122324	364	361	11	gi|186478305|ref|NP_001117256.1|	1014	859	975	0.64	0.8	0	117	151	1e-37	--	PHYA (PHYTOCHROME A); G-protein coupled photoreceptor/ protein histidine kinase/ red or far-red light photoreceptor/ signal transducer [Arabidopsis thaliana]
Singletons122475	369	1	366	gi|30683305|ref|NP_850089.1|	409	252	373	0.89	0.95	0	122	218	1e-57	--	bile acid:sodium symporter family protein [Arabidopsis thaliana] >gi|109134135|gb|ABG25066.1| At2g26900 [Arabidopsis thaliana]
Singletons122541	372	2	340	gi|15222739|ref|NP_173983.1|	455	177	285	0.54	0.65	0	114	100	4e-22	--	zinc finger (C2H2 type) family protein [Arabidopsis thaliana] >gi|9797768|gb|AAF98586.1|AC013427_29 Contains similarity to C2H2 zinc finger protein (PEThy;ZPT4-2) from Petunia hybrida gb|AB000456 and contains three Zinc finger (C2H2 type) PF|00096 motifs [Arabidopsis thaliana]
Singletons122584	373	371	9	gi|18395981|ref|NP_027676.1|	932	812	932	0.84	0.91	0	121	216	5e-57	--	ATVPS11; binding / protein binding / transporter/ zinc ion binding [Arabidopsis thaliana] >gi|16930681|gb|AAL32006.1|AF436824_1 At2g05170/F5G3.7 [Arabidopsis thaliana] >gi|4755188|gb|AAD29055.1| expressed protein [Arabidopsis thaliana] >gi|27363390|gb|AAO11614.1| At2g05170/F5G3.7 [Arabidopsis thaliana]
Singletons122622	375	2	373	gi|15238952|ref|NP_199054.1|	1265	647	769	0.67	0.85	0	124	173	4e-44	--	metalloendopeptidase [Arabidopsis thaliana] >gi|9759475|dbj|BAB10480.1| pitrilysin [Arabidopsis thaliana]
Singletons122628	375	370	2	gi|110740981|dbj|BAE98585.1|	325	38	160	0.81	0.94	0	123	204	2e-53	--	mitochondrial F1-ATPase, gamma subunit [Arabidopsis thaliana]
Singletons122768	380	20	181	gi|30685100|ref|NP_196993.2|	754	427	479	0.51	0.74	0	54	57.8	3e-09	--	NHL repeat-containing protein [Arabidopsis thaliana]
Singletons122791	381	1	378	gi|240255805|ref|NP_193027.5|	497	126	251	0.78	0.85	0	126	207	2e-54	--	scpl20 (serine carboxypeptidase-like 20); serine-type carboxypeptidase [Arabidopsis thaliana] >gi|125987775|sp|Q8L7B2.2|SCP20_ARATH RecName: Full=Serine carboxypeptidase-like 20; Flags: Precursor
Singletons122825	382	382	2	gi|15982743|gb|AAL09712.1|	765	81	207	0.86	0.92	0	127	229	8e-61	--	AT5g17920/MPI7_60 [Arabidopsis thaliana]
Singletons122836	383	2	379	gi|15239123|ref|NP_201371.1|	1003	340	465	0.8	0.88	0	126	209	6e-55	--	BAM1 (BARELY ANY MERISTEM 1); ATP binding / kinase/ protein serine/threonine kinase [Arabidopsis thaliana] >gi|2827715|emb|CAA16688.1| receptor protein kinase - like protein [Arabidopsis thaliana] >gi|10177328|dbj|BAB10677.1| receptor protein kinase-like protein [Arabidopsis thaliana] >gi|20466696|gb|AAM20665.1| receptor protein kinase-like protein [Arabidopsis thaliana] >gi|31711786|gb|AAP68249.…
Singletons122907	385	2	253	gi|18391130|ref|NP_563865.1|	680	591	673	0.45	0.73	0	84	79.7	8e-16	--	FRS11 (FAR1-related sequence 11); zinc ion binding [Arabidopsis thaliana] >gi|75213376|sp|Q9SY66.1|FRS11_ARATH RecName: Full=Protein FAR1-RELATED SEQUENCE 11 >gi|4914326|gb|AAD32874.1|AC005489_12 F14N23.12 [Arabidopsis thaliana] >gi|15983442|gb|AAL11589.1|AF424595_1 At1g10240/F14N23_12 [Arabidopsis thaliana] >gi|23308171|gb|AAN18055.1| At1g10240/F14N23_12 [Arabidopsis thaliana]
Singletons123026	390	2	346	gi|30696620|ref|NP_200367.2|	314	188	306	0.74	0.89	0.03	119	191	2e-49	--	protein kinase family protein [Arabidopsis thaliana] >gi|75323650|sp|Q6ICW6.1|WNK11_ARATH RecName: Full=Probable serine/threonine-protein kinase WNK11; Short=AtWNK11; AltName: Full=Protein kinase with no lysine 11 >gi|48596991|gb|AAT46036.1| At5g55560 [Arabidopsis thaliana] >gi|50198956|gb|AAT70481.1| At5g55560 [Arabidopsis thaliana]
Singletons123140	395	365	39	gi|3776569|gb|AAC64886.1|	280	14	125	0.34	0.51	0.05	115	70.1	6e-13	--	ESTs gb|R65549 and gb|AA651123 come from this gene [Arabidopsis thaliana]
Singletons123148	396	395	3	gi|9454534|gb|AAF87857.1|AC022520_1	841	266	396	0.83	0.93	0	131	225	1e-59	--	Hypothetical protein [Arabidopsis thaliana]
Singletons123156	396	166	396	gi|18403121|ref|NP_564577.1|	306	41	115	0.51	0.68	0	77	82.4	1e-16	--	lysine decarboxylase family protein [Arabidopsis thaliana]
Singletons123271	400	3	398	gi|6552735|gb|AAF16534.1|AC013482_8	1291	978	1109	0.36	0.57	0	133	93.6	6e-20	--	T26F17.17 [Arabidopsis thaliana]
Singletons123416	408	27	407	gi|15228391|ref|NP_187698.1|	276	20	146	0.62	0.81	0	127	179	8e-46	--	MES17 (METHYL ESTERASE 17); hydrolase/ hydrolase, acting on ester bonds / methyl indole-3-acetate esterase [Arabidopsis thaliana]
Singletons123507	412	2	142	gi|3806098|gb|AAD12368.1|	629	582	628	0.51	0.65	0	47	52.4	2e-07	--	arginine-tRNA-protein transferase 1 [Arabidopsis thaliana]
Singletons123558	415	12	413	gi|30692765|ref|NP_174563.2|	426	34	167	0.58	0.79	0	134	173	5e-44	--	glycosyl hydrolase family 17 protein [Arabidopsis thaliana] >gi|75154301|sp|Q8L868.1|E1311_ARATH RecName: Full=Glucan endo-1,3-beta-glucosidase 11; AltName: Full=(1->3)-beta-glucan endohydrolase 11; Short=(1->3)-beta-glucanase 11; AltName: Full=Beta-1,3-endoglucanase 11; Short=Beta-1,3-glucanase 11; Flags: Precursor
Singletons123566	416	17	400	gi|15240142|ref|NP_196292.1|	652	144	268	0.34	0.56	0.03	132	74.3	4e-14	--	lectin protein kinase family protein [Arabidopsis thaliana] >gi|9759302|dbj|BAB09808.1| lectin-like protein kinase [Arabidopsis thaliana]
Singletons123571	416	199	411	gi|9989049|gb|AAG10812.1|AC018460_6	1404	63	133	0.3	0.53	0	71	51.2	4e-07	--	Putative retroelement polyprotein [Arabidopsis thaliana]
Singletons123634	419	1	417	gi|3540181|gb|AAC34331.1|	461	40	187	0.49	0.62	0.07	150	137	4e-33	--	Unknown protein [Arabidopsis thaliana] >gi|40823449|gb|AAR92283.1| At1g10020 [Arabidopsis thaliana] >gi|46518421|gb|AAS99692.1| At1g10020 [Arabidopsis thaliana]
Singletons123668	421	421	80	gi|240255713|ref|NP_192042.5|	479	373	476	0.61	0.75	0	114	138	2e-33	--	ATP binding / kinase/ protein kinase/ protein serine/threonine kinase/ protein tyrosine kinase [Arabidopsis thaliana]
Singletons123727	424	423	1	gi|42567513|ref|NP_195577.2|	562	223	363	0.73	0.88	0	141	232	9e-62	--	glycosyl hydrolase family 10 protein [Arabidopsis thaliana] >gi|28416709|gb|AAO42885.1| At4g38650 [Arabidopsis thaliana]
Singletons123758	426	369	1	gi|15226675|ref|NP_179204.1|	160	1	120	0.73	0.86	0	123	185	1e-47	--	AHB1 (ARABIDOPSIS HEMOGLOBIN 1); oxygen binding / oxygen transporter [Arabidopsis thaliana] >gi|17432970|sp|O24520.1|HBL1_ARATH RecName: Full=Non-symbiotic hemoglobin 1; AltName: Full=ARAth GLB1; Short=Hb1 >gi|2581783|gb|AAB82769.1| class 1 non-symbiotic hemoglobin [Arabidopsis thaliana] >gi|4678203|gb|AAD26949.1| class 1 non-symbiotic hemoglobin (AHB1) [Arabidopsis thaliana] >gi|30102590|gb|AAP2…
Singletons1727	1190	64	999	gi|18415647|ref|NP_568185.1|	405	69	380	0.58	0.75	0	312	369	1e-102	--	mitochondrial transcription termination factor family protein / mTERF family protein [Arabidopsis thaliana]
Singletons1802	1714	1713	1315	gi|8778277|gb|AAF79286.1|AC068602_9	363	58	174	0.34	0.52	0	134	61.2	3e-09	--	F14D16.16 [Arabidopsis thaliana]
Singletons1901	2842	2528	273	gi|15231863|ref|NP_190938.1|	754	21	751	0.65	0.8	0	754	978	0	--	MEE40 (maternal effect embryo arrest 40) [Arabidopsis thaliana] >gi|75174107|sp|Q9LFF1.1|PP281_ARATH RecName: Full=Pentatricopeptide repeat-containing protein At3g53700, chloroplastic; AltName: Full=Protein MATERNAL EFFECT EMBRYO ARREST 40; Flags: Precursor >gi|15982931|gb|AAL09812.1| AT3g53700/F4P12_400 [Arabidopsis thaliana]
Singletons2015	1924	178	1218	gi|15231097|ref|NP_190767.1|	362	1	362	0.57	0.73	0.05	367	385	1e-106	--	protein kinase family protein [Arabidopsis thaliana] >gi|75337704|sp|Q9SV05.1|CCR35_ARATH RecName: Full=Serine/threonine-protein kinase-like protein At3g51990; AltName: Full=CRINKLY 4-related kinase; Flags: Precursor
Singletons2086	1248	1247	636	gi|30687512|ref|NP_181378.2|	1399	125	327	0.5	0.67	0.01	207	184	1e-65	--	SCAR2 (SCAR HOMOLOG 2) [Arabidopsis thaliana] >gi|75111022|sp|Q5XPJ9.1|SCAR2_ARATH RecName: Full=Protein SCAR2; Short=AtSCAR2; AltName: Full=Protein WAVE4; AltName: Full=Protein DISTORTED 3; AltName: Full=Protein IRREGULAR TRICHOME BRANCH 1 >gi|53801278|gb|AAU93849.1| SCAR2 [Arabidopsis thaliana] >gi|57240100|gb|AAW49260.1| DISTORTED3/SCAR2 [Arabidopsis thaliana]
Singletons2201	2299	620	1834	gi|30690823|ref|NP_850481.1|	406	1	406	0.77	0.86	0	407	643	0	--	AtTLP3 (TUBBY LIKE PROTEIN 3); phosphoric diester hydrolase/ transcription factor [Arabidopsis thaliana] >gi|79324947|ref|NP_001031558.1| AtTLP3 (TUBBY LIKE PROTEIN 3); phosphoric diester hydrolase/ transcription factor [Arabidopsis thaliana] >gi|75248467|sp|Q8VY21.1|TLP3_ARATH RecName: Full=Tubby-like F-box protein 3; Short=AtTLP3 >gi|27372514|gb|AAK98802.1| tubby-like protein 3 [Arabidopsis tha…
Singletons2245	1637	209	1600	gi|18413742|ref|NP_567387.1|	483	15	475	0.64	0.77	0	468	574	1e-164	--	unknown protein [Arabidopsis thaliana] >gi|14994259|gb|AAK73264.1| putative protein [Arabidopsis thaliana] >gi|26451708|dbj|BAC42949.1| unknown protein [Arabidopsis thaliana]
Singletons2261	1628	1628	528	gi|238479361|ref|NP_001154534.1|	745	373	739	0.63	0.81	0	367	492	1e-139	--	binding [Arabidopsis thaliana] >gi|240254532|ref|NP_180101.4| binding [Arabidopsis thaliana]
Singletons2273	1782	153	1217	gi|18404810|ref|NP_564653.1|	383	1	347	0.46	0.66	0	357	308	1e-83	--	zinc finger (C3HC4-type RING finger) family protein [Arabidopsis thaliana] >gi|4587558|gb|AAD25789.1|AC006577_25 Contains similarity to gb|U45880 X-linked inhibitor of apotosis protein from Homo sapiens and contains PF|00097 Zinc finger C3HC4 (Ring finger) domain [Arabidopsis thaliana] >gi|16604354|gb|AAL24183.1| At1g54150/F15I1_32 [Arabidopsis thaliana] >gi|23505911|gb|AAN28815.1| At1g54150/F15I…
Singletons2277	1774	275	1549	gi|14600257|gb|AAK71314.1|AF388175_1	437	7	435	0.66	0.79	0.01	431	622	1e-178	--	papain-like cysteine peptidase XBCP3 [Arabidopsis thaliana]
Singletons2311	2771	1930	194	gi|42568248|ref|NP_198976.3|	810	228	810	0.65	0.79	0.01	586	758	0	--	ATCHX18; monovalent cation:proton antiporter/ sodium:hydrogen antiporter [Arabidopsis thaliana] >gi|75309041|sp|Q9FFR9.1|CHX18_ARATH RecName: Full=Cation/H(+) antiporter 18; AltName: Full=Protein CATION/H+ EXCHANGER 18; Short=AtCHX18 >gi|10178015|dbj|BAB11467.1| Na+/H+ antiporter-like protein [Arabidopsis thaliana]
Singletons2346	929	276	644	gi|75219581|sp|O49318.1|Y2317_ARATH	1124	495	617	0.66	0.78	0	123	166	1e-93	--	RecName: Full=Probable leucine-rich repeat receptor-like protein kinase At2g33170; Flags: Precursor >gi|224589539|gb|ACN59303.1| leucine-rich repeat receptor-like protein kinase [Arabidopsis thaliana]
Singletons2453	1182	150	947	gi|109946575|gb|ABG48466.1|	303	9	295	0.52	0.7	0.07	287	314	1e-85	--	At4g19140 [Arabidopsis thaliana]
Singletons2550	633	398	9	gi|18401669|ref|NP_566590.1|	352	1	165	0.37	0.46	0.22	167	76.6	2e-14	--	JAZ3 (JASMONATE-ZIM-DOMAIN PROTEIN 3) [Arabidopsis thaliana] >gi|75274370|sp|Q9LVI4.1|TIF6B_ARATH RecName: Full=Protein TIFY 6B; AltName: Full=Jasmonate ZIM domain-containing protein 3; AltName: Full=Protein JASMONATE INSENSITIVE 3 >gi|13926315|gb|AAK49623.1|AF372907_1 AT3g17860/MEB5_8 [Arabidopsis thaliana] >gi|27764976|gb|AAO23609.1| At3g17860/MEB5_8 [Arabidopsis thaliana]
Singletons2607	2097	1217	33	gi|37202044|gb|AAQ89637.1|	657	242	654	0.47	0.64	0.06	423	344	1e-145	--	At1g34320 [Arabidopsis thaliana]
Singletons2649	722	609	19	gi|15233028|ref|NP_191664.1|	510	314	508	0.66	0.81	0	198	253	4e-79	--	NTMC2T4; lipid binding [Arabidopsis thaliana] >gi|79315898|ref|NP_001030908.1| NTMC2T4; lipid binding [Arabidopsis thaliana] >gi|8388621|emb|CAB94141.1| CaLB protein [Arabidopsis thaliana] >gi|28416559|gb|AAO42810.1| At3g61050 [Arabidopsis thaliana] >gi|110742877|dbj|BAE99336.1| CaLB protein [Arabidopsis thaliana]
Singletons2721	599	304	375	gi|15231929|ref|NP_187464.1|	581	230	253	0.75	0.83	0	24	40	4e-11	--	ATPLC2 (PHOSPHOLIPASE C 2); phospholipase C [Arabidopsis thaliana] >gi|79313161|ref|NP_001030660.1| ATPLC2 (PHOSPHOLIPASE C 2); phospholipase C [Arabidopsis thaliana] >gi|75281793|sp|Q39033.1|PLCD2_ARATH RecName: Full=Phosphoinositide phospholipase C 2; AltName: Full=Phosphoinositide phospholipase PLC2; Short=PI-PLC2; Short=AtPLC2 >gi|12321551|gb|AAG50827.1|AC074395_1 phosphoinositide specific ph…
Singletons2818	649	551	6	gi|21594358|gb|AAM65999.1|	229	18	200	0.57	0.72	0.01	184	197	6e-51	--	unknown [Arabidopsis thaliana]
Singletons2824	1066	1053	565	gi|15224373|ref|NP_181318.1|	290	4	168	0.31	0.48	0.02	167	98.2	1e-20	--	DC1 domain-containing protein [Arabidopsis thaliana] >gi|40823046|gb|AAR92255.1| At2g37820 [Arabidopsis thaliana] >gi|45752694|gb|AAS76245.1| At2g37820 [Arabidopsis thaliana] >gi|66865894|gb|AAY57581.1| PHD domain protein [Arabidopsis thaliana]
Singletons2971	852	847	224	gi|166674|gb|AAB04606.1|	539	289	496	0.76	0.87	0	208	337	1e-92	--	carboxypeptidase Y-like protein [Arabidopsis thaliana] >gi|445120|prf||1908426A carboxypeptidase Y
Singletons3097	918	304	918	gi|18650616|gb|AAL75907.1|	310	1	197	0.72	0.83	0	205	291	5e-79	--	AT4g03420/F9H3_4 [Arabidopsis thaliana] >gi|20453247|gb|AAM19862.1| AT4g03420/F9H3_4 [Arabidopsis thaliana]
Singletons3184	884	555	412	gi|15240004|ref|NP_196812.1|	145	86	133	0.81	0.91	0	48	87.8	4e-22	--	WRKY75; transcription factor [Arabidopsis thaliana] >gi|29839630|sp|Q9FYA2.1|WRK75_ARATH RecName: Full=Probable WRKY transcription factor 75; AltName: Full=WRKY DNA-binding protein 75 >gi|17980958|gb|AAL50784.1|AF452174_1 WRKY transcription factor 75 [Arabidopsis thaliana] >gi|9955552|emb|CAC05436.1| WRKY-like protein [Arabidopsis thaliana] >gi|27311641|gb|AAO00786.1| WRKY-like protein [Arabidops…
Singletons3197	1483	1475	3	gi|30690206|ref|NP_850445.1|	766	198	667	0.52	0.67	0.01	496	498	1e-141	--	transmembrane protein-related [Arabidopsis thaliana] >gi|18087619|gb|AAL58939.1|AF462853_1 At2g46060/T3F17.29 [Arabidopsis thaliana]
Singletons3220	401	269	69	gi|30688660|ref|NP_680210.2|	978	911	976	0.58	0.67	0	67	68.6	2e-12	--	EMB1030 (EMBRYO DEFECTIVE 1030); ATP binding / alanine-tRNA ligase/ ligase, forming aminoacyl-tRNA and related compounds / nucleic acid binding / nucleotide binding [Arabidopsis thaliana]
Singletons3447	1423	1296	40	gi|34365585|gb|AAQ65104.1|	806	433	805	0.49	0.64	0.02	431	363	1e-100	--	At4g26660 [Arabidopsis thaliana]
Singletons3467	2482	2191	545	gi|28058762|gb|AAO29950.1|	741	65	604	0.84	0.91	0	549	969	0	--	Unknown protein [Arabidopsis thaliana]
Singletons3496	1309	1100	213	gi|145358303|ref|NP_197629.2|	298	1	296	0.81	0.92	0	296	511	1e-145	--	QQT1 (QUATRE-QUART 1); ATP binding / nucleotide binding [Arabidopsis thaliana] >gi|186524832|ref|NP_001119261.1| QQT1 (QUATRE-QUART 1); ATP binding / nucleotide binding [Arabidopsis thaliana]
Singletons3506	1350	3	704	gi|19699290|gb|AAL91256.1|	578	293	527	0.71	0.84	0	235	349	1e-108	--	At1g15070/F9L1_1 [Arabidopsis thaliana] >gi|24111379|gb|AAN46813.1| At1g15070/F9L1_1 [Arabidopsis thaliana]
Singletons3535	566	1	375	gi|30683873|ref|NP_196756.2|	216	89	213	0.8	0.93	0	125	215	3e-56	--	protein homodimerization [Arabidopsis thaliana] >gi|42573343|ref|NP_974768.1| protein homodimerization [Arabidopsis thaliana] >gi|75147169|sp|Q84MC2.1|LOG8_ARATH RecName: Full=Cytokinin riboside 5'-monophosphate phosphoribohydrolase LOG8; AltName: Full=Protein LONELY GUY 8; AltName: Full=LOG family protein At5g11950 >gi|30102598|gb|AAP21217.1| At5g11950 [Arabidopsis thaliana] >gi|110743604|dbj|BA…
Singletons3584	4079	1902	3626	gi|79356046|ref|NP_564341.2|	1178	605	1175	0.74	0.86	0	575	893	0	--	NRPA2; DNA binding / DNA-directed RNA polymerase/ ribonucleoside binding [Arabidopsis thaliana]
Singletons3600	3397	3105	1165	gi|240254485|ref|NP_179595.5|	1094	1	661	0.75	0.84	0.02	662	1006	0	--	ATP binding / cAMP-dependent protein kinase regulator/ catalytic/ protein kinase/ protein serine/threonine phosphatase [Arabidopsis thaliana] >gi|226739228|sp|Q9SL76.2|P2C19_ARATH RecName: Full=Protein phosphatase 2C and cyclic nucleotide-binding/kinase domain-containing protein; Includes: RecName: Full=Probable protein phosphatase 2C 19; Short=AtPP2C19; Includes: RecName: Full=Probable inactive …
Singletons3617	1715	1448	924	gi|222423819|dbj|BAH19875.1|	452	1	184	0.75	0.85	0.04	184	280	1e-124	--	AT4G26650 [Arabidopsis thaliana]
Singletons3632	2151	1646	1131	gi|15242370|ref|NP_197075.1|	448	5	172	0.68	0.77	0	173	228	1e-177	--	F-box family protein [Arabidopsis thaliana] >gi|75263874|sp|Q9LFV5.1|FK111_ARATH RecName: Full=F-box/kelch-repeat protein At5g15710 >gi|40823375|gb|AAR92279.1| At5g15710 [Arabidopsis thaliana] >gi|46518403|gb|AAS99683.1| At5g15710 [Arabidopsis thaliana]
Singletons3633	1736	1719	547	gi|15232818|ref|NP_190334.1|	448	31	447	0.49	0.6	0.09	432	365	1e-101	--	CDF3 (CYCLING DOF FACTOR 3); DNA binding / protein binding / transcription factor [Arabidopsis thaliana] >gi|55584038|sp|Q8LFV3.2|DOF33_ARATH RecName: Full=Dof zinc finger protein DOF3.3; Short=AtDOF3.3; AltName: Full=H-protein promoter-binding factor 2a >gi|3386546|gb|AAC28390.1| H-protein promoter binding factor-2a [Arabidopsis thaliana] >gi|6522533|emb|CAB61976.1| H-protein promoter binding fa…
Singletons3667	233	232	47	gi|15228653|ref|NP_189568.1|	600	144	205	0.53	0.67	0	62	67	4e-12	--	pentatricopeptide (PPR) repeat-containing protein [Arabidopsis thaliana] >gi|75273910|sp|Q9LS72.1|PP261_ARATH RecName: Full=Pentatricopeptide repeat-containing protein At3g29230
Singletons3727	2242	741	2165	gi|42565391|ref|NP_189910.2|	747	1	478	0.63	0.76	0	479	581	1e-165	--	ARID/BRIGHT DNA-binding domain-containing protein [Arabidopsis thaliana] >gi|34849889|gb|AAQ82841.1| At3g43240 [Arabidopsis thaliana]
Singletons3751	1017	945	232	gi|8778730|gb|AAF79738.1|AC005106_19	296	6	289	0.28	0.42	0.16	285	79	8e-15	--	T25N20.8 [Arabidopsis thaliana]
Singletons3912	1873	1094	639	gi|15228395|ref|NP_187702.1|	181	3	165	0.6	0.73	0.06	163	185	2e-46	--	zinc finger (C3HC4-type RING finger) family protein [Arabidopsis thaliana] >gi|68565331|sp|Q9SG96.1|ATL3C_ARATH RecName: Full=RING-H2 finger protein ATL3C >gi|28466857|gb|AAO44037.1| At3g10910 [Arabidopsis thaliana]
Singletons3926	389	366	100	gi|3859534|gb|AAC72836.1|	578	297	385	0.91	0.96	0	89	174	3e-57	--	asparagine synthetase [Arabidopsis thaliana]
Singletons3993	3268	3267	118	gi|240255591|ref|NP_190681.6|	1292	135	1076	0.39	0.52	0.02	1081	636	0	--	DNA binding / nucleic acid binding / protein binding / zinc ion binding [Arabidopsis thaliana]
Singletons4010	966	116	964	gi|18405064|ref|NP_564668.1|	382	21	304	0.74	0.86	0	284	446	1e-125	--	GDSL-motif lipase/hydrolase family protein [Arabidopsis thaliana]
Singletons4066	222	95	3	gi|9280227|dbj|BAB01717.1|	1306	799	829	0.77	0.9	0	31	52.4	4e-13	--	multidrug resistance-associated protein (MRP)-like; ABC-transporter-like protein [Arabidopsis thaliana]
Singletons4282	1375	1129	290	gi|18423503|ref|NP_568792.1|	579	1	276	0.6	0.71	0.01	285	315	1e-132	--	CLPX; ATP binding / ATPase/ nucleoside-triphosphatase/ nucleotide binding / protein binding [Arabidopsis thaliana] >gi|9759182|dbj|BAB09797.1| ATP-dependent Clp protease regulatory subunit CLPX [Arabidopsis thaliana]
Singletons4288	1223	1219	443	gi|5080804|gb|AAD39313.1|AC007258_2	300	31	298	0.54	0.7	0.04	271	286	2e-77	--	Hypothetical protein [Arabidopsis thaliana] >gi|15010642|gb|AAK73980.1| At1g59710/T30E16_31 [Arabidopsis thaliana] >gi|22137290|gb|AAM91490.1| At1g59710/T30E16_31 [Arabidopsis thaliana]
Singletons4376	909	908	309	gi|6560748|gb|AAF16748.1|AC010155_1	482	286	482	0.61	0.75	0	200	261	6e-70	--	F3M18.1 [Arabidopsis thaliana] >gi|6691212|gb|AAF24550.1|AC007508_13 F1K23.20 [Arabidopsis thaliana]
Singletons124044	444	9	443	gi|75217862|sp|Q56X72.1|RTNLS_ARATH	487	185	321	0.45	0.63	0	146	115	1e-26	--	RecName: Full=Reticulon-like protein B21; Short=AtRTNLB21
Singletons124095	447	447	37	gi|30695448|ref|NP_564623.2|	585	257	396	0.39	0.59	0.03	142	97.1	7e-21	--	sodium/calcium exchanger family protein / calcium-binding EF hand family protein [Arabidopsis thaliana]
Singletons124143	449	449	3	gi|224589725|gb|ACN59394.1|	953	117	265	0.51	0.74	0	149	156	1e-38	--	leucine-rich repeat receptor-like protein kinase [Arabidopsis thaliana]
Singletons124304	463	2	463	gi|5732197|emb|CAB52675.1|	515	46	197	0.79	0.86	0	154	245	2e-65	--	glucose-6-phosphate 1-dehydrogenase [Arabidopsis thaliana]
Singletons124364	467	1	465	gi|15241894|ref|NP_200477.1|	439	112	266	0.7	0.81	0	155	219	8e-58	--	ILL2; IAA-Ala conjugate hydrolase/ IAA-amino acid conjugate hydrolase/ metallopeptidase [Arabidopsis thaliana] >gi|21264464|sp|P54970.2|ILL2_ARATH RecName: Full=IAA-amino acid hydrolase ILR1-like 2; Flags: Precursor >gi|2921830|gb|AAC04866.1| IAA-amino acid hydrolase [Arabidopsis thaliana] >gi|10176770|dbj|BAB09884.1| IAA-amino acid hydrolase [Arabidopsis thaliana] >gi|57222176|gb|AAW38995.1| At5…
Singletons124370	467	206	33	gi|32306491|gb|AAP78929.1|	775	1	57	0.68	0.82	0	58	84.7	4e-17	--	At5g38880 [Arabidopsis thaliana]
Singletons124462	475	465	1	gi|15239989|ref|NP_199194.1|	988	616	770	0.87	0.92	0	155	278	1e-75	--	ZLL (ZWILLE); translation initiation factor [Arabidopsis thaliana] >gi|12643935|sp|Q9XGW1.1|PINH_ARATH RecName: Full=Protein PINHEAD; AltName: Full=Protein ZWILLE >gi|5107374|gb|AAD40098.1|AF154272_1 PINHEAD [Arabidopsis thaliana] >gi|10177951|dbj|BAB11310.1| PINHEAD [Arabidopsis thaliana]
Singletons124526	482	9	398	gi|18411880|ref|NP_567111.1|	192	48	184	0.31	0.5	0.1	145	60.5	8e-10	--	BAP1 (BON ASSOCIATION PROTEIN 1); phospholipid binding / protein binding [Arabidopsis thaliana] >gi|15487384|gb|AAK98798.1| BON1-associated protein 1 [Arabidopsis thaliana] >gi|28372946|gb|AAO39955.1| At3g61190 [Arabidopsis thaliana]
Singletons124546	484	483	67	gi|186513945|ref|NP_194419.2|	444	240	392	0.33	0.52	0.09	153	74.3	6e-14	--	MAPKKK16; ATP binding / kinase/ protein kinase/ protein serine/threonine kinase/ protein tyrosine kinase [Arabidopsis thaliana]
Singletons124616	491	203	66	gi|15224978|ref|NP_181425.1|	583	1	46	0.52	0.73	0	46	59.3	2e-09	--	CPK20; ATP binding / calcium ion binding / calmodulin-dependent protein kinase/ kinase/ protein kinase/ protein serine/threonine kinase [Arabidopsis thaliana] >gi|75339066|sp|Q9ZV15.1|CDPKK_ARATH RecName: Full=Calcium-dependent protein kinase 20
Singletons124694	498	498	352	gi|18398306|ref|NP_566339.1|	334	286	334	0.71	0.93	0	49	84.7	4e-17	--	electron transport SCO1/SenC family protein [Arabidopsis thaliana]
Singletons124748	503	502	350	gi|110739521|dbj|BAF01669.1|	187	136	185	0.8	0.88	0	51	81.6	4e-16	--	calcium-dependent protein kinase [Arabidopsis thaliana]
Singletons124825	511	4	510	gi|15219728|ref|NP_176845.1|	1417	1150	1339	0.61	0.77	0.11	190	243	8e-65	--	ATP dependent DNA ligase family protein [Arabidopsis thaliana]
Singletons124879	517	5	283	gi|18379300|ref|NP_563704.1|	182	84	182	0.44	0.6	0.06	99	80.9	7e-16	--	MPI7 (CAMV MOVEMENT PROTEIN INTERACTING PROTEIN 7); protein binding [Arabidopsis thaliana] >gi|75101252|sp|P93829.1|PRA1D_ARATH RecName: Full=PRA1 family protein D; Short=AtPRA1.D; AltName: Full=Prenylated Rab acceptor 5; AltName: Full=CAMV MOVEMENT PROTEIN-INTERACTING PROTEIN 7 >gi|1903367|gb|AAB70450.1| ESTs gb|N65789,gb|T04628 come from this gene [Arabidopsis thaliana] >gi|18072831|emb|CAC8064…
Singletons124884	518	516	1	gi|18421592|ref|NP_568543.1|	586	162	333	0.87	0.93	0	172	307	5e-84	--	DegP10 (DegP protease 10); catalytic/ protein binding / serine-type endopeptidase/ serine-type peptidase [Arabidopsis thaliana] >gi|75262529|sp|Q9FIV6.1|DGP10_ARATH RecName: Full=Protease Do-like 10, mitochondrial; Flags: Precursor >gi|10178214|dbj|BAB11638.1| serine protease-like protein [Arabidopsis thaliana] >gi|17978951|gb|AAL47441.1| AT5g36950/MLF18_70 [Arabidopsis thaliana] >gi|50897262|gb|…
Singletons124912	521	3	479	gi|218546772|sp|Q9ZUY1.2|PP173_ARATH	442	280	438	0.63	0.81	0	159	219	2e-57	--	RecName: Full=Pentatricopeptide repeat-containing protein At2g27800, mitochondrial; Flags: Precursor
Singletons124936	524	2	511	gi|25453206|sp|Q9FX85.1|PER10_ARATH	350	170	341	0.67	0.77	0.01	172	231	3e-61	--	RecName: Full=Peroxidase 10; Short=Atperox P10; AltName: Full=ATP5a; Flags: Precursor >gi|10120418|gb|AAG13043.1|AC011807_2 peroxidase ATP5a [Arabidopsis thaliana] >gi|30017315|gb|AAP12891.1| At1g49570 [Arabidopsis thaliana]
Singletons124985	530	207	470	gi|30678102|ref|NP_850987.1|	996	108	197	0.37	0.57	0.02	90	69.7	2e-12	--	RNEE/G (RNASE E/G-LIKE); endoribonuclease [Arabidopsis thaliana] >gi|25991183|gb|AAN76770.1|AF450479_1 endoribonuclease [Arabidopsis thaliana]
Singletons125015	535	533	282	gi|7207994|gb|AAF40018.1|AF083220_1	263	176	259	0.84	0.92	0	84	142	3e-34	--	proliferating cellular nuclear antigen [Arabidopsis thaliana] >gi|155675855|gb|ABU25233.1| proliferating cell nuclear antigen 1 [Arabidopsis thaliana]
Singletons125023	536	536	6	gi|240256067|ref|NP_680741.5|	685	421	609	0.38	0.53	0.1	197	111	5e-25	--	SLK3 (SEUSS-LIKE 3); transcription regulator [Arabidopsis thaliana]
Singletons125069	543	434	15	gi|21554414|gb|AAM63519.1|	473	1	153	0.41	0.56	0.11	158	111	5e-25	--	glycoprotein homolog [Arabidopsis thaliana]
Singletons125098	546	157	546	gi|30697774|ref|NP_201110.2|	345	1	130	0.43	0.6	0	130	114	8e-26	--	EMB2759 (embryo defective 2759) [Arabidopsis thaliana] >gi|40823245|gb|AAR92269.1| At5g63050 [Arabidopsis thaliana] >gi|45752714|gb|AAS76255.1| At5g63050 [Arabidopsis thaliana]
Singletons125132	551	1	123	gi|19908861|gb|AAM03027.1|AF482995_1	400	359	400	0.83	0.92	0.02	42	82.4	3e-16	--	homeodomain protein KNAT1/BP [Arabidopsis thaliana]
Singletons125137	553	30	551	gi|37201986|gb|AAQ89608.1|	853	651	808	0.38	0.61	0	175	128	4e-30	--	At5g26910 [Arabidopsis thaliana]
Singletons125143	552	551	90	gi|15225082|ref|NP_181470.1|	637	477	631	0.58	0.72	0	155	178	3e-45	--	ATEXO70H2 (EXOCYST SUBUNIT EXO70 FAMILY PROTEIN H2); protein binding [Arabidopsis thaliana]
Singletons125155	556	554	3	gi|15218625|ref|NP_174702.1|	966	331	513	0.58	0.71	0	184	189	2e-48	--	leucine-rich repeat family protein / protein kinase family protein [Arabidopsis thaliana] >gi|8778255|gb|AAF79264.1|AC023279_13 F12K21.25 [Arabidopsis thaliana] >gi|224589416|gb|ACN59242.1| leucine-rich repeat receptor-like protein kinase [Arabidopsis thaliana]
Singletons125200	558	407	24	gi|145338580|ref|NP_188247.2|	942	346	472	0.57	0.73	0	128	163	9e-41	--	TRZ4 (TRNASE Z 4); 3'-tRNA processing endoribonuclease/ catalytic [Arabidopsis thaliana]
Singletons125209	564	560	3	gi|15230692|ref|NP_190126.1|	475	96	284	0.74	0.84	0.01	189	287	4e-78	--	exostosin family protein [Arabidopsis thaliana]
Singletons125264	575	393	1	gi|79610414|ref|NP_974691.2|	610	1	129	0.73	0.81	0	131	185	3e-47	--	endonuclease/exonuclease/phosphatase family protein [Arabidopsis thaliana]
Singletons125594	640	248	640	gi|4585880|gb|AAD25553.1|AC005850_10	802	475	605	0.58	0.8	0	131	170	1e-42	--	Putative serine/threonine kinase [Arabidopsis thaliana]
Singletons125615	646	43	645	gi|205716708|sp|Q9MA92.2|FPP3_ARATH	615	1	193	0.61	0.76	0	202	237	9e-63	--	RecName: Full=Filament-like plant protein 3; Short=AtFPP3
Singletons125637	651	99	650	gi|9665100|gb|AAF97291.1|AC010164_13	486	24	208	0.36	0.56	0.01	187	117	1e-26	--	Hypothetical protein [Arabidopsis thaliana]
Singletons125638	651	178	651	gi|30690873|ref|NP_198147.2|	625	11	169	0.66	0.81	0	159	215	4e-56	--	kinesin motor protein-related [Arabidopsis thaliana] >gi|18087642|gb|AAL58950.1|AF462865_1 AT5g27950/F15F15_20 [Arabidopsis thaliana] >gi|27363228|gb|AAO11533.1| At5g27950/F15F15_20 [Arabidopsis thaliana]
Singletons125656	656	622	2	gi|15232958|ref|NP_186921.1|	388	1	205	0.74	0.85	0	207	320	8e-88	--	DJ-1 family protein / protease-related [Arabidopsis thaliana]
Singletons125672	658	69	560	gi|30687050|ref|NP_850278.1|	546	1	163	0.34	0.48	0.04	172	85.5	4e-17	--	zinc finger (C3HC4-type RING finger) family protein [Arabidopsis thaliana] >gi|42571089|ref|NP_973618.1| zinc finger (C3HC4-type RING finger) family protein [Arabidopsis thaliana]
Singletons125673	661	4	516	gi|15239621|ref|NP_197399.1|	835	661	833	0.61	0.79	0.01	173	211	7e-55	--	binding [Arabidopsis thaliana]
Singletons125678	660	659	252	gi|15228117|ref|NP_181268.1|	657	520	655	0.66	0.8	0	136	191	6e-49	--	pentatricopeptide (PPR) repeat-containing protein [Arabidopsis thaliana] >gi|75216848|sp|Q9ZUT5.1|PP191_ARATH RecName: Full=Pentatricopeptide repeat-containing protein At2g37310
Singletons125735	672	670	50	gi|42571103|ref|NP_973625.1|	351	136	341	0.66	0.78	0	209	281	3e-76	--	SLT1 (sodium- and lithium-tolerant 1) [Arabidopsis thaliana]
Singletons125781	695	152	694	gi|30692751|ref|NP_198393.2|	786	1	160	0.45	0.65	0	181	153	1e-37	--	binding [Arabidopsis thaliana] >gi|15982797|gb|AAL09746.1| AT5g35440/MOK9_2 [Arabidopsis thaliana] >gi|21655297|gb|AAM65360.1| AT5g35440/MOK9_2 [Arabidopsis thaliana]
Singletons125783	695	48	689	gi|9755453|gb|AAF98214.1|AC007152_10	826	599	785	0.29	0.43	0.01	217	64.3	1e-10	--	Hypothetical protein [Arabidopsis thaliana]
Singletons125792	697	671	3	gi|22330137|ref|NP_175386.2|	1080	74	292	0.83	0.89	0	223	384	1e-107	--	ATPREP2 (ARABIDOPSIS THALIANA PRESEQUENCE PROTEASE 2); catalytic/ metal ion binding / metalloendopeptidase/ metallopeptidase/ zinc ion binding [Arabidopsis thaliana] >gi|30694606|ref|NP_850961.1| ATPREP2 (ARABIDOPSIS THALIANA PRESEQUENCE PROTEASE 2); catalytic/ metal ion binding / metalloendopeptidase/ metallopeptidase/ zinc ion binding [Arabidopsis thaliana] >gi|30694608|ref|NP_850962.1| ATPREP2…
Singletons125802	701	83	700	gi|145331998|ref|NP_001078121.1|	762	40	264	0.34	0.47	0.1	229	106	3e-23	--	IBM1 (increase in bonsai methylation 1); histone demethylase(H3-K9 specific) / transcription factor [Arabidopsis thaliana]
Singletons125816	708	46	708	gi|13899099|gb|AAK48971.1|AF370544_1	330	11	220	0.69	0.81	0	221	298	3e-81	--	cyclin delta-3 [Arabidopsis thaliana] >gi|20148339|gb|AAM10060.1| cyclin delta-3 [Arabidopsis thaliana] >gi|110738184|dbj|BAF01023.1| cyclin delta-3 [Arabidopsis thaliana]
Singletons125834	718	2	463	gi|186510389|ref|NP_189115.3|	1117	247	402	0.4	0.51	0.07	167	92	5e-19	--	ATP binding / protein kinase/ protein serine/threonine kinase/ protein tyrosine kinase [Arabidopsis thaliana]
Singletons125861	732	693	1	gi|186510768|ref|NP_190388.2|	1613	1371	1603	0.47	0.64	0.01	235	216	3e-56	--	DNA binding / protein binding / transcription regulator [Arabidopsis thaliana] >gi|186510770|ref|NP_850669.2| DNA binding / protein binding / transcription regulator [Arabidopsis thaliana]
Singletons125904	757	713	18	gi|75327220|sp|Q7XJN0.1|RH17_ARATH	609	2	224	0.65	0.8	0	232	312	2e-85	--	RecName: Full=DEAD-box ATP-dependent RNA helicase 17
Singletons125905	757	2	757	gi|62320826|dbj|BAD93771.1|	579	80	331	0.86	0.92	0	252	444	1e-125	--	pyruvate kinase [Arabidopsis thaliana]
Singletons125993	812	779	3	gi|9295691|gb|AAF86997.1|AC005292_6	1583	1224	1482	0.83	0.91	0	259	436	1e-122	--	F26F24.8 [Arabidopsis thaliana]
Singletons125994	812	791	327	gi|15235604|ref|NP_195470.1|	240	1	159	0.62	0.76	0.02	159	199	3e-51	--	LBD39 (LOB DOMAIN-CONTAINING PROTEIN 39) [Arabidopsis thaliana] >gi|29428053|sp|Q9SZE8.1|LBD39_ARATH RecName: Full=LOB domain-containing protein 39; AltName: Full=ASYMMETRIC LEAVES 2-like protein 41; Short=AS2-like protein 41 >gi|219807158|dbj|BAH10585.1| ASYMMETRIC LEAVES2-like 41 protein [Arabidopsis thaliana]
Singletons125997	814	813	94	gi|15239468|ref|NP_200898.1|	748	193	419	0.27	0.4	0.05	255	76.3	4e-14	--	RLK1 (RECEPTOR-LIKE PROTEIN KINASE 1); ATP binding / carbohydrate binding / kinase/ protein kinase/ protein serine/threonine kinase/ protein tyrosine kinase/ sugar binding [Arabidopsis thaliana]
Singletons126001	817	2	427	gi|15240750|ref|NP_196346.1|	907	748	886	0.73	0.82	0	143	211	8e-55	--	AML4 (ARABIDOPSIS MEI2-LIKE 4); RNA binding / nucleic acid binding / nucleotide binding [Arabidopsis thaliana] >gi|7546707|emb|CAB87285.1| Mei2-like protein [Arabidopsis thaliana] >gi|110742203|dbj|BAE99028.1| Mei2-like protein [Arabidopsis thaliana]
Singletons126016	829	21	569	gi|15240002|ref|NP_196811.1|	183	1	183	0.8	0.93	0	183	325	4e-89	--	MSF1-like family protein [Arabidopsis thaliana] >gi|62867619|gb|AAY17413.1| At5g13070 [Arabidopsis thaliana] >gi|66841354|gb|AAY57314.1| At5g13070 [Arabidopsis thaliana]
Singletons126058	868	868	2	gi|42569790|ref|NP_181548.2|	463	29	317	0.77	0.86	0	289	480	1e-136	--	glycosyl transferase family 1 protein [Arabidopsis thaliana]
Singletons126114	928	175	570	gi|8778581|gb|AAF79589.1|AC007945_9	189	10	179	0.36	0.45	0.26	180	76.6	3e-14	--	F28C11.16 [Arabidopsis thaliana] >gi|4056436|gb|AAC98009.1| EST gb|AA650912 comes from this gene [Arabidopsis thaliana] >gi|34365603|gb|AAQ65113.1| At1g23530 [Arabidopsis thaliana]
Singletons126119	928	924	1	gi|42571801|ref|NP_973991.1|	488	42	353	0.8	0.92	0.01	312	524	1e-149	--	GATB (GLU-ADT SUBUNIT B); carbon-nitrogen ligase, with glutamine as amido-N-donor / glutaminyl-tRNA synthase (glutamine-hydrolyzing)/ ligase [Arabidopsis thaliana]
Singletons126133	942	3	914	gi|15234126|ref|NP_194473.1|	1058	754	1023	0.33	0.5	0	306	126	3e-29	--	CIP7 (COP1-INTERACTING PROTEIN 7); transcription activator [Arabidopsis thaliana] >gi|186514102|ref|NP_001119068.1| CIP7 (COP1-INTERACTING PROTEIN 7); transcription activator [Arabidopsis thaliana] >gi|3327868|dbj|BAA31738.1| COP1-Interacting Protein 7 (CIP7) [Arabidopsis thaliana] >gi|4972068|emb|CAB43875.1| COP1-interacting protein 7 (CIP7) [Arabidopsis thaliana] >gi|7269597|emb|CAB81393.1| COP…
Singletons126223	1111	1099	287	gi|15239800|ref|NP_196747.1|	305	34	305	0.77	0.89	0	273	434	1e-122	--	NLI interacting factor (NIF) family protein [Arabidopsis thaliana] >gi|30683828|ref|NP_850809.1| NLI interacting factor (NIF) family protein [Arabidopsis thaliana] >gi|42573341|ref|NP_974767.1| NLI interacting factor (NIF) family protein [Arabidopsis thaliana] >gi|145334381|ref|NP_001078572.1| NLI interacting factor (NIF) family protein [Arabidopsis thaliana] >gi|56550687|gb|AAV97797.1| At5g11860…
Singletons126282	1448	956	3	gi|42571161|ref|NP_973654.1|	382	9	324	0.47	0.6	0.03	329	286	5e-77	--	WW domain-containing protein [Arabidopsis thaliana]
Singletons126284	1486	1	1398	gi|15231259|ref|NP_190171.1|	1058	584	1058	0.67	0.82	0.01	475	620	1e-177	--	kinesin motor protein-related [Arabidopsis thaliana] >gi|7339486|emb|CAB82809.1| kinesin-related protein-like [Arabidopsis thaliana]
Singletons126305	2005	2005	254	gi|79517230|ref|NP_197535.2|	620	41	619	0.77	0.86	0	588	947	0	--	TIP1 (TIP GROWTH DEFECTIVE 1); S-acyltransferase/ acyl binding [Arabidopsis thaliana] >gi|75282678|sp|Q52T38.1|ZDH22_ARATH RecName: Full=S-acyltransferase TIP1; AltName: Full=Palmitoyltransferase TIP1; AltName: Full=Zinc finger DHHC domain-containing protein TIP1; AltName: Full=Ankyrin repeat-containing S-palmitoyltransferase; AltName: Full=Protein TIP GROWTH DEFECTIVE 1 >gi|62632827|gb|AAX89384.…
Singletons4579	1459	1191	103	gi|15235548|ref|NP_193036.1|	372	12	358	0.63	0.76	0.02	371	445	1e-125	--	protein kinase family protein [Arabidopsis thaliana] >gi|28950941|gb|AAO63394.1| At4g13000 [Arabidopsis thaliana]
Singletons4600	527	525	106	gi|15219728|ref|NP_176845.1|	1417	979	1117	0.69	0.81	0	141	192	4e-58	--	ATP dependent DNA ligase family protein [Arabidopsis thaliana]
Singletons4668	2909	12	368	gi|30687819|ref|NP_850949.1|	425	179	298	0.52	0.74	0	120	128	4e-29	--	MBD8; methyl-CpG binding [Arabidopsis thaliana]
Singletons4681	1826	10	1266	gi|18087533|gb|AAL58900.1|AF462806_1	749	191	608	0.65	0.8	0	419	584	0	--	AT3g06940/F17A9_9 [Arabidopsis thaliana] >gi|20855902|gb|AAM26637.1| AT3g06940/F17A9_9 [Arabidopsis thaliana]
Singletons4864	1161	1023	292	gi|13877589|gb|AAK43872.1|AF370495_1	293	8	242	0.46	0.66	0	246	213	3e-55	--	Unknown protein [Arabidopsis thaliana] >gi|16226328|gb|AAL16136.1|AF428304_1 At2g42780/F7D19.22 [Arabidopsis thaliana] >gi|20197958|gb|AAD21730.2| expressed protein [Arabidopsis thaliana]
Singletons4866	994	99	749	gi|15228207|ref|NP_190348.1|	240	1	239	0.43	0.59	0.1	242	172	4e-43	--	basic helix-loop-helix (bHLH) family protein [Arabidopsis thaliana] >gi|75313641|sp|Q9SN74.1|BH047_ARATH RecName: Full=Transcription factor bHLH47; AltName: Full=Transcription factor EN 139; AltName: Full=bHLH transcription factor bHLH047; AltName: Full=Basic helix-loop-helix protein 47; Short=bHLH 47; Short=AtbHLH47
Singletons5028	1013	116	934	gi|22331260|ref|NP_188894.2|	267	1	259	0.41	0.55	0.04	286	166	4e-41	--	senescence-associated protein-related [Arabidopsis thaliana]
Singletons5038	754	753	211	gi|15239517|ref|NP_197960.1|	588	407	587	0.83	0.9	0	181	308	4e-84	--	ATNADP-ME3 (NADP-malic enzyme 3); malate dehydrogenase (oxaloacetate-decarboxylating) (NADP+)/ malic enzyme/ oxidoreductase, acting on NADH or NADPH, NAD or NADP as acceptor [Arabidopsis thaliana] >gi|5107826|gb|AAD40139.1|AF149413_20 similar to malate dehydrogenases; Pfam PF00390, Score=1290.5. E=0, N=1 [Arabidopsis thaliana]
Singletons5109	704	1	408	gi|42565972|ref|NP_191191.2|	603	269	403	0.5	0.62	0	136	127	9e-30	--	nucleotidyltransferase family protein [Arabidopsis thaliana] >gi|30725328|gb|AAP37686.1| At3g56320 [Arabidopsis thaliana]
Singletons5207	654	654	1	gi|18398958|ref|NP_565447.1|	815	460	677	0.83	0.91	0	218	381	1e-106	--	SLP3; serine-type peptidase [Arabidopsis thaliana] >gi|3176726|gb|AAD12040.1| subtilisin-like serine protease [Arabidopsis thaliana]
Singletons5287	1195	1026	52	gi|15809982|gb|AAL06918.1|	324	1	324	0.61	0.78	0	326	399	1e-111	--	AT3g10250/F14P13_15 [Arabidopsis thaliana] >gi|18958054|gb|AAL79600.1| AT3g10250/F14P13_15 [Arabidopsis thaliana] >gi|222423631|dbj|BAH19784.1| AT3G10250 [Arabidopsis thaliana]
Singletons5545	2758	544	2253	gi|30681829|ref|NP_850032.1|	734	83	717	0.21	0.39	0.12	654	78.2	5e-14	--	unknown protein [Arabidopsis thaliana]
Singletons5693	1594	1588	209	gi|75150902|sp|Q8GW72.1|FUCO1_ARATH	506	25	481	0.53	0.67	0.01	466	502	1e-142	--	RecName: Full=Alpha-L-fucosidase 1; AltName: Full=Alpha-L-fucoside fucohydrolase; AltName: Full=Alpha-1,3/4-fucosidase; Short=AtFUC1; Flags: Precursor
Singletons5721	1925	695	1561	gi|15234957|ref|NP_192755.1|	254	1	251	0.45	0.62	0	290	226	5e-59	--	synaptobrevin-related family protein [Arabidopsis thaliana] >gi|42572861|ref|NP_974527.1| synaptobrevin-related family protein [Arabidopsis thaliana] >gi|28416649|gb|AAO42855.1| At4g10170 [Arabidopsis thaliana]
Singletons5932	3324	889	3324	gi|30678519|ref|NP_186875.2|	5098	3763	4568	0.77	0.86	0	815	1221	0	--	BIG (BIG); binding / ubiquitin-protein ligase/ zinc ion binding [Arabidopsis thaliana]
Singletons6058	1540	1	1230	gi|240256211|ref|NP_195404.6|	553	151	553	0.8	0.89	0	411	704	0	--	zinc ion binding [Arabidopsis thaliana]
Singletons6060	1092	1092	4	gi|9955527|emb|CAC05466.1|	883	518	883	0.78	0.88	0.01	367	583	1e-167	--	potassium transport protein-like [Arabidopsis thaliana]
Singletons6085	385	382	5	gi|15223024|ref|NP_172265.1|	423	72	197	0.69	0.79	0	126	174	2e-44	--	protein kinase family protein [Arabidopsis thaliana] >gi|46890226|sp|Q9LQQ8.1|RLCK7_ARATH RecName: Full=Probable serine/threonine-protein kinase RLCKVII >gi|8439882|gb|AAF75068.1|AC007583_4 Contains similarity to a protein kinase gb|D88207. It contains an eukaryotic protein kinase domain PF|00069. ESTs gb|Z37200 and gb|Z37201 come from this gene [Arabidopsis thaliana]
Singletons6092	734	707	246	gi|15239522|ref|NP_200209.1|	156	13	148	0.43	0.6	0	154	122	5e-28	--	ATHB52 (ARABIDOPSIS THALIANA HOMEOBOX PROTEIN 52); transcription factor [Arabidopsis thaliana] >gi|75262744|sp|Q9FN29.1|ATB52_ARATH RecName: Full=Homeobox-leucine zipper protein ATHB-52; AltName: Full=Homeodomain transcription factor ATHB-52; AltName: Full=HD-ZIP protein ATHB-52 >gi|54261707|gb|AAV31157.1| At5g53980 [Arabidopsis thaliana] >gi|61656133|gb|AAX49369.1| At5g53980 [Arabidopsis thalian…
Singletons6135	1720	362	1135	gi|9279697|dbj|BAB01254.1|	1728	149	410	0.43	0.66	0.01	262	202	2e-79	--	centromere protein [Arabidopsis thaliana]
Singletons6178	1258	103	759	gi|38603862|gb|AAR24676.1|	225	1	221	0.6	0.73	0.01	222	275	1e-73	--	At3g53490 [Arabidopsis thaliana]
Singletons6321	1390	938	1390	gi|18401324|ref|NP_565636.1|	851	141	271	0.47	0.59	0	152	132	1e-55	--	FRS3 (FAR1-related sequence 3); zinc ion binding [Arabidopsis thaliana] >gi|30683396|ref|NP_850098.1| FRS3 (FAR1-related sequence 3); zinc ion binding [Arabidopsis thaliana] >gi|75216958|sp|Q9ZVC9.2|FRS3_ARATH RecName: Full=Protein FAR1-RELATED SEQUENCE 3 >gi|15982769|gb|AAL09732.1| At2g27110/T20P8.16 [Arabidopsis thaliana] >gi|20197414|gb|AAC77869.2| Mutator-like transposase [Arabidopsis thalian…
Singletons6417	329	308	123	gi|15222282|ref|NP_177090.1|	287	70	131	0.46	0.56	0	62	55.5	1e-08	--	WRKY57; transcription factor [Arabidopsis thaliana] >gi|42572043|ref|NP_974112.1| WRKY57; transcription factor [Arabidopsis thaliana] >gi|29839613|sp|Q9C983.1|WRK57_ARATH RecName: Full=Probable WRKY transcription factor 57; AltName: Full=WRKY DNA-binding protein 57 >gi|18252125|gb|AAL61859.1| WRKY transcription factor 57 [Arabidopsis thaliana] >gi|109946469|gb|ABG48413.1| At1g69310 [Arabidopsis t…
Singletons6438	3403	1465	3372	gi|18398855|ref|NP_566372.1|	1053	431	1053	0.73	0.84	0	637	924	0	--	SEC8 (SUBUNIT OF EXOCYST COMPLEX 8) [Arabidopsis thaliana] >gi|24418673|sp|Q93YU5.1|EXOC4_ARATH RecName: Full=Probable exocyst complex component 4; AltName: Full=Exocyst complex component Sec8
Singletons6447	1759	1759	509	gi|2398853|dbj|BAA22215.1|	571	161	570	0.54	0.73	0	419	427	1e-119	--	plastid RNA polymerase sigma-subunit [Arabidopsis thaliana]
Singletons6518	2369	2331	346	gi|17369179|sp|Q9LSM5.1|SGT1_ARATH	643	6	638	0.6	0.75	0	663	773	0	--	RecName: Full=Protein SGT1 homolog At5g65490
Singletons6525	2295	183	1481	gi|18416582|ref|NP_568249.1|	961	370	816	0.29	0.45	0.1	483	172	1e-78	--	MYB3R-4 (myb domain protein 3R-4); DNA binding / transcription coactivator/ transcription factor [Arabidopsis thaliana] >gi|41619520|gb|AAS10120.1| MYB transcription factor [Arabidopsis thaliana]
Singletons6671	2256	2245	65	gi|75335017|sp|Q9LHP4.1|RCH2_ARATH	1141	368	1122	0.52	0.68	0.04	761	755	0	--	RecName: Full=Receptor-like protein kinase 2; Flags: Precursor >gi|11994762|dbj|BAB03091.1| receptor protein kinase-like protein [Arabidopsis thaliana]
Singletons6739	626	1	624	gi|15231191|ref|NP_190148.1|	481	172	390	0.64	0.75	0.05	220	282	2e-76	--	transducin family protein / WD-40 repeat family protein [Arabidopsis thaliana]
Singletons7014	1050	601	1050	gi|18405102|ref|NP_566800.1|	575	1	150	0.8	0.95	0	150	267	2e-71	--	AFB2 (AUXIN SIGNALING F-BOX 2); auxin binding / ubiquitin-protein ligase [Arabidopsis thaliana] >gi|75274428|sp|Q9LW29.1|AFB2_ARATH RecName: Full=Protein AUXIN SIGNALING F-BOX 2 >gi|9279671|dbj|BAB01228.1| transport inhibitor response-like protein [Arabidopsis thaliana] >gi|17064984|gb|AAL32646.1| transport inhibitor response-like protein [Arabidopsis thaliana] >gi|34098913|gb|AAQ56839.1| At3g268…
Singletons7027	1663	683	1402	gi|297614182|gb|ADI48429.1|	608	355	595	0.6	0.78	0	241	328	1e-125	--	trichome birefringence [Arabidopsis thaliana]
Singletons7058	1434	1136	114	gi|15236653|ref|NP_194934.1|	498	156	496	0.68	0.84	0	341	483	1e-148	--	calcium-binding EF hand family protein [Arabidopsis thaliana]
Singletons7136	1177	663	82	gi|145334835|ref|NP_001078763.1|	358	135	329	0.72	0.84	0	195	295	1e-125	--	BNR/Asp-box repeat family protein [Arabidopsis thaliana]
Singletons7145	1212	100	1038	gi|22331641|ref|NP_190346.2|	489	108	486	0.43	0.52	0.18	386	239	4e-63	--	AtTCP14 (TEOSINTE BRANCHED1, CYCLOIDEA and PCF (TCP) 14); transcription factor [Arabidopsis thaliana] >gi|75249447|sp|Q93Z00.1|TCP14_ARATH RecName: Full=Transcription factor TCP14 >gi|16604511|gb|AAL24261.1| AT3g47620/F1P2_170 [Arabidopsis thaliana] >gi|21655289|gb|AAM65356.1| AT3g47620/F1P2_170 [Arabidopsis thaliana]
Singletons7225	1519	1455	4	gi|30687725|ref|NP_850306.1|	692	1	464	0.63	0.78	0	486	587	1e-167	--	zinc finger (C3HC4-type RING finger) family protein [Arabidopsis thaliana]
Singletons7277	1071	625	1050	gi|15224831|ref|NP_181947.1|	474	190	332	0.3	0.48	0	143	67.4	3e-11	--	EDE1 (ENDOSPERM DEFECTIVE 1); microtubule binding [Arabidopsis thaliana] >gi|63003848|gb|AAY25453.1| At2g44190 [Arabidopsis thaliana]
Singletons7390	531	1	528	gi|15242252|ref|NP_197028.1|	423	235	409	0.55	0.7	0.01	178	186	1e-47	--	amino acid transporter family protein [Arabidopsis thaliana]
Singletons7474	2100	92	1873	gi|15237291|ref|NP_200098.1|	589	1	589	0.69	0.81	0	598	802	0	--	ABC transporter family protein [Arabidopsis thaliana] >gi|75334041|sp|Q9FLX5.1|AB8G_ARATH RecName: Full=ABC transporter G family member 8; Short=ABC transporter ABCG.8; Short=AtABCG8; AltName: Full=Probable white-brown complex homolog protein 8; Short=AtWBC8 >gi|10177100|dbj|BAB10434.1| ABC transporter-like protein [Arabidopsis thaliana]
Singletons7552	397	397	74	gi|2736186|gb|AAB94084.1|	496	387	494	0.76	0.9	0	108	176	7e-45	--	galactose kinase [Arabidopsis thaliana]
Singletons7564	1357	1346	297	gi|75169734|sp|Q9C9L2.1|TCP15_ARATH	325	24	325	0.44	0.55	0.05	369	250	3e-66	--	RecName: Full=Transcription factor TCP15 >gi|15912213|gb|AAL08240.1| At1g69690/T6C23_11 [Arabidopsis thaliana] >gi|19547991|gb|AAL87359.1| At1g69690/T6C23_11 [Arabidopsis thaliana]
Singletons7568	563	328	23	gi|30680201|ref|NP_849311.1|	405	7	120	0.36	0.56	0.1	114	61.6	5e-10	--	unknown protein [Arabidopsis thaliana]
Singletons7719	2115	1678	335	gi|30690453|ref|NP_182185.2|	491	21	483	0.62	0.75	0.04	471	571	1e-162	--	AAA-type ATPase family protein [Arabidopsis thaliana]
Singletons7751	1472	281	1228	gi|75208205|sp|Q9SUC9.1|UGPI7_ARATH	304	1	303	0.65	0.75	0.01	322	400	1e-111	--	RecName: Full=Uncharacterized GPI-anchored protein At4g28100; Flags: Precursor
Singletons7787	1593	601	1353	gi|18406465|ref|NP_566010.1|	363	116	361	0.68	0.8	0.01	256	355	1e-139	--	ASHH3 (HISTONE-LYSINE N-METHYLTRANSFERASE ASHH3); histone-lysine N-methyltransferase [Arabidopsis thaliana] >gi|94707125|sp|Q945S8.2|ASHH3_ARATH RecName: Full=Histone-lysine N-methyltransferase ASHH3; AltName: Full=ASH1 homolog 3; AltName: Full=Protein SET DOMAIN GROUP 7 >gi|20197070|gb|AAC23419.2| expressed protein [Arabidopsis thaliana]
Singletons7924	1969	228	1547	gi|30686949|ref|NP_194292.2|	449	1	447	0.43	0.56	0.1	489	335	1e-91	--	hydroxyproline-rich glycoprotein family protein [Arabidopsis thaliana] >gi|28951011|gb|AAO63429.1| At4g25620 [Arabidopsis thaliana]
Singletons8128	1993	337	1428	gi|30685043|ref|NP_850171.1|	760	414	760	0.53	0.71	0	366	360	1e-140	--	methyltransferase [Arabidopsis thaliana]
Singletons8259	280	2	280	gi|14030667|gb|AAK53008.1|AF375424_1	300	201	293	0.91	0.97	0	93	185	9e-48	--	At1g03480/F21B7_24 [Arabidopsis thaliana] >gi|21360545|gb|AAM47469.1| At1g03480/F21B7_24 [Arabidopsis thaliana]
Singletons8271	2665	850	2664	gi|5764630|gb|AAD51349.1|	739	98	725	0.51	0.59	0.1	678	534	1e-151	--	bel1-like homeodomain 2 [Arabidopsis thaliana] >gi|15215857|gb|AAK91472.1| AT4g36870/C7A10_490 [Arabidopsis thaliana]
Singletons8285	4027	1842	3791	gi|15242850|ref|NP_200579.1|	990	381	990	0.47	0.65	0.02	664	558	0	--	heat shock protein-related [Arabidopsis thaliana] >gi|9759268|dbj|BAB09589.1| 101 kDa heat shock protein; HSP101-like protein [Arabidopsis thaliana]
Singletons8316	1527	948	1	gi|18424166|ref|NP_568892.1|	806	112	430	0.77	0.87	0	319	493	1e-146	--	ftsh9 (FtsH protease 9); ATP-dependent peptidase/ ATPase/ metallopeptidase [Arabidopsis thaliana] >gi|75170859|sp|Q9FIM2.1|FTSH9_ARATH RecName: Full=Cell division protease ftsH homolog 9, chloroplastic; Short=AtFtsH9; Flags: Precursor >gi|9759220|dbj|BAB09632.1| cell division protein FtsH [Arabidopsis thaliana] >gi|16648973|gb|AAL24338.1| cell division protein FtsH [Arabidopsis thaliana]
Singletons8331	2844	2479	158	gi|15233732|ref|NP_195531.1|	788	4	786	0.62	0.77	0.02	793	1005	0	--	FRS5 (FAR1-related sequence 5); zinc ion binding [Arabidopsis thaliana] >gi|75213627|sp|Q9SZL8.1|FRS5_ARATH RecName: Full=Protein FAR1-RELATED SEQUENCE 5
Singletons8390	2625	108	1952	gi|30698050|ref|NP_201263.2|	855	240	854	0.86	0.94	0	615	1081	0	--	AAA-type ATPase family protein [Arabidopsis thaliana]
Singletons8478	780	772	2	gi|4581119|gb|AAD24609.1|	327	17	278	0.62	0.77	0.01	262	327	9e-90	--	expressed protein [Arabidopsis thaliana]
Singletons8562	572	571	2	gi|15237485|ref|NP_198892.1|	515	222	411	0.89	0.96	0	190	358	3e-99	--	G6PD6 (GLUCOSE-6-PHOSPHATE DEHYDROGENASE 6); glucose-6-phosphate dehydrogenase [Arabidopsis thaliana] >gi|25452979|sp|Q9FJI5.1|G6PD6_ARATH RecName: Full=Glucose-6-phosphate 1-dehydrogenase, cytoplasmic isoform 2; AltName: Full=G6PDH6; Short=G6PD6 >gi|9758370|dbj|BAB08837.1| glucose-6-phosphate dehydrogenase [Arabidopsis thaliana] >gi|28416697|gb|AAO42879.1| At5g40760 [Arabidopsis thaliana] >gi|11…
Singletons8641	254	106	252	gi|18418348|ref|NP_567948.1|	823	77	125	0.48	0.71	0	49	53.9	6e-10	--	EMB2758 (embryo defective 2758) [Arabidopsis thaliana] >gi|223635622|sp|O81767.2|PP348_ARATH RecName: Full=Pentatricopeptide repeat-containing protein At4g33990; AltName: Full=Protein EMBRYO DEFECTIVE 2758
Singletons8718	644	471	569	gi|18422246|ref|NP_568610.1|	337	293	325	0.69	0.72	0	33	45.4	6e-11	--	BKI1 (BRI1 kinase inhibitor 1); protein heterodimerization [Arabidopsis thaliana] >gi|192571736|gb|ACF04813.1| At5g42750 [Arabidopsis thaliana]
Singletons8719	1008	353	1006	gi|15227264|ref|NP_178330.1|	1008	262	479	0.64	0.75	0	218	283	1e-107	--	PSKR1 (PHYTOSULFOKIN RECEPTOR 1); ATP binding / peptide receptor/ protein serine/threonine kinase [Arabidopsis thaliana] >gi|29428075|sp|Q9ZVR7.4|PSKR1_ARATH RecName: Full=Phytosulfokine receptor 1; Short=AtPSKR1; AltName: Full=Phytosulfokine LRR receptor kinase 1; Flags: Precursor >gi|224589499|gb|ACN59283.1| leucine-rich repeat receptor-like protein kinase [Arabidopsis thaliana]
Singletons8772	230	11	223	gi|15227264|ref|NP_178330.1|	1008	269	339	0.56	0.71	0	71	77.4	3e-15	--	PSKR1 (PHYTOSULFOKIN RECEPTOR 1); ATP binding / peptide receptor/ protein serine/threonine kinase [Arabidopsis thaliana] >gi|29428075|sp|Q9ZVR7.4|PSKR1_ARATH RecName: Full=Phytosulfokine receptor 1; Short=AtPSKR1; AltName: Full=Phytosulfokine LRR receptor kinase 1; Flags: Precursor >gi|224589499|gb|ACN59283.1| leucine-rich repeat receptor-like protein kinase [Arabidopsis thaliana]
Singletons8863	1114	96	1097	gi|18422020|ref|NP_568585.1|	741	1	337	0.86	0.94	0	337	587	1e-168	--	unknown protein [Arabidopsis thaliana] >gi|14532694|gb|AAK64148.1| unknown protein [Arabidopsis thaliana] >gi|19310773|gb|AAL85117.1| unknown protein [Arabidopsis thaliana]
Singletons8908	747	375	746	gi|6706412|emb|CAB66098.1|	583	1	124	0.82	0.92	0	124	224	6e-59	--	villin 3 fragment [Arabidopsis thaliana]
Singletons8975	1776	1098	4	gi|18400745|ref|NP_565587.1|	1384	176	529	0.79	0.86	0	366	576	0	--	PKL (PICKLE); ATPase/ DNA binding / DNA helicase [Arabidopsis thaliana] >gi|75193642|sp|Q9S775.1|PKL_ARATH RecName: Full=CHD3-type chromatin-remodeling factor PICKLE; AltName: Full=Protein GYMNOS >gi|6318930|gb|AAF07084.1|AF185578_1 GYMNOS/PICKLE [Arabidopsis thaliana] >gi|6478518|gb|AAF13875.1|AF185577_1 chromatin remodeling factor CHD3 [Arabidopsis thaliana]
Singletons8999	1582	179	1582	gi|18397283|ref|NP_564338.1|	1187	4	471	0.78	0.84	0.01	473	714	0	--	CARB (CARBAMOYL PHOSPHATE SYNTHETASE B); ATP binding / carbamoyl-phosphate synthase/ catalytic [Arabidopsis thaliana] >gi|9972356|gb|AAG10606.1|AC008030_6 carbamoyl phosphate synthetase large chain (carB) [Arabidopsis thaliana] >gi|14194125|gb|AAK56257.1|AF367268_1 At1g29900/F1N18_6 [Arabidopsis thaliana] >gi|1477480|gb|AAB67843.1| carbamoyl phosphate synthetase large chain [Arabidopsis thaliana]…
Singletons9028	2454	1966	449	gi|21593085|gb|AAM65034.1|	492	1	491	0.73	0.84	0	507	722	0	--	Putative protein kinase [Arabidopsis thaliana]
Singletons9040	3719	87	2864	gi|30688628|ref|NP_197668.2|	1566	626	1535	0.49	0.64	0.01	944	851	0	--	PHD finger family protein [Arabidopsis thaliana]
Singletons9258	865	104	3	gi|79515670|ref|NP_197295.2|	784	129	162	0.67	0.91	0	34	54.7	1e-15	--	binding / protein binding [Arabidopsis thaliana]
Singletons9353	1255	617	93	gi|18419937|ref|NP_568010.1|	373	179	331	0.56	0.64	0.02	180	161	1e-39	--	SPT (SPATULA); DNA binding / transcription factor [Arabidopsis thaliana] >gi|75309699|sp|Q9FUA4.1|SPT_ARATH RecName: Full=Transcription factor SPATULA; AltName: Full=Transcription factor EN 99; AltName: Full=bHLH transcription factor bHLH024; AltName: Full=Basic helix-loop-helix protein 24; Short=bHLH 24; Short=AtbHLH24 >gi|11245494|gb|AAG33640.1|AF319540_1 SPATULA [Arabidopsis thaliana] >gi|1110…
Singletons9360	277	264	4	gi|15240747|ref|NP_196345.1|	1192	42	127	0.44	0.62	0.02	89	73.6	5e-14	--	EMS1 (EXCESS MICROSPOROCYTES1); kinase/ transmembrane receptor protein kinase [Arabidopsis thaliana] >gi|30913045|sp|Q9LYN8.1|EXS_ARATH RecName: Full=Leucine-rich repeat receptor protein kinase EXS; AltName: Full=Extra sporogenous cells protein; AltName: Full=Protein EXCESS MICROSPOROCYTES 1; Flags: Precursor >gi|7546706|emb|CAB87284.1| receptor-like protein kinase-like protein [Arabidopsis thali…
Singletons9390	3299	485	2320	gi|15220993|ref|NP_172004.1|	833	53	640	0.57	0.7	0.01	624	695	0	--	SNF2 domain-containing protein / helicase domain-containing protein / RING finger domain-containing protein [Arabidopsis thaliana]
Singletons9480	1228	1227	202	gi|15218420|ref|NP_177978.1|	669	330	668	0.81	0.88	0	342	571	1e-163	--	RHM1 (RHAMNOSE BIOSYNTHESIS 1); UDP-L-rhamnose synthase/ UDP-glucose 4,6-dehydratase/ catalytic [Arabidopsis thaliana] >gi|62901057|sp|Q9SYM5.1|RHM1_ARATH RecName: Full=Probable rhamnose biosynthetic enzyme 1 >gi|4836876|gb|AAD30579.1|AC007260_10 Similar to dTDP-D-glucose 4,6-dehydratase [Arabidopsis thaliana] >gi|14596091|gb|AAK68773.1| Similar to dTDP-D-glucose 4,6-dehydratase [Arabidopsis thal…
Singletons9493	933	885	283	gi|48958483|gb|AAT47794.1|	205	1	205	0.45	0.56	0.08	220	134	2e-31	--	At5g42330 [Arabidopsis thaliana] >gi|51536556|gb|AAU05516.1| At5g42330 [Arabidopsis thaliana]
Singletons9575	2869	842	2866	gi|2191145|gb|AAB61032.1|	1028	45	713	0.38	0.5	0.07	732	384	1e-106	--	A_IG002N01.4 gene product [Arabidopsis thaliana]
Singletons9600	265	2	265	gi|15224671|ref|NP_180698.1|	918	135	220	0.63	0.81	0	88	115	1e-26	--	pentatricopeptide (PPR) repeat-containing protein [Arabidopsis thaliana] >gi|75206083|sp|Q9SIC9.1|PP178_ARATH RecName: Full=Pentatricopeptide repeat-containing protein At2g31400, chloroplastic; Flags: Precursor
Singletons9629	1457	244	948	gi|15229473|ref|NP_189475.1|	1240	145	379	0.68	0.86	0	235	339	0	--	ABC transporter family protein [Arabidopsis thaliana] >gi|75334996|sp|Q9LHD1.1|AB15B_ARATH RecName: Full=ABC transporter B family member 15; Short=ABC transporter ABCB.15; Short=AtABCB15; AltName: Full=Multidrug resistance protein 13; AltName: Full=P-glycoprotein 15 >gi|11994581|dbj|BAB02627.1| multidrug resistance p-glycoprotein [Arabidopsis thaliana]
Singletons9688	1875	1875	328	gi|79365227|ref|NP_175775.2|	528	20	527	0.56	0.72	0	516	610	1e-174	--	hydrolase/ protein serine/threonine phosphatase [Arabidopsis thaliana]
Singletons9879	1087	778	2	gi|110737860|dbj|BAF00868.1|	841	346	604	0.54	0.73	0	261	286	2e-77	--	endoribonuclease/protein kinase IRE1 [Arabidopsis thaliana]
Singletons9914	530	530	408	gi|238481566|ref|NP_001154779.1|	116	67	107	0.95	0.97	0	41	83.2	1e-16	--	SUMO2 (SMALL UBIQUITIN-LIKE MODIFIER 2); protein binding / protein tag [Arabidopsis thaliana]
Singletons10034	2470	2112	916	gi|222423120|dbj|BAH19539.1|	787	18	418	0.72	0.87	0	401	616	1e-176	--	AT3G14205 [Arabidopsis thaliana]
Singletons10158	2284	224	2284	gi|19032341|dbj|BAB85646.1|	964	1	679	0.62	0.76	0	691	822	0	--	inflorescence and root apices receptor-like kinase [Arabidopsis thaliana] >gi|19032343|dbj|BAB85647.1| inflorescence and root apices receptor-like kinase [Arabidopsis thaliana] >gi|224589604|gb|ACN59335.1| leucine-rich repeat receptor-like protein kinase [Arabidopsis thaliana]
Singletons10237	2067	232	1800	gi|15230543|ref|NP_190074.1|	537	25	537	0.72	0.85	0	527	823	0	--	ACD1 (ACCELERATED CELL DEATH 1); iron-sulfur cluster binding / pheophorbide a oxygenase [Arabidopsis thaliana] >gi|41688605|sp|Q9FYC2.1|PAO_ARATH RecName: Full=Pheophorbide a oxygenase, chloroplastic; Short=Pheide a oxygenase; Short=AtPaO; AltName: Full=Accelerated cell death 1; AltName: Full=Lethal leaf-spot 1 homolog; Short=Lls1; Flags: Precursor >gi|9798391|emb|CAC03538.1| lethal leaf-spot 1 h…
Singletons10286	1347	1096	587	gi|88196763|gb|ABD43024.1|	236	11	174	0.4	0.51	0.07	183	99.4	8e-21	--	At4g01960 [Arabidopsis thaliana]
Singletons10341	2088	1274	2086	gi|15226381|ref|NP_178304.1|	1143	800	1070	0.88	0.94	0	271	489	0	--	BRL2 (BRI1-LIKE 2); ATP binding / protein serine/threonine kinase/ transmembrane receptor protein serine/threonine kinase [Arabidopsis thaliana] >gi|57012627|sp|Q9ZPS9.1|BRL2_ARATH RecName: Full=Serine/threonine-protein kinase BRI1-like 2; AltName: Full=BRASSINOSTEROID INSENSITIVE 1-like protein 2; AltName: Full=Protein VASCULAR HIGHWAY 1; Flags: Precursor >gi|224589497|gb|ACN59282.1| leucine-ric…
Singletons10348	1102	1102	308	gi|15240888|ref|NP_195729.1|	353	62	329	0.43	0.56	0.03	275	198	1e-50	--	legume lectin family protein [Arabidopsis thaliana] >gi|6759432|emb|CAB69837.1| lectin-like protein [Arabidopsis thaliana] >gi|110736881|dbj|BAF00398.1| lectin - like protein [Arabidopsis thaliana]
Singletons10358	930	36	368	gi|119360057|gb|ABL66757.1|	205	1	113	0.46	0.64	0.01	113	105	5e-39	--	At1g69980 [Arabidopsis thaliana]
Singletons10371	3428	1	3177	gi|42566068|ref|NP_191536.2|	1630	580	1630	0.61	0.75	0.01	1071	1273	0	--	SAC9; inositol or phosphatidylinositol phosphatase [Arabidopsis thaliana] >gi|31415735|gb|AAP49842.1| SAC domain protein 9 [Arabidopsis thaliana]
Singletons10484	943	763	503	gi|15226104|ref|NP_180897.1|	98	12	98	0.48	0.72	0	87	91.3	1e-18	--	unknown protein [Arabidopsis thaliana] >gi|2459422|gb|AAB80657.1| unknown protein [Arabidopsis thaliana] >gi|19310603|gb|AAL85032.1| unknown protein [Arabidopsis thaliana] >gi|24030291|gb|AAN41317.1| unknown protein [Arabidopsis thaliana]
Singletons10524	1228	1026	1	gi|222423247|dbj|BAH19600.1|	644	4	354	0.71	0.8	0.02	352	514	1e-145	--	AT2G35610 [Arabidopsis thaliana]
Singletons10546	2144	1423	569	gi|75313300|sp|Q9SD02.1|P2C47_ARATH	361	82	361	0.8	0.89	0	285	466	1e-140	--	RecName: Full=Probable protein phosphatase 2C 47; Short=AtPP2C47 >gi|6572068|emb|CAB63011.1| protein phosphatase 2C-like protein [Arabidopsis thaliana] >gi|51536524|gb|AAU05500.1| At3g51470 [Arabidopsis thaliana] >gi|51972144|gb|AAU15176.1| At3g51470 [Arabidopsis thaliana]
Singletons10557	857	435	854	gi|227202604|dbj|BAH56775.1|	266	85	224	0.75	0.9	0	140	221	6e-58	--	AT1G33270 [Arabidopsis thaliana]
Singletons10601	1280	1280	333	gi|4927412|gb|AAD33097.1|AF082525_1	370	56	370	0.79	0.88	0	316	486	1e-137	--	homoserine kinase [Arabidopsis thaliana]
Singletons10651	2657	2	1279	gi|50253452|gb|AAT71928.1|	477	52	466	0.55	0.72	0	427	434	1e-121	--	At5g63330 [Arabidopsis thaliana] >gi|60543335|gb|AAX22265.1| At5g63330 [Arabidopsis thaliana]
Singletons10718	3925	3225	277	gi|240255973|ref|NP_193464.5|	2037	529	1479	0.35	0.5	0.04	1028	464	1e-130	--	ATG2484-1; RNA binding [Arabidopsis thaliana]
Singletons10872	1290	120	1166	gi|15220198|ref|NP_178182.1|	349	1	349	0.81	0.89	0	349	623	1e-178	--	transducin family protein / WD-40 repeat family protein [Arabidopsis thaliana] >gi|83305440|sp|Q38942.2|RAE1L_ARATH RecName: Full=Rae1-like protein At1g80670 >gi|6503279|gb|AAF14655.1|AC011713_3 F23A5.2(form2) [Arabidopsis thaliana] >gi|94442413|gb|ABF18994.1| At1g80670 [Arabidopsis thaliana]
Singletons10902	1330	1185	97	gi|15241467|ref|NP_196974.1|	368	1	367	0.53	0.68	0.04	379	365	1e-101	--	cinnamoyl-CoA reductase-related [Arabidopsis thaliana] >gi|7573319|emb|CAB87637.1| cinnamoyl CoA reductase-like protein [Arabidopsis thaliana]
Singletons10904	2062	1928	237	gi|42567849|ref|NP_196958.2|	547	7	545	0.47	0.59	0.06	604	449	1e-126	--	proline-rich family protein [Arabidopsis thaliana] >gi|222424530|dbj|BAH20220.1| AT5G14540 [Arabidopsis thaliana]
Singletons11005	1547	135	1547	gi|15236295|ref|NP_193082.1|	650	53	539	0.59	0.75	0.03	488	593	1e-169	--	SUVH9; histone-lysine N-methyltransferase/ zinc ion binding [Arabidopsis thaliana] >gi|79325081|ref|NP_001031625.1| SUVH9; histone-lysine N-methyltransferase/ zinc ion binding [Arabidopsis thaliana] >gi|30580529|sp|Q9T0G7.1|SUVH9_ARATH RecName: Full=Probable histone-lysine N-methyltransferase, H3 lysine-9 specific SUVH9; AltName: Full=Histone H3-K9 methyltransferase 9; Short=H3-K9-HMTase 9; AltNa…
Singletons11121	2534	2343	403	gi|15232175|ref|NP_186824.1|	664	1	657	0.54	0.69	0.04	680	665	0	--	ankyrin repeat family protein [Arabidopsis thaliana]
Singletons11263	3543	2796	571	gi|240255333|ref|NP_187865.6|	1184	452	1183	0.69	0.78	0.01	750	964	0	--	unknown protein [Arabidopsis thaliana]
Singletons11265	824	1	399	gi|14030667|gb|AAK53008.1|AF375424_1	300	168	300	0.93	0.97	0	133	271	6e-73	--	At1g03480/F21B7_24 [Arabidopsis thaliana] >gi|21360545|gb|AAM47469.1| At1g03480/F21B7_24 [Arabidopsis thaliana]
Singletons11358	2249	16	2208	gi|206600983|gb|ACI16354.1|	1077	59	760	0.49	0.62	0	735	592	1e-169	--	brahma variant [Arabidopsis thaliana]
Singletons11379	1353	706	2	gi|15235657|ref|NP_195483.1|	385	118	322	0.71	0.82	0	235	347	1e-139	--	HHP4 (heptahelical protein 4); receptor [Arabidopsis thaliana]
Singletons11390	1403	177	1403	gi|75335516|sp|Q9LUW5.1|RH53_ARATH	616	1	410	0.64	0.77	0.01	415	506	1e-143	--	RecName: Full=DEAD-box ATP-dependent RNA helicase 53 >gi|9293867|dbj|BAB01770.1| DEAD-Box RNA helicase-like protein [Arabidopsis thaliana] >gi|17064852|gb|AAL32580.1| DEAD-Box RNA helicase-like protein [Arabidopsis thaliana] >gi|20259816|gb|AAM13255.1| DEAD-Box RNA helicase-like protein [Arabidopsis thaliana]
Singletons11525	2065	105	1868	gi|30696120|ref|NP_176041.2|	502	1	501	0.39	0.54	0.02	601	356	6e-98	--	PAPA-1-like family protein / zinc finger (HIT type) family protein [Arabidopsis thaliana]
Singletons11535	2782	2780	531	gi|30696088|ref|NP_199979.2|	1442	708	1442	0.72	0.83	0	753	1104	0	--	CPSF160; nucleic acid binding [Arabidopsis thaliana] >gi|290457637|sp|Q9FGR0.2|CPSF1_ARATH RecName: Full=Cleavage and polyadenylation specificity factor subunit 1; AltName: Full=Cleavage and polyadenylation specificity factor 160 kDa subunit; Short=CPSF 160 kDa subunit; Short=AtCPSF160
Singletons11614	811	246	809	gi|15241786|ref|NP_198769.1|	239	27	213	0.64	0.79	0	188	243	2e-64	--	unknown protein [Arabidopsis thaliana] >gi|26452529|dbj|BAC43349.1| unknown protein [Arabidopsis thaliana] >gi|28973021|gb|AAO63835.1| unknown protein [Arabidopsis thaliana]
Singletons11832	1733	1728	571	gi|22331342|ref|NP_189238.2|	459	71	453	0.65	0.81	0	387	537	1e-152	--	RGS1 (REGULATOR OF G-PROTEIN SIGNALING 1); G-protein coupled receptor [Arabidopsis thaliana]
Singletons11880	2280	558	2078	gi|75115359|sp|Q66GQ2.1|Y5162_ARATH	543	25	540	0.47	0.63	0.05	534	421	1e-117	--	RecName: Full=Uncharacterized protein At5g41620 >gi|51536470|gb|AAU05473.1| At5g41620 [Arabidopsis thaliana] >gi|53850503|gb|AAU95428.1| At5g41620 [Arabidopsis thaliana]
Singletons11882	1205	909	1	gi|15240411|ref|NP_198046.1|	316	1	286	0.43	0.6	0	304	232	7e-61	--	exonuclease family protein [Arabidopsis thaliana] >gi|30690464|ref|NP_851082.1| exonuclease family protein [Arabidopsis thaliana] >gi|30690468|ref|NP_851083.1| exonuclease family protein [Arabidopsis thaliana] >gi|42573491|ref|NP_974842.1| exonuclease family protein [Arabidopsis thaliana] >gi|108385373|gb|ABF85778.1| At5g26940 [Arabidopsis thaliana]
Singletons11977	2038	2	2038	gi|15218422|ref|NP_177979.1|	942	125	802	0.88	0.94	0	679	1234	0	--	ATTPS1 (TREHALOSE-6-PHOSPHATE SYNTHASE); alpha,alpha-trehalose-phosphate synthase (UDP-forming)/ transferase, transferring glycosyl groups [Arabidopsis thaliana] >gi|75213463|sp|Q9SYM4.1|TPS1_ARATH RecName: Full=Alpha,alpha-trehalose-phosphate synthase [UDP-forming] 1; AltName: Full=Trehalose-6-phosphate synthase 1; Short=AtTPS1 >gi|4836875|gb|AAD30578.1|AC007260_9 trehalose-6-phosphate synthase …
Singletons12041	3071	1376	3070	gi|186510627|ref|NP_189916.4|	1758	452	1013	0.77	0.85	0	565	863	0	--	ATMIN7 (ARABIDOPSIS THALIANA HOPM INTERACTOR 7); guanyl-nucleotide exchange factor/ protein binding [Arabidopsis thaliana]
Singletons12042	1301	1243	5	gi|30679158|ref|NP_567238.2|	1265	1	472	0.3	0.45	0.14	481	166	4e-41	--	AAA-type ATPase family protein [Arabidopsis thaliana]
Singletons12253	2650	601	2394	gi|51536496|gb|AAU05486.1|	656	50	641	0.64	0.75	0.04	623	755	0	--	At1g33360 [Arabidopsis thaliana] >gi|53850505|gb|AAU95429.1| At1g33360 [Arabidopsis thaliana]
Singletons12304	346	266	3	gi|240254401|ref|NP_178040.5|	1335	276	358	0.64	0.72	0	88	95.5	1e-27	--	binding [Arabidopsis thaliana]
Singletons12482	1496	1495	767	gi|15232625|ref|NP_190258.1|	818	422	664	0.9	0.96	0	243	455	0	--	TOC75-III (TRANSLOCON AT THE OUTER ENVELOPE MEMBRANE OF CHLOROPLASTS 75-III); P-P-bond-hydrolysis-driven protein transmembrane transporter [Arabidopsis thaliana] >gi|75207662|sp|Q9STE8.1|TC753_ARATH RecName: Full=Protein TOC75-3, chloroplastic; AltName: Full=75 kDa translocon at the outer-envelope-membrane of chloroplasts 3; Short=AtTOC75-III; Flags: Precursor >gi|5541685|emb|CAB51191.1| chloropl…
Singletons12530	972	970	551	gi|18398673|ref|NP_566360.1|	206	60	199	0.71	0.82	0	140	215	7e-56	--	ankyrin repeat family protein [Arabidopsis thaliana] >gi|89001029|gb|ABD59104.1| At3g09890 [Arabidopsis thaliana]
Singletons12743	2438	375	1436	gi|15228701|ref|NP_189586.1|	658	6	358	0.5	0.68	0.01	360	334	1e-173	--	ATEXO70E1 (exocyst subunit EXO70 family protein E1); protein binding [Arabidopsis thaliana]
Singletons12807	1926	17	1549	gi|8979726|emb|CAB96847.1|	517	9	514	0.74	0.85	0	511	765	0	--	argininosuccinate lyase (AtArgH) [Arabidopsis thaliana] >gi|24030227|gb|AAN41291.1| argininosuccinate lyase (AtArgH) [Arabidopsis thaliana]
Singletons12892	408	86	406	gi|15237159|ref|NP_200637.1|	408	23	129	0.86	0.92	0	107	182	1e-46	--	RPT3 (REGULATORY PARTICLE TRIPLE-A ATPASE 3); ATPase [Arabidopsis thaliana] >gi|28558168|sp|Q9SEI4.1|PRS6B_ARATH RecName: Full=26S protease regulatory subunit 6B homolog; AltName: Full=26S protease subunit 6B homolog; AltName: Full=26S proteasome AAA-ATPase subunit RPT3; AltName: Full=Regulatory particle triple-A ATPase subunit 3; AltName: Full=Protein BMAA insensitive morphology 409 >gi|6652882|…
Singletons12918	1384	1382	141	gi|10177044|dbj|BAB10456.1|	522	109	522	0.83	0.92	0	414	704	0	--	RNA helicase [Arabidopsis thaliana]
Singletons12928	819	819	214	gi|30679163|ref|NP_568085.2|	510	308	509	0.79	0.89	0	202	330	1e-90	--	SQD2 (sulfoquinovosyldiacylglycerol 2); UDP-glycosyltransferase/ UDP-sulfoquinovose:DAG sulfoquinovosyltransferase/ transferase, transferring glycosyl groups [Arabidopsis thaliana] >gi|20302857|gb|AAM18913.1|AF454354_1 sulfolipid synthase [Arabidopsis thaliana]
Singletons13124	2847	2825	462	gi|30681946|ref|NP_172556.2|	775	1	774	0.63	0.78	0.01	796	978	0	--	AGD4 (ARF-GAP domain 4); ARF GTPase activator/ protein binding / zinc ion binding [Arabidopsis thaliana] >gi|75313633|sp|Q9SMX5.2|AGD4_ARATH RecName: Full=ADP-ribosylation factor GTPase-activating protein AGD4; Short=ARF GAP AGD4; AltName: Full=Protein ARF-GAP DOMAIN 4; Short=AtAGD4; AltName: Full=GCN4-complementing protein 1 >gi|6465806|emb|CAB61505.1| GCN4-complementing protein (GCP1) [Arabidop…
Singletons13263	1332	49	1317	gi|22328264|ref|NP_192212.2|	442	5	442	0.6	0.74	0.04	441	525	1e-149	--	kelch repeat-containing F-box family protein [Arabidopsis thaliana] >gi|122223580|sp|Q0V7S6.1|FK125_ARATH RecName: Full=F-box/kelch-repeat protein OR23 >gi|111074456|gb|ABH04601.1| At4g03030 [Arabidopsis thaliana]
Singletons13284	603	585	4	gi|2339980|emb|CAA72178.1|	532	235	428	0.77	0.87	0	194	315	3e-86	--	RGA2 protein [Arabidopsis thaliana]
Singletons13341	671	670	275	gi|2737926|gb|AAC49919.1|	456	298	429	0.78	0.92	0	132	215	4e-56	--	fimbrin-like protein AtFim2 [Arabidopsis thaliana]
Singletons13623	927	83	613	gi|41619218|gb|AAS10051.1|	345	180	339	0.31	0.45	0.06	190	65.9	6e-11	--	MYB transcription factor [Arabidopsis thaliana]
Singletons13693	1050	150	830	gi|15227650|ref|NP_181180.1|	858	1	208	0.41	0.58	0.01	231	156	8e-73	--	SBE2.1 (starch branching enzyme 2.1); 1,4-alpha-glucan branching enzyme [Arabidopsis thaliana] >gi|2274862|emb|CAA04134.1| Starch branching enzyme II [Arabidopsis thaliana] >gi|4581160|gb|AAD24644.1| starch branching enzyme II [Arabidopsis thaliana] >gi|110742084|dbj|BAE98973.1| starch branching enzyme class II [Arabidopsis thaliana]
Singletons13837	1875	130	1875	gi|15228832|ref|NP_191829.1|	1539	5	581	0.61	0.78	0	584	712	0	--	ATMRP10; ATPase, coupled to transmembrane movement of substances [Arabidopsis thaliana] >gi|75335712|sp|Q9LZJ5.1|AB14C_ARATH RecName: Full=ABC transporter C family member 14; Short=ABC transporter ABCC.14; Short=AtABCC14; AltName: Full=Multidrug resistance-associated protein 10; AltName: Full=Glutathione S-conjugate-transporting ATPase 10; AltName: Full=ATP-energized glutathione S-conjugate pump …
Singletons13876	2223	2215	1049	gi|18399222|ref|NP_565462.1|	701	85	472	0.69	0.81	0	391	561	1e-160	--	CAF1; RNA splicing factor, transesterification mechanism [Arabidopsis thaliana] >gi|75266026|sp|Q9SL79.2|CAF1P_ARATH RecName: Full=CRS2-associated factor 1, chloroplastic; AltName: Full=Chloroplastic group IIA intron splicing facilitator CRS2-associated factor 1; Flags: Precursor >gi|20197570|gb|AAD24394.2| expressed protein [Arabidopsis thaliana]
Singletons14018	1240	1239	208	gi|15225258|ref|NP_180187.1|	416	87	413	0.67	0.77	0	345	426	1e-119	--	IQD6 (IQ-domain 6); calmodulin binding [Arabidopsis thaliana] >gi|119935823|gb|ABM06004.1| At2g26180 [Arabidopsis thaliana]
Singletons14076	1543	1142	282	gi|75335010|sp|Q9LHK4.1|AB8B_ARATH	1241	907	1192	0.69	0.82	0	289	396	1e-150	--	RecName: Full=Putative ABC transporter B family member 8; Short=ABC transporter ABCB.8; Short=AtABCB8; AltName: Full=Putative multidrug resistance protein 22; AltName: Full=P-glycoprotein 8 >gi|9294508|dbj|BAB02613.1| P-glycoprotein; multi-drug resistance related; ABC transporter-like protein [Arabidopsis thaliana]
Singletons14126	1250	972	1	gi|15242391|ref|NP_197082.1|	401	9	327	0.49	0.6	0.04	341	275	6e-74	--	pollen Ole e 1 allergen and extensin family protein [Arabidopsis thaliana] >gi|9755623|emb|CAC01777.1| proline-rich protein [Arabidopsis thaliana] >gi|27311645|gb|AAO00788.1| proline-rich protein [Arabidopsis thaliana] >gi|53828649|gb|AAU94434.1| At5g15780 [Arabidopsis thaliana]
Singletons14182	1772	1771	1499	gi|15241481|ref|NP_196415.1|	1501	470	558	0.38	0.49	0	91	52.8	1e-06	--	dentin sialophosphoprotein-related [Arabidopsis thaliana]
Singletons14214	967	855	283	gi|15237269|ref|NP_200093.1|	325	3	192	0.58	0.75	0	191	223	3e-84	--	ornithine cyclodeaminase/mu-crystallin family protein [Arabidopsis thaliana] >gi|57610643|gb|AAW52557.1| At5g52810 [Arabidopsis thaliana] >gi|63003756|gb|AAY25407.1| At5g52810 [Arabidopsis thaliana]
Singletons14255	504	94	504	gi|8778622|gb|AAF79630.1|AC025416_4	505	21	191	0.37	0.5	0.2	173	89.7	1e-18	--	F5O11.6 [Arabidopsis thaliana]
Singletons14263	2325	365	1300	gi|18424981|ref|NP_569018.1|	460	47	359	0.64	0.81	0	313	419	1e-143	--	soluble glycogen synthase-related [Arabidopsis thaliana] >gi|115646707|gb|ABJ17089.1| At5g65685 [Arabidopsis thaliana]
Singletons14335	1394	5	1222	gi|190016010|gb|ACE62893.1|	521	5	399	0.61	0.75	0	408	489	1e-138	--	At1g16650 [Arabidopsis thaliana]
Singletons14387	1083	316	1083	gi|18422725|ref|NP_568671.1|	268	1	251	0.76	0.87	0	256	376	1e-104	--	VAM3; SNAP receptor [Arabidopsis thaliana] >gi|28380153|sp|P93654.1|SYP22_ARATH RecName: Full=Syntaxin-22; Short=AtSYP22; Short=AtVAM3 >gi|14326485|gb|AAK60288.1|AF385695_1 AT4g17730/dl4901w [Arabidopsis thaliana] >gi|1850546|gb|AAC49823.1| syntaxin related protein AtVam3p [Arabidopsis thaliana] >gi|8809669|dbj|BAA97220.1| syntaxin related protein AtVam3p [Arabidopsis thaliana] >gi|18086569|gb|AA…
Singletons14530	1106	1104	187	gi|15450411|gb|AAK96499.1|	398	80	387	0.55	0.73	0	309	332	3e-91	--	At1g52320/F19K6_7 [Arabidopsis thaliana] >gi|23308427|gb|AAN18183.1| At1g52320/F19K6_7 [Arabidopsis thaliana] >gi|62320232|dbj|BAD94485.1| bZIP protein [Arabidopsis thaliana]
Singletons14544	415	131	412	gi|15227665|ref|NP_180551.1|	397	1	96	0.65	0.81	0.02	96	124	4e-29	--	presenilin family protein [Arabidopsis thaliana] >gi|37082576|sp|Q9SIK7.1|PSNB_ARATH RecName: Full=Presenilin-like protein At2g29900 >gi|114050623|gb|ABI49461.1| At2g29900 [Arabidopsis thaliana]
Singletons14570	3314	2593	491	gi|30679923|ref|NP_028351.2|	951	240	942	0.65	0.79	0	707	924	0	--	GLR2 (GLUTAMATE RECEPTOR 2); intracellular ligand-gated ion channel [Arabidopsis thaliana]
Singletons14571	1567	1416	1021	gi|15229764|ref|NP_187753.1|	623	256	390	0.42	0.59	0.02	135	107	5e-58	--	pentatricopeptide (PPR) repeat-containing protein [Arabidopsis thaliana] >gi|75169981|sp|Q9CAY1.1|PP223_ARATH RecName: Full=Putative pentatricopeptide repeat-containing protein At3g11460
Singletons14644	1139	949	170	gi|145335109|ref|NP_171986.3|	274	13	274	0.75	0.84	0.01	264	409	1e-114	--	TIC20 (TRANSLOCON AT THE INNER ENVELOPE MEMBRANE OF CHLOROPLASTS 20) [Arabidopsis thaliana]
Singletons14647	2252	452	2251	gi|79380731|ref|NP_177638.2|	741	104	675	0.42	0.55	0.02	614	385	1e-106	--	ARC3 (ACCUMULATION AND REPLICATION OF CHLOROPLASTS 3) [Arabidopsis thaliana]
Singletons14684	1928	3	1928	gi|240255337|ref|NP_187941.5|	1781	485	1124	0.72	0.84	0	644	927	0	--	binding [Arabidopsis thaliana]
Singletons14708	2462	2171	3	gi|15241582|ref|NP_199292.1|	1001	42	757	0.74	0.85	0	723	1057	0	--	RAN1 (RESPONSIVE-TO-ANTAGONIST 1); ATPase, coupled to transmembrane movement of ions, phosphorylative mechanism / copper ion transmembrane transporter [Arabidopsis thaliana] >gi|12229667|sp|Q9S7J8.1|AHM5_ARATH RecName: Full=Copper-transporting ATPase RAN1; AltName: Full=Protein RESPONSIVE TO ANTAGONIST 1 >gi|4760370|gb|AAD29109.1|AF082565_1 ATP dependent copper transporter [Arabidopsis thaliana] …
Singletons14747	1852	530	1603	gi|42561724|ref|NP_172060.2|	364	6	363	0.62	0.77	0	360	466	1e-131	--	BT3 (BTB AND TAZ DOMAIN PROTEIN 3); protein binding / transcription regulator [Arabidopsis thaliana]
Singletons14799	589	153	431	gi|14517540|gb|AAK62660.1|	447	1	91	0.32	0.48	0.05	98	56.6	2e-08	--	AT3g50910/F18B3_190 [Arabidopsis thaliana] >gi|27764930|gb|AAO23586.1| At3g50910/F18B3_190 [Arabidopsis thaliana]
Singletons14800	1095	876	274	gi|15228724|ref|NP_188871.1|	205	3	205	0.77	0.91	0	203	320	1e-87	--	NRPB5; DNA binding / DNA-directed RNA polymerase [Arabidopsis thaliana] >gi|13899113|gb|AAK48978.1|AF370551_1 RNA polymerase I, II and III 24.3 kDa subunit [Arabidopsis thaliana] >gi|15724322|gb|AAL06554.1|AF412101_1 AT3g22320/MCB17_5 [Arabidopsis thaliana] >gi|3372233|gb|AAC28253.1| RNA polymerase I, II and III 24.3 kDa subunit [Arabidopsis thaliana] >gi|9293866|dbj|BAB01769.1| RNA polymerase I,…
Singletons15165	2815	94	1962	gi|15221488|ref|NP_177038.1|	1200	384	1012	0.77	0.88	0.01	631	986	0	--	haloacid dehalogenase-like hydrolase family protein [Arabidopsis thaliana] >gi|12229673|sp|Q9SX33.1|ALA9_ARATH RecName: Full=Putative phospholipid-transporting ATPase 9; Short=AtALA9; AltName: Full=Aminophospholipid flippase 9 >gi|5734708|gb|AAD49973.1|AC008075_6 Similar to gb|AF067820 ATPase II from Homo sapiens and is a member of PF|00122 E1-E2 ATPases family [Arabidopsis thaliana]
Singletons15178	741	741	310	gi|222423859|dbj|BAH19894.1|	468	322	468	0.66	0.76	0.04	150	194	1e-49	--	AT5G14420 [Arabidopsis thaliana]
Singletons15202	3836	801	3836	gi|15229135|ref|NP_189853.1|	1256	226	1237	0.52	0.66	0.02	1035	971	0	--	CHR38 (CHROMATIN REMODELING 38); ATP binding / DNA binding / helicase/ nucleic acid binding [Arabidopsis thaliana]
Singletons15245	1168	570	1025	gi|18416839|ref|NP_568266.1|	320	173	319	0.61	0.72	0.03	157	181	1e-71	--	LRP1 (LATERAL ROOT PRIMORDIUM 1); protein homodimerization [Arabidopsis thaliana] >gi|42573349|ref|NP_974771.1| LRP1 (LATERAL ROOT PRIMORDIUM 1); protein homodimerization [Arabidopsis thaliana] >gi|14586363|emb|CAC42894.1| lateral root primordia (LRP1) [Arabidopsis thaliana] >gi|58743288|gb|AAW81722.1| At5g12330 [Arabidopsis thaliana]
Singletons15255	1348	263	1072	gi|15217559|ref|NP_174998.1|	295	20	293	0.39	0.54	0.07	293	169	5e-42	--	ATBZIP60 (BASIC REGION/LEUCINE ZIPPER MOTIF 60); DNA binding / transcription factor [Arabidopsis thaliana] >gi|75268255|sp|Q9C7S0.1|BZI60_ARATH RecName: Full=bZIP transcription factor 60; Short=AtbZIP60
Singletons15276	1341	1	1338	gi|8927657|gb|AAF82148.1|AC034256_12	1366	42	545	0.44	0.56	0.15	525	327	2e-89	--	EST gb|N38213 comes from this gene [Arabidopsis thaliana]
Singletons15331	1060	424	993	gi|14039799|gb|AAK53390.1|AF366367_1	708	57	236	0.56	0.67	0.01	192	193	2e-49	--	CLC-e chloride channel protein [Arabidopsis thaliana]
Singletons15338	1128	313	1119	gi|30685690|ref|NP_188660.3|	961	4	250	0.43	0.58	0	271	193	3e-49	--	APUM5 (Arabidopsis Pumilio 5); RNA binding / binding [Arabidopsis thaliana]
Singletons15340	1519	1234	194	gi|18412822|ref|NP_567290.1|	477	92	468	0.48	0.56	0.13	400	265	4e-72	--	octicosapeptide/Phox/Bem1p (PB1) domain-containing protein [Arabidopsis thaliana] >gi|15809940|gb|AAL06897.1| AT4g05150/C17L7_70 [Arabidopsis thaliana]
Singletons15398	302	302	93	gi|15238298|ref|NP_199025.1|	425	330	418	0.39	0.43	0.21	89	51.2	3e-07	--	ATBG_PAP; glucan endo-1,3-beta-D-glucosidase/ hydrolase, hydrolyzing O-glycosyl compounds [Arabidopsis thaliana] >gi|75170705|sp|Q9FHX5.1|E1310_ARATH RecName: Full=Glucan endo-1,3-beta-glucosidase 10; AltName: Full=(1->3)-beta-glucan endohydrolase 10; Short=(1->3)-beta-glucanase 10; AltName: Full=Beta-1,3-endoglucanase 10; Short=Beta-1,3-glucanase 10; Flags: Precursor >gi|9757955|dbj|BAB08443.1| …
Singletons15417	1501	1500	61	gi|15242705|ref|NP_198860.1|	520	37	516	0.8	0.89	0	480	798	0	--	ATMKK3 (ARABIDOPSIS THALIANA MITOGEN-ACTIVATED PROTEIN KINASE KINASE 3); MAP kinase kinase [Arabidopsis thaliana] >gi|3219269|dbj|BAA28829.1| MAP kinase kinase 3 [Arabidopsis thaliana] >gi|10178156|dbj|BAB11601.1| MAP kinase kinase 3 [Arabidopsis thaliana] >gi|30102742|gb|AAP21289.1| At5g40440 [Arabidopsis thaliana]
Singletons15477	400	399	1	gi|227202612|dbj|BAH56779.1|	230	94	226	0.82	0.91	0	133	235	9e-63	--	AT2G02910 [Arabidopsis thaliana]
Singletons15573	1703	1651	275	gi|15239013|ref|NP_199667.1|	498	50	498	0.42	0.54	0.07	496	300	3e-81	--	basic helix-loop-helix (bHLH) family protein [Arabidopsis thaliana] >gi|75309142|sp|Q9FJL4.1|BH078_ARATH RecName: Full=Transcription factor bHLH78; AltName: Full=Transcription factor EN 86; AltName: Full=bHLH transcription factor bHLH078; AltName: Full=Basic helix-loop-helix protein 78; Short=bHLH 78; Short=AtbHLH78
Singletons15687	2187	791	1912	gi|240256027|ref|NP_193880.5|	580	205	580	0.76	0.86	0	376	584	1e-166	--	NDB3; NADH dehydrogenase [Arabidopsis thaliana]
Singletons15712	1155	152	985	gi|42568712|ref|NP_201066.2|	958	92	369	0.78	0.88	0	278	435	1e-159	--	transportin-SR-related [Arabidopsis thaliana] >gi|34365727|gb|AAQ65175.1| At5g62590 [Arabidopsis thaliana]
Singletons15799	300	2	298	gi|15227380|ref|NP_181687.1|	1030	443	540	0.63	0.78	0	99	130	3e-31	--	ACA4 (AUTO-INHIBITED CA(2+)-ATPASE, ISOFORM 4); calcium-transporting ATPase/ calmodulin binding [Arabidopsis thaliana] >gi|12229630|sp|O22218.1|ACA4_ARATH RecName: Full=Calcium-transporting ATPase 4, plasma membrane-type; AltName: Full=Ca(2+)-ATPase isoform 4 >gi|11493643|gb|AAG35585.1|AF200739_1 plasma membrane-type calcium ATPase isoform 4 [Arabidopsis thaliana]
Singletons15826	465	460	2	gi|166065047|gb|ABY79168.1|	368	96	230	0.37	0.5	0	153	87.4	6e-18	--	At5g03870 [Arabidopsis thaliana]
Singletons15849	2548	328	2433	gi|9795593|gb|AAF98411.1|AC026238_3	978	1	630	0.43	0.56	0.04	735	427	1e-119	--	Unknown protein [Arabidopsis thaliana] >gi|20856609|gb|AAM26675.1| At1g18620/F25I16_13 [Arabidopsis thaliana] >gi|32306507|gb|AAP78937.1| At1g18620 [Arabidopsis thaliana]
Singletons15866	1589	1588	260	gi|30690436|ref|NP_182179.2|	2471	1348	1777	0.4	0.58	0	444	323	2e-89	--	transducin family protein / WD-40 repeat family protein [Arabidopsis thaliana]
Singletons15888	2974	2562	1	gi|29029066|gb|AAO64912.1|	1033	23	882	0.5	0.67	0.03	885	803	0	--	At3g63380 [Arabidopsis thaliana]
Singletons15978	2270	166	2268	gi|30682510|ref|NP_196480.2|	723	1	713	0.51	0.66	0.04	731	701	0	--	DDT domain-containing protein [Arabidopsis thaliana]
Singletons15986	1083	1	1083	gi|45773760|gb|AAS76684.1|	603	177	540	0.67	0.81	0	364	495	1e-140	--	At3g06350 [Arabidopsis thaliana]
Singletons16019	1784	1781	3	gi|227204171|dbj|BAH56937.1|	1382	654	1212	0.47	0.63	0.01	602	557	1e-158	--	AT2G23740 [Arabidopsis thaliana]
Singletons16050	1072	996	637	gi|32362295|gb|AAP80175.1|	406	153	282	0.32	0.52	0.1	134	69.3	7e-12	--	At3g55350 [Arabidopsis thaliana]
Singletons16068	1461	289	1458	gi|240255837|ref|NP_193228.5|	1110	273	653	0.38	0.57	0.01	396	241	1e-63	--	DNA binding / protein binding / zinc ion binding [Arabidopsis thaliana]
Singletons16133	3377	125	3016	gi|22329309|ref|NP_171799.2|	941	1	940	0.64	0.76	0	967	1169	0	--	PEX6 (PEROXIN 6); ATP binding / ATPase/ nucleoside-triphosphatase/ nucleotide binding [Arabidopsis thaliana] >gi|19310449|gb|AAL84960.1| At1g03000/F22D16.27 [Arabidopsis thaliana] >gi|24797060|gb|AAN64542.1| At1g03000/F22D16.27 [Arabidopsis thaliana] >gi|37223130|gb|AAQ90161.1| AAA family ATPase peroxin 6 [Arabidopsis thaliana]
Singletons16144	628	620	267	gi|15222330|ref|NP_177698.1|	154	38	154	0.85	0.9	0	118	212	2e-55	--	chaperone protein dnaJ-related [Arabidopsis thaliana] >gi|30102874|gb|AAP21355.1| At1g75690 [Arabidopsis thaliana]
Singletons16216	353	351	10	gi|18411279|ref|NP_567166.1|	785	552	663	0.62	0.76	0	115	142	9e-35	--	fringe-related protein [Arabidopsis thaliana] >gi|6049878|gb|AAF02793.1|AF195115_13 contains weak similarity to S. cerevisiae BOB1 protein (PIR:S45444) [Arabidopsis thaliana] >gi|2252836|gb|AAB62835.1| contains weak similarity to S. cerevisiae BOB1 protein (PIR:S45444) [Arabidopsis thaliana] >gi|7267117|emb|CAB80788.1| AT4g00300 [Arabidopsis thaliana]
Singletons16232	191	118	2	gi|8778227|gb|AAF79236.1|AC006917_21	1475	525	563	0.87	0.97	0	39	72.4	2e-20	--	F10B6.25 [Arabidopsis thaliana]
Singletons16234	2026	1879	245	gi|15238592|ref|NP_200810.1|	577	23	577	0.78	0.86	0.01	556	906	0	--	LAC17 (laccase 17); laccase [Arabidopsis thaliana] >gi|75333948|sp|Q9FJD5.1|LAC17_ARATH RecName: Full=Laccase-17; AltName: Full=Benzenediol:oxygen oxidoreductase 17; AltName: Full=Urishiol oxidase 17; AltName: Full=Diphenol oxidase 17; Flags: Precursor >gi|9757923|dbj|BAB08370.1| laccase (diphenol oxidase) [Arabidopsis thaliana] >gi|51536488|gb|AAU05482.1| At5g60020 [Arabidopsis thaliana] >gi|538…
Singletons16240	2472	309	2471	gi|145335136|ref|NP_563736.3|	1138	21	698	0.43	0.58	0.02	740	548	1e-156	--	DNA binding [Arabidopsis thaliana] >gi|186478156|ref|NP_001117233.1| DNA binding [Arabidopsis thaliana] >gi|8778713|gb|AAF79721.1|AC005106_2 T25N20.3 [Arabidopsis thaliana]
Singletons16256	2763	2533	473	gi|30679545|ref|NP_179190.2|	1009	345	1002	0.54	0.67	0.01	696	676	0	--	phox (PX) domain-containing protein [Arabidopsis thaliana]
Singletons16442	1005	980	495	gi|4836889|gb|AAD30592.1|AC007369_2	318	66	242	0.35	0.46	0.1	181	105	6e-23	--	Hypothetical protein [Arabidopsis thaliana]
Singletons16465	1856	1601	393	gi|15224925|ref|NP_181401.1|	421	7	421	0.78	0.85	0.02	415	650	0	--	PECT1 (PHOSPHORYLETHANOLAMINE CYTIDYLYLTRANSFERASE 1); ethanolamine-phosphate cytidylyltransferase [Arabidopsis thaliana]
Singletons16490	1900	479	1762	gi|18421145|ref|NP_568499.1|	858	441	851	0.57	0.73	0	431	484	1e-167	--	RECQSIM (Arabidopsis RecQ helicase sim); ATP binding / ATP-dependent helicase/ helicase/ nucleic acid binding [Arabidopsis thaliana] >gi|75309680|sp|Q9FT69.1|RQSIM_ARATH RecName: Full=ATP-dependent DNA helicase Q-like SIM; AltName: Full=RecQ-like protein SIM; Short=Similar to RecQ protein; Short=AtRecQsim >gi|11121453|emb|CAC14870.1| DNA Helicase [Arabidopsis thaliana]
Singletons16536	1031	828	1	gi|75314140|sp|Q9SZN1.1|VATB2_ARATH	487	27	302	0.97	0.99	0	276	533	1e-152	--	RecName: Full=V-type proton ATPase subunit B2; Short=V-ATPase subunit B2; AltName: Full=Vacuolar proton pump subunit B2; AltName: Full=Vacuolar H(+)-ATPase subunit B isoform 2 >gi|4467138|emb|CAB37507.1| probable H+-transporting ATPase [Arabidopsis thaliana] >gi|7270834|emb|CAB80515.1| probable H+-transporting ATPase [Arabidopsis thaliana] >gi|14517368|gb|AAK62575.1| AT4g38510/F20M13_70 [Arabidop…
Singletons16825	855	1	666	gi|7267528|emb|CAB78010.1|	1027	805	1026	0.54	0.71	0	223	243	1e-64	--	receptor protein kinase-like protein [Arabidopsis thaliana] >gi|7321074|emb|CAB82121.1| receptor protein kinase-like protein [Arabidopsis thaliana]
Singletons16882	421	166	420	gi|15223566|ref|NP_173381.1|	471	241	317	0.35	0.5	0.02	87	56.2	1e-08	--	bZIP transcription factor family protein [Arabidopsis thaliana]
Singletons16953	2066	1907	411	gi|15232739|ref|NP_187580.1|	527	26	523	0.56	0.74	0	500	592	1e-169	--	hydrolase, alpha/beta fold family protein [Arabidopsis thaliana] >gi|79313171|ref|NP_001030665.1| hydrolase, alpha/beta fold family protein [Arabidopsis thaliana] >gi|45237181|gb|AAS55571.1| At3g09690 [Arabidopsis thaliana]
Singletons16971	1970	1968	262	gi|30697046|ref|NP_200640.2|	558	37	547	0.42	0.6	0.02	584	392	1e-108	--	kinase interacting protein-related [Arabidopsis thaliana]
Singletons17050	1349	893	291	gi|18398337|ref|NP_564392.1|	388	71	290	0.61	0.69	0.11	226	227	5e-70	--	KAN2 (KANADI 2); DNA binding / transcription factor [Arabidopsis thaliana] >gi|115646867|gb|ABJ17146.1| At1g32240 [Arabidopsis thaliana]
Singletons17404	1131	76	1089	gi|42569278|ref|NP_179981.2|	455	1	407	0.26	0.4	0.22	434	86.7	4e-17	--	nucleic acid binding / zinc ion binding [Arabidopsis thaliana] >gi|109946627|gb|ABG48492.1| At2g24030 [Arabidopsis thaliana]
Singletons17457	436	379	290	gi|15224186|ref|NP_179441.1|	363	52	81	0.8	0.96	0	30	58.9	6e-15	--	emb2444 (embryo defective 2444); RNA binding / nucleic acid binding / nucleotide binding [Arabidopsis thaliana]
Singletons17669	2225	99	2225	gi|30686563|ref|NP_850252.1|	823	1	697	0.55	0.68	0.01	720	703	0	--	mitochondrial substrate carrier family protein [Arabidopsis thaliana]
Singletons17991	801	800	189	gi|18414447|ref|NP_567465.1|	561	359	560	0.69	0.84	0	205	309	2e-84	--	PRLI-interacting factor K [Arabidopsis thaliana] >gi|17933289|gb|AAL48228.1|AF446353_1 AT4g15420/dl3755w [Arabidopsis thaliana] >gi|21554166|gb|AAM63245.1| UFD1 like protein [Arabidopsis thaliana] >gi|23506013|gb|AAN28866.1| At4g15420/dl3755w [Arabidopsis thaliana] >gi|111609946|gb|ABH11523.1| UFD1d [Arabidopsis thaliana]
Singletons18049	613	2	397	gi|240255294|ref|NP_187305.4|	2152	2021	2152	0.77	0.88	0	132	204	8e-53	--	binding [Arabidopsis thaliana]
Singletons18177	1625	185	1585	gi|18402202|ref|NP_565689.1|	1002	164	599	0.43	0.57	0.02	481	311	2e-93	--	heat shock protein-related [Arabidopsis thaliana] >gi|3420054|gb|AAC31855.1| expressed protein [Arabidopsis thaliana]
Singletons18253	1612	111	1262	gi|5764630|gb|AAD51349.1|	739	256	649	0.51	0.65	0.04	404	376	1e-105	--	bel1-like homeodomain 2 [Arabidopsis thaliana] >gi|15215857|gb|AAK91472.1| AT4g36870/C7A10_490 [Arabidopsis thaliana]
Singletons18304	2756	1041	1814	gi|15222009|ref|NP_175322.1|	557	87	344	0.22	0.4	0.06	276	54.7	5e-07	--	ATNUC-L1; nucleic acid binding / nucleotide binding [Arabidopsis thaliana]
Singletons18390	1081	861	508	gi|15233015|ref|NP_186939.1|	963	124	233	0.45	0.55	0	118	92.4	3e-31	--	PHD finger protein-related [Arabidopsis thaliana]
Singletons18425	2731	2728	2369	gi|15229112|ref|NP_190498.1|	312	173	305	0.42	0.54	0.09	133	69.3	2e-11	--	ABIL2 (ABL INTERACTOR-LIKE PROTEIN 2) [Arabidopsis thaliana] >gi|79314626|ref|NP_001030832.1| ABIL2 (ABL INTERACTOR-LIKE PROTEIN 2) [Arabidopsis thaliana] >gi|75183697|sp|Q9M3A3.1|ABIL2_ARATH RecName: Full=Protein ABIL2; AltName: Full=Abl interactor-like protein 2; Short=AtABIL2 >gi|57240094|gb|AAW49257.1| Abl interactor-like protein-2 [Arabidopsis thaliana] >gi|109946517|gb|ABG48437.1| At3g49290…
Singletons18537	3279	2390	543	gi|186510762|ref|NP_190374.4|	1606	985	1604	0.59	0.74	0.02	632	727	0	--	ubiquitin thiolesterase/ zinc ion binding [Arabidopsis thaliana]
Singletons18591	1273	2	1273	gi|18390789|ref|NP_563791.1|	662	256	639	0.7	0.78	0.01	429	583	1e-166	--	PLL5; catalytic/ protein serine/threonine phosphatase [Arabidopsis thaliana] >gi|75180175|sp|Q9LQN6.1|P2C04_ARATH RecName: Full=Probable protein phosphatase 2C 4; Short=AtPP2C04; AltName: Full=Protein phosphatase 2C PLL5; Short=PP2C PLL5; AltName: Full=Protein POLTERGEIST-LIKE 5 >gi|8439909|gb|AAF75095.1|AC007583_31 It contains protein phosphatase 2C domain PF|00481. ESTs gb|H36120 and gb|36519 c…
Singletons18608	2060	2059	806	gi|110737733|dbj|BAF00805.1|	749	369	748	0.42	0.55	0.03	435	240	5e-63	--	IFA-binding protein [Arabidopsis thaliana]
Singletons18625	1439	1212	253	gi|18410766|ref|NP_565100.1|	329	1	321	0.58	0.73	0.01	326	375	1e-104	--	methyladenine glycosylase family protein [Arabidopsis thaliana]
Singletons18783	1217	1	1080	gi|15215852|gb|AAK91470.1|	548	177	541	0.68	0.79	0.01	366	507	1e-143	--	AT5g14850/T9L3_150 [Arabidopsis thaliana] >gi|21464563|gb|AAM52236.1| AT5g14850/T9L3_150 [Arabidopsis thaliana]
Singletons18872	670	281	670	gi|18420009|ref|NP_568021.1|	320	15	144	0.68	0.85	0	130	198	5e-51	--	MRG family protein [Arabidopsis thaliana] >gi|14335028|gb|AAK59778.1| AT4g37280/C7A10_80 [Arabidopsis thaliana] >gi|22655420|gb|AAM98302.1| At4g37280/C7A10_80 [Arabidopsis thaliana]
Singletons19079	647	5	646	gi|166674|gb|AAB04606.1|	539	157	370	0.74	0.9	0	214	356	1e-98	--	carboxypeptidase Y-like protein [Arabidopsis thaliana] >gi|445120|prf||1908426A carboxypeptidase Y
Singletons19197	1169	117	1169	gi|20197029|gb|AAC27466.2|	451	1	338	0.57	0.74	0.01	355	400	1e-111	--	expressed protein [Arabidopsis thaliana]
Singletons19310	2052	951	1931	gi|15236725|ref|NP_191926.1|	558	235	555	0.64	0.77	0	329	410	1e-119	--	scarecrow-like transcription factor 6 (SCL6) [Arabidopsis thaliana] >gi|75100159|sp|O81316.1|SCL6_ARATH RecName: Full=Scarecrow-like protein 6; Short=AtSCL6; AltName: Full=SCL6-IV; AltName: Full=GRAS family protein 22; Short=AtGRAS-22 >gi|18087577|gb|AAL58919.1|AF462831_1 AT4g00150/F6N15_20 [Arabidopsis thaliana] >gi|3193314|gb|AAC19296.1| contains similarity to Arabidopsis scarecrow (GB:U62798) …
Singletons19440	2539	711	1802	gi|8480758|sp|Q9ZPV5.1|NOC2L_ARATH	779	251	614	0.79	0.9	0	364	603	0	--	RecName: Full=Nucleolar complex protein 2 homolog; Short=Protein NOC2 homolog
Singletons19450	1241	287	1171	gi|30687459|ref|NP_189078.2|	347	49	347	0.76	0.85	0.01	301	426	1e-123	--	SYP32 (SYNTAXIN OF PLANTS 32); SNAP receptor [Arabidopsis thaliana] >gi|28380163|sp|Q9LK09.1|SYP32_ARATH RecName: Full=Syntaxin-32; Short=AtSYP32 >gi|11994697|dbj|BAB02935.1| probable t-SNARE (soluble NSF attachment protein receptor) SED5; ER to Golgi transport [Arabidopsis thaliana]
Singletons19501	763	415	2	gi|30681096|ref|NP_179660.2|	433	6	143	0.73	0.85	0	138	224	1e-58	--	glycosyl hydrolase family 5 protein / cellulase family protein [Arabidopsis thaliana] >gi|75233455|sp|Q7Y223.1|MAN2_ARATH RecName: Full=Mannan endo-1,4-beta-mannosidase 2; AltName: Full=Beta-mannanase 2; AltName: Full=Endo-beta-1,4-mannanase 2; Short=AtMAN2; Flags: Precursor >gi|109134159|gb|ABG25077.1| At2g20680 [Arabidopsis thaliana]
Singletons19599	350	102	347	gi|2961384|emb|CAA18131.1|	433	92	173	0.68	0.86	0	82	120	4e-28	--	aldehyde dehydrogenase like protein [Arabidopsis thaliana] >gi|7270578|emb|CAB80296.1| aldehyde dehydrogenase like protein [Arabidopsis thaliana]
Singletons19704	1057	1	1041	gi|15219744|ref|NP_176252.1|	669	320	667	0.52	0.74	0	350	365	1e-101	--	dynamin family protein [Arabidopsis thaliana] >gi|2462747|gb|AAB71966.1| similar to 'Mx' GTP-binding proteins [Arabidopsis thaliana]
Singletons19791	3917	3915	382	gi|240256444|ref|NP_200255.5|	1259	79	1257	0.76	0.86	0	1180	1845	0	--	unknown protein [Arabidopsis thaliana]
Singletons19879	247	200	3	gi|4325355|gb|AAD17352.1|	1366	933	1000	0.42	0.64	0.02	68	59.7	7e-10	--	contains similarity to retrovirus-related polyproteins [Arabidopsis thaliana]
Singletons19940	761	639	1	gi|22326920|ref|NP_197595.2|	624	7	218	0.78	0.86	0	214	337	6e-93	--	glycosyl hydrolase family 3 protein [Arabidopsis thaliana] >gi|30688067|ref|NP_851048.1| glycosyl hydrolase family 3 protein [Arabidopsis thaliana] >gi|18087537|gb|AAL58902.1|AF462808_1 beta-D-glucan exohydrolase-like protein [Arabidopsis thaliana]
Singletons19949	581	110	556	gi|17064766|gb|AAL32537.1|	608	25	157	0.4	0.52	0	150	80.9	9e-16	--	Unknown protein [Arabidopsis thaliana] >gi|23197816|gb|AAN15435.1| Unknown protein [Arabidopsis thaliana]
Singletons19973	1528	1528	1214	gi|42566726|ref|NP_193001.2|	823	492	596	0.85	0.92	0	105	182	1e-45	--	RNA recognition motif (RRM)-containing protein [Arabidopsis thaliana]
Singletons20009	3404	343	1767	gi|79571425|ref|NP_181511.3|	927	45	517	0.65	0.8	0	475	641	0	--	HOS1; ubiquitin-protein ligase [Arabidopsis thaliana] >gi|75146727|sp|Q84JU6.1|HOS1_ARATH RecName: Full=E3 ubiquitin-protein ligase HOS1; AltName: Full=RING finger protein HOS1; AltName: Full=Protein HIGH EXPRESSION OF OSMOTICALLY RESPONSIVE GENE 1
Singletons20034	1863	634	1662	gi|15218978|ref|NP_173559.1|	342	1	341	0.73	0.82	0.01	347	503	1e-142	--	unknown protein [Arabidopsis thaliana] >gi|42571573|ref|NP_973877.1| unknown protein [Arabidopsis thaliana]
Singletons20232	610	609	337	gi|15240488|ref|NP_200337.1|	305	173	263	0.91	0.95	0	91	185	1e-61	--	PPX2 (PROTEIN PHOSPHATASE X 2); protein serine/threonine phosphatase [Arabidopsis thaliana] >gi|12644284|sp|P48528.2|PPX2_ARATH RecName: Full=Serine/threonine-protein phosphatase PP-X isozyme 2 >gi|2623199|gb|AAB86419.1| protein phosphatase X isoform 2 [Arabidopsis thaliana] >gi|9758123|dbj|BAB08595.1| protein phosphatase X isoform 2 [Arabidopsis thaliana] >gi|89000929|gb|ABD59054.1| At5g55260 [A…
Singletons20250	998	529	828	gi|18401374|ref|NP_566567.1|	230	97	206	0.46	0.64	0.09	110	95.5	2e-30	--	transcription factor [Arabidopsis thaliana] >gi|30684372|ref|NP_850601.1| transcription factor [Arabidopsis thaliana] >gi|75274014|sp|Q9LSN7.1|BH147_ARATH RecName: Full=Transcription factor bHLH147; AltName: Full=Transcription factor EN 142; AltName: Full=bHLH transcription factor bHLH147; AltName: Full=Basic helix-loop-helix protein 147; Short=bHLH 147; Short=AtbHLH147 >gi|15010766|gb|AAK74042.1…
Singletons20278	1695	572	189	gi|48310010|gb|AAT41736.1|	389	263	389	0.75	0.86	0	128	194	3e-89	--	At3g45900 [Arabidopsis thaliana]
Singletons20398	731	405	1	gi|222424346|dbj|BAH20129.1|	421	1	135	0.84	0.95	0	135	234	7e-62	--	AT4G35920 [Arabidopsis thaliana]
Singletons20459	979	662	979	gi|15223820|ref|NP_172908.1|	331	1	94	0.65	0.74	0	106	125	9e-29	--	mitochondrial substrate carrier family protein [Arabidopsis thaliana]
Singletons20480	1754	836	1486	gi|18410193|ref|NP_565048.1|	349	132	347	0.71	0.77	0.01	220	302	1e-129	--	mitochondrial substrate carrier family protein [Arabidopsis thaliana] >gi|5903071|gb|AAD55629.1|AC008017_2 Unknown protein [Arabidopsis thaliana] >gi|20465267|gb|AAM19953.1| At1g72820/F3N23_2 [Arabidopsis thaliana] >gi|23308305|gb|AAN18122.1| At1g72820/F3N23_2 [Arabidopsis thaliana]
Singletons20504	2405	918	2174	gi|264664501|sp|C0LGK9.1|Y2242_ARATH	853	437	853	0.79	0.89	0	420	684	0	--	RecName: Full=Probable LRR receptor-like serine/threonine-protein kinase At2g24230; Flags: Precursor >gi|224589521|gb|ACN59294.1| leucine-rich repeat receptor-like protein kinase [Arabidopsis thaliana]
Singletons20639	1442	1441	365	gi|30690712|ref|NP_174233.2|	800	295	636	0.47	0.63	0.02	367	285	1e-137	--	AML5 (ARABIDOPSIS MEI2-LIKE PROTEIN 5); RNA binding / nucleic acid binding / nucleotide binding [Arabidopsis thaliana] >gi|30690716|ref|NP_849727.1| AML5 (ARABIDOPSIS MEI2-LIKE PROTEIN 5); RNA binding / nucleic acid binding / nucleotide binding [Arabidopsis thaliana]
Singletons20689	281	3	281	gi|15242814|ref|NP_195984.1|	926	563	655	0.87	0.92	0	93	168	1e-42	--	protein kinase family protein [Arabidopsis thaliana] >gi|7340649|emb|CAB82929.1| protein kinase-like protein [Arabidopsis thaliana]
Singletons20696	750	406	116	gi|42569377|ref|NP_180289.3|	1006	1	106	0.47	0.56	0.1	108	83.2	6e-31	--	kelch repeat-containing serine/threonine phosphoesterase family protein [Arabidopsis thaliana] >gi|160359047|sp|Q9SHS7.2|BSL3_ARATH RecName: Full=Serine/threonine-protein phosphatase BSL3; AltName: Full=BSU1-like protein 3
Singletons20732	1388	1265	156	gi|18399887|ref|NP_566445.1|	394	28	390	0.49	0.67	0	370	367	1e-101	--	pentatricopeptide (PPR) repeat-containing protein [Arabidopsis thaliana] >gi|75273726|sp|Q9LK57.1|PP226_ARATH RecName: Full=Pentatricopeptide repeat-containing protein At3g13160, mitochondrial; Flags: Precursor >gi|22531265|gb|AAM97136.1| expressed protein [Arabidopsis thaliana] >gi|27311983|gb|AAO00957.1| expressed protein [Arabidopsis thaliana]
Singletons20959	340	1	228	gi|15220348|ref|NP_172600.1|	840	110	188	0.4	0.64	0.03	79	63.9	9e-18	--	S-locus lectin protein kinase family protein [Arabidopsis thaliana]
Singletons21047	869	292	615	gi|186510066|ref|NP_188090.2|	598	504	598	0.39	0.5	0	108	66.2	2e-17	--	ATMPK19; MAP kinase [Arabidopsis thaliana] >gi|209572650|sp|Q9LUC3.2|MPK19_ARATH RecName: Full=Mitogen-activated protein kinase 19; Short=MAP kinase 19; Short=AtMPK19
Singletons21078	528	273	512	gi|18415314|ref|NP_567587.1|	825	610	689	0.56	0.75	0	80	100	1e-45	--	pentatricopeptide (PPR) repeat-containing protein [Arabidopsis thaliana]
Singletons21196	1887	437	1312	gi|186509883|ref|NP_001118597.1|	409	119	409	0.83	0.9	0	292	490	0	--	eukaryotic translation initiation factor 2B family protein / eIF-2B family protein [Arabidopsis thaliana] >gi|227204367|dbj|BAH57035.1| AT3G07300 [Arabidopsis thaliana]
Singletons21274	402	251	3	gi|18396338|ref|NP_566183.1|	397	1	74	0.62	0.75	0	83	113	7e-26	--	ZFN1 (ZINC FINGER PROTEIN 1); DNA binding / nuclease/ nucleic acid binding [Arabidopsis thaliana] >gi|62901378|sp|Q8GXX7.1|C3H33_ARATH RecName: Full=Zinc finger CCCH domain-containing protein 33; Short=AtC3H33; AltName: Full=Zinc finger CCCH domain-containing protein ZFN1 >gi|109134113|gb|ABG25055.1| At3g02830 [Arabidopsis thaliana]
Singletons21478	1669	153	1385	gi|15240659|ref|NP_199846.1|	584	214	580	0.39	0.54	0.03	425	231	2e-60	--	unknown protein [Arabidopsis thaliana] >gi|9758917|dbj|BAB09454.1| unnamed protein product [Arabidopsis thaliana] >gi|22531048|gb|AAM97028.1| unknown protein [Arabidopsis thaliana] >gi|23198010|gb|AAN15532.1| unknown protein [Arabidopsis thaliana]
Singletons21646	941	861	118	gi|15239719|ref|NP_199693.1|	222	1	220	0.46	0.59	0.01	252	179	3e-45	--	ICK6 (INHIBITOR/INTERACTOR WITH CYCLIN-DEPENDENT KINASE); cyclin binding / cyclin-dependent protein kinase inhibitor [Arabidopsis thaliana] >gi|75262601|sp|Q9FKB5.1|KRP3_ARATH RecName: Full=Cyclin-dependent kinase inhibitor 3; AltName: Full=KIP-related protein 3; AltName: Full=Inhibitor/interactor of CDK protein 6 >gi|14422289|emb|CAC41617.1| cyclin-dependent kinase inhibitor 3 [Arabidopsis thali…
Singletons21804	1777	46	1401	gi|149939721|gb|ABR46067.1|	456	1	454	0.76	0.85	0.01	458	689	0	--	avrPphB susceptible 1 [Arabidopsis thaliana] >gi|149939753|gb|ABR46083.1| avrPphB susceptible 1 [Arabidopsis thaliana]
Singletons21823	3788	1537	3630	gi|30725502|gb|AAP37773.1|	660	5	660	0.36	0.49	0.04	730	351	3e-96	--	At2g41960 [Arabidopsis thaliana]
Singletons21826	1072	434	826	gi|18399524|ref|NP_564453.1|	267	135	266	0.85	0.91	0	132	224	1e-112	--	GF14 PHI (GF14 PROTEIN PHI CHAIN); protein binding / protein phosphorylated amino acid binding [Arabidopsis thaliana] >gi|1702987|sp|P46077.2|14334_ARATH RecName: Full=14-3-3-like protein GF14 phi; AltName: Full=General regulatory factor 4 >gi|1493805|gb|AAB06231.1| GF14 protein phi chain [Arabidopsis thaliana] >gi|2232146|gb|AAB62224.1| 14-3-3-like protein GF14 phi [Arabidopsis thaliana] >gi|215…
Singletons21963	1244	1235	291	gi|18413696|ref|NP_567383.1|	682	354	675	0.52	0.69	0.03	325	314	1e-85	--	unknown protein [Arabidopsis thaliana] >gi|21553726|gb|AAM62819.1| unknown [Arabidopsis thaliana] >gi|110738711|dbj|BAF01280.1| hypothetical protein [Arabidopsis thaliana]
Singletons22025	683	62	682	gi|15230520|ref|NP_190723.1|	895	9	219	0.58	0.73	0.01	211	236	2e-62	--	FER (FERONIA); kinase/ protein kinase [Arabidopsis thaliana] >gi|75337066|sp|Q9SCZ4.1|FER_ARATH RecName: Full=Receptor-like protein kinase FERONIA; AltName: Full=Protein SIRENE; Flags: Precursor >gi|6572076|emb|CAB63019.1| receptor-protein kinase-like protein [Arabidopsis thaliana]
Singletons22059	1031	807	61	gi|30684221|ref|NP_196806.2|	397	1	242	0.63	0.75	0.01	253	300	2e-81	--	emsy N terminus domain-containing protein / ENT domain-containing protein [Arabidopsis thaliana]
Singletons22060	1067	926	3	gi|75336836|sp|Q9S7I6.1|RPK2_ARATH	1151	7	317	0.55	0.68	0.02	317	337	2e-92	--	RecName: Full=LRR receptor-like serine/threonine-protein kinase RPK2; AltName: Full=Receptor-like protein kinase 2; AltName: Full=Protein TOADSTOOL 2; Flags: Precursor
Singletons22067	478	474	1	gi|75336836|sp|Q9S7I6.1|RPK2_ARATH	1151	136	290	0.61	0.73	0	158	191	4e-49	--	RecName: Full=LRR receptor-like serine/threonine-protein kinase RPK2; AltName: Full=Receptor-like protein kinase 2; AltName: Full=Protein TOADSTOOL 2; Flags: Precursor
Singletons22068	522	521	264	gi|18401158|ref|NP_566550.1|	462	281	366	0.62	0.76	0	86	117	6e-41	--	UDP-glucoronosyl/UDP-glucosyl transferase family protein [Arabidopsis thaliana] >gi|9279651|dbj|BAB01151.1| flavonol 3-O-glucosyltransferase-like protein [Arabidopsis thaliana] >gi|14335152|gb|AAK59856.1| AT3g16520/MDC8_15 [Arabidopsis thaliana] >gi|23505963|gb|AAN28841.1| At3g16520/MDC8_15 [Arabidopsis thaliana]
Singletons22080	1005	1004	330	gi|42568628|ref|NP_200653.2|	1065	851	1065	0.47	0.68	0	227	198	7e-51	--	binding [Arabidopsis thaliana]
Singletons22119	1704	1522	593	gi|22330273|ref|NP_175986.2|	376	55	376	0.62	0.75	0.03	322	390	1e-108	--	TIM50 [Arabidopsis thaliana] >gi|75161466|sp|Q8VYE2.1|TIM50_ARATH RecName: Full=Mitochondrial import inner membrane translocase subunit TIM50; AltName: Full=Protein EMBRYO DEFECTIVE 1860; Flags: Precursor
Singletons22178	1854	3	1430	gi|29029070|gb|AAO64914.1|	1039	548	1038	0.38	0.6	0.03	495	346	6e-95	--	At2g33420 [Arabidopsis thaliana]
Singletons22179	703	31	333	gi|18410346|ref|NP_565063.1|	434	1	92	0.56	0.67	0	101	90.5	6e-33	--	unknown protein [Arabidopsis thaliana] >gi|42572091|ref|NP_974136.1| unknown protein [Arabidopsis thaliana] >gi|11120791|gb|AAG30971.1|AC012396_7 hypothetical protein [Arabidopsis thaliana] >gi|14334538|gb|AAK59677.1| unknown protein [Arabidopsis thaliana] >gi|21436329|gb|AAM51334.1| unknown protein [Arabidopsis thaliana]
Singletons22240	4264	2323	4182	gi|30695719|ref|NP_191866.3|	1347	779	1347	0.41	0.56	0.02	637	408	1e-113	--	PWWP domain-containing protein [Arabidopsis thaliana]
Singletons22300	1828	344	1606	gi|119935884|gb|ABM06023.1|	419	1	419	0.62	0.78	0	422	557	1e-158	--	At1g16290 [Arabidopsis thaliana]
Singletons22306	918	1	657	gi|30696972|ref|NP_200601.3|	443	225	443	0.8	0.9	0	219	385	1e-107	--	APO2 (ACCUMULATION OF PHOTOSYSTEM ONE 2) [Arabidopsis thaliana]
Singletons22489	1559	847	413	gi|14190373|gb|AAK55667.1|AF378864_1	327	182	327	0.64	0.8	0	146	204	2e-52	--	AT3g42630/T12K4_80 [Arabidopsis thaliana] >gi|16323278|gb|AAL15373.1| AT3g42630/T12K4_80 [Arabidopsis thaliana]
Singletons22646	1025	1	1023	gi|30694012|ref|NP_199037.2|	879	272	626	0.43	0.55	0.07	369	245	5e-65	--	ubiquitin family protein [Arabidopsis thaliana] >gi|22654985|gb|AAM98085.1| AT5g42220/K5J14_2 [Arabidopsis thaliana] >gi|30102508|gb|AAP21172.1| AT5g42220/K5J14_2 [Arabidopsis thaliana]
Singletons22678	1349	468	1349	gi|148887334|sp|Q9LVE2.2|2A5Z_ARATH	546	1	296	0.68	0.78	0.01	299	390	1e-108	--	RecName: Full=Serine/threonine protein phosphatase 2A 59 kDa regulatory subunit B' zeta isoform; Short=PP2A, B' subunit, zeta isoform; Short=AtB' zeta
Singletons22702	1074	207	779	gi|18402458|ref|NP_564537.1|	314	108	314	0.55	0.6	0.11	215	188	1e-47	--	myb family transcription factor [Arabidopsis thaliana] >gi|7770343|gb|AAF69713.1|AC016041_18 F27J15.20 [Arabidopsis thaliana] >gi|41618992|gb|AAS09998.1| MYB transcription factor [Arabidopsis thaliana] >gi|89274145|gb|ABD65593.1| At1g49010 [Arabidopsis thaliana]
Singletons22713	955	299	793	gi|18390998|ref|NP_563839.1|	207	14	198	0.53	0.66	0.11	186	160	1e-39	--	transcription factor [Arabidopsis thaliana] >gi|75278846|sp|O80482.1|BH149_ARATH RecName: Full=Transcription factor bHLH149; AltName: Full=Transcription factor EN 144; AltName: Full=bHLH transcription factor bHLH149; AltName: Full=Basic helix-loop-helix protein 149; Short=bHLH 149; Short=AtbHLH149 >gi|3249098|gb|AAC24081.1| ESTs gb|T04610, gb|N38459, gb|T45174, gb|R30481 and gb|N64971 come from t…
Singletons22730	1261	26	1261	gi|30687245|ref|NP_850852.1|	710	5	414	0.83	0.91	0	412	664	0	--	armadillo/beta-catenin repeat family protein / BTB/POZ domain-containing protein [Arabidopsis thaliana]
Singletons22911	1300	465	1193	gi|8778602|gb|AAF79610.1|AC027665_11	231	6	224	0.27	0.42	0.02	248	65.1	2e-10	--	F5M15.16 [Arabidopsis thaliana]
Singletons23006	1982	221	1981	gi|13605659|gb|AAK32823.1|AF361810_1	650	1	597	0.47	0.6	0.04	616	453	1e-127	--	AT4g39690/T19P19_80 [Arabidopsis thaliana] >gi|21700889|gb|AAM70568.1| AT4g39690/T19P19_80 [Arabidopsis thaliana]
Singletons23034	918	845	6	gi|15240345|ref|NP_198595.1|	552	1	308	0.54	0.66	0.1	313	293	2e-79	--	protein kinase family protein [Arabidopsis thaliana] >gi|21536612|gb|AAM60944.1| protein kinase-like protein [Arabidopsis thaliana]
Singletons23059	511	510	4	gi|21536859|gb|AAM61191.1|	447	147	334	0.42	0.52	0.17	204	126	1e-29	--	H-protein promoter binding factor-2a [Arabidopsis thaliana]
Singletons23067	1242	114	716	gi|15233968|ref|NP_195574.1|	282	3	218	0.52	0.69	0.07	218	233	4e-61	--	MYB4; DNA binding / transcription factor [Arabidopsis thaliana] >gi|56749359|sp|Q9SZP1.1|MYB4_ARATH RecName: Full=Transcription repressor MYB4; AltName: Full=Myb-related protein 4; Short=AtMYB4 >gi|30023754|gb|AAP13410.1| At4g38620 [Arabidopsis thaliana] >gi|41619362|gb|AAS10085.1| MYB transcription factor [Arabidopsis thaliana]
Singletons23159	914	913	380	gi|42565057|ref|NP_188690.3|	1034	859	1034	0.76	0.87	0	178	274	9e-74	--	POLGAMMA1 (polymerase gamma 1); 3'-5' exonuclease/ DNA binding / DNA-directed DNA polymerase/ nucleic acid binding [Arabidopsis thaliana] >gi|30313818|gb|AAO34128.1| PolI-like DNA polymerase [Arabidopsis thaliana] >gi|71013474|dbj|BAE10874.1| PolI-like B DNA polymerase [Arabidopsis thaliana]
Singletons23211	657	277	657	gi|15242143|ref|NP_200556.1|	520	1	127	0.71	0.86	0	127	194	9e-50	--	AAA-type ATPase family protein [Arabidopsis thaliana]
Singletons23228	2901	169	2322	gi|15218190|ref|NP_172998.1|	900	167	895	0.7	0.82	0.01	731	1063	0	--	transducin family protein / WD-40 repeat family protein [Arabidopsis thaliana]
