# Supplementary material for: Genetic Divergence between Camellia sinensis and Its Wild Relatives Revealed via Genome-Wide SNPs from RAD Sequencing
Source: PLoS One. 2016 Mar 10;11(3):e0151424. doi: 10.1371/journal.pone.0151424 (PMC4786323; doi:10.1371/journal.pone.0151424)
Supplement: S6 Table — (XLSX) [file pone.0151424.s009.xlsx]

## Sheet: GO_annota
Unigene ID	GO
Cluster399_Consensus1	GO:0009987	GO:0016862	GO:0010038	GO:0000322	GO:0071944	GO:0009791	GO:0003006	GO:0016020	GO:0006950
Cluster402_Consensus1	GO:0044464
Cluster531_Consensus1	GO:0006952	GO:0043231	GO:0048229	GO:0009743	GO:0005515	GO:0006351	GO:0003006
Cluster728_Consensus1	GO:0006310	GO:0009725	GO:0003676	GO:0009845	GO:0009746	GO:2000026	GO:0006641	GO:0009526	GO:0006970	GO:0016411	GO:0003006
Singletons10034	GO:0004437	GO:0005886	GO:0009826
Singletons10158	GO:0048869	GO:0048856	GO:0004672	GO:0048229	GO:0007167	GO:0016020	GO:0032559	GO:0006464
Singletons102125	GO:0019538	GO:0009536
Singletons10237	GO:0042742	GO:0006787	GO:0009791	GO:0016730	GO:0048608	GO:0009528
Singletons102741	GO:0000325	GO:0051707	GO:0005402	GO:0016020
Singletons10341	GO:0009908	GO:0032991	GO:0004702	GO:0016020	GO:0043231	GO:0009720	GO:0048827	GO:0048878	GO:0009886	GO:0009411	GO:0046983	GO:0010208	GO:0010051	GO:0007169	GO:0043401	GO:0010232	GO:0042802	GO:0030154	GO:0004872
Singletons10348	GO:0005488	GO:0016020
Singletons10371	GO:0030384	GO:0009642	GO:0006950	GO:0019932
Singletons104042	GO:0016020
Singletons104150	GO:0030528	GO:0043231	GO:0010038	GO:0009725	GO:0003676	GO:0009743	GO:0051301	GO:0001071	GO:0032561	GO:0050794	GO:0009630	GO:0003006	GO:0048528	GO:0006950
Singletons105106	GO:0009725	GO:0030528	GO:0009642	GO:0006970	GO:0044237	GO:0043231	GO:0009743	GO:0040007
Singletons105192	GO:0019787
Singletons105318	GO:0044464	GO:0019318	GO:0005488	GO:0016857
Singletons10546	GO:0006952	GO:0006464	GO:0004721	GO:0016020
Singletons10557	GO:0005488	GO:0005618
Singletons10651	GO:0005515
Singletons107431	GO:0009648	GO:0010101	GO:0000160	GO:0005488	GO:0043231	GO:0006800	GO:0009725	GO:0008219	GO:0042742	GO:0023033	GO:0006970	GO:0044271	GO:0000305
Singletons107506	GO:0043231
Singletons107977	GO:0031981	GO:0016020	GO:0031647	GO:0003006	GO:0048827	GO:0051592	GO:0009791	GO:0044267	GO:0015031	GO:0009532	GO:0006970	GO:0009933	GO:0032559	GO:0009416	GO:0009408	GO:0030312	GO:0009526	GO:0006952	GO:0010073
Singletons108670	GO:0016020	GO:0046914	GO:0005618	GO:0004091
Singletons10872	GO:0009536
Singletons10902	GO:0071944	GO:0016301	GO:0044237	GO:0016491	GO:0003676	GO:0006970	GO:0010038	GO:0044238	GO:0044444	GO:0005634
Singletons109572	GO:0046914	GO:0006952	GO:0009743	GO:0032446	GO:0019787
Singletons11005	GO:0043231	GO:0006259	GO:0009743	GO:0043232	GO:0018024	GO:0003677	GO:0006342	GO:0000166	GO:0016571
Singletons110256	GO:0016044	GO:0044444	GO:0005618	GO:0031224	GO:0005515	GO:0043231
Singletons111844	GO:0048229	GO:0042578
Singletons112069	GO:0016209	GO:0005506	GO:0006970	GO:0005618	GO:0043231	GO:0042221	GO:0051707
Singletons112295	GO:0015630	GO:0009536	GO:0051301	GO:0003774	GO:0007017	GO:0030198	GO:0016020	GO:0032559
Singletons11265	GO:0018130	GO:0009532	GO:0005576	GO:0016634
Singletons112759	GO:0048437	GO:0005488	GO:0043231	GO:0031667	GO:0048582	GO:0010374	GO:0001071	GO:0006351	GO:0048528
Singletons113469	GO:0009526
Singletons11379	GO:0006970	GO:0009719	GO:0034285
Singletons11390	GO:0044260	GO:0005488	GO:0031981
Singletons114182	GO:0046864	GO:0016020	GO:0015893	GO:0050832	GO:0048513	GO:0015082	GO:0015405	GO:0071365	GO:0009814	GO:0019762	GO:0000041	GO:0009526	GO:0052482	GO:0060918
Singletons114472	GO:0030528	GO:0006631	GO:0016620	GO:0046914	GO:0009536	GO:0001071	GO:0006970	GO:0010017
Singletons11535	GO:0044424
Singletons115379	GO:0009526	GO:0043234	GO:0016421	GO:0009532	GO:0006631
Singletons115421	GO:0031224	GO:0043231	GO:0048588	GO:0009250	GO:0008194	GO:0012505	GO:0042285
Singletons115461	GO:0019538	GO:0004175	GO:0009536
Singletons115769	GO:0006464	GO:0030246	GO:0004672	GO:0016020
Singletons115892	GO:0016020	GO:0015031	GO:0043231
Singletons115967	GO:0008187
Singletons115987	GO:0031224	GO:0010118	GO:0043231	GO:0009725	GO:0046872	GO:0015662	GO:0006970	GO:0015988
Singletons116165	GO:0003006	GO:0009451
Singletons116818	GO:0010035	GO:0004672	GO:0009746	GO:0009267	GO:0000325	GO:0006970	GO:0071805	GO:0009755	GO:0048513	GO:0016020	GO:0032559	GO:0006464
Singletons116908	GO:0019538	GO:0004175	GO:0009536
Singletons116985	GO:0009451	GO:0043231
Singletons117226	GO:0010467	GO:0003676
Singletons117798	GO:0043231
Singletons118095	GO:0010260	GO:0009725	GO:0005488	GO:0006464	GO:0009894	GO:0010087	GO:0009845	GO:0016755
Singletons118168	GO:0009653	GO:0006984	GO:0017111	GO:0000725	GO:0043231	GO:0048827	GO:0034728	GO:0050832	GO:0019897	GO:0048608	GO:0048507	GO:0031461	GO:0006338	GO:0048528	GO:0048229	GO:0009725	GO:0005488	GO:0035315
Singletons11880	GO:0016020
Singletons119002	GO:0009451	GO:0009536
Singletons119203	GO:0043231	GO:0016020
Singletons11977	GO:0035251	GO:0009756	GO:0005991	GO:0007275	GO:0003006	GO:0042546
Singletons119804	GO:0016020	GO:0004721
Singletons119806	GO:0019740	GO:0030528	GO:0009536
Singletons119836	GO:0003006	GO:0009536
Singletons119985	GO:0043231	GO:0050896
Singletons120230	GO:0004672	GO:0007167	GO:0010073	GO:0003006	GO:0016020	GO:0032559	GO:0006464
Singletons120331	GO:0046914	GO:0016810	GO:0016846	GO:0010038	GO:0009536	GO:0006555
Singletons12041	GO:0009987	GO:0009888	GO:0009791	GO:0065007	GO:0009653	GO:0009790
Singletons120936	GO:0043231
Singletons121224	GO:0060089	GO:0005488	GO:0009314	GO:0009791	GO:0016020	GO:0009606	GO:0030522
Singletons121437	GO:0015205
Singletons121922	GO:0010468	GO:0006350
Singletons122210	GO:0009699	GO:0006950	GO:0031410	GO:0030312
Singletons122314	GO:0015082	GO:0016740	GO:0016020	GO:0000041
Singletons122324	GO:0010035	GO:0010114	GO:0004930	GO:0009606	GO:0005515	GO:0050794	GO:0006351	GO:0010218	GO:0009881	GO:0010017	GO:0044451
Singletons122475	GO:0009526	GO:0006820	GO:0005343	GO:0030001
Singletons12253	GO:0005488	GO:0031980	GO:0017111
Singletons122541	GO:0010468
Singletons122584	GO:0000325	GO:0046914	GO:0006996
Singletons122622	GO:0004175	GO:0019538	GO:0046914	GO:0009532
Singletons122628	GO:0009206	GO:0009534	GO:0016020
Singletons122791	GO:0019538	GO:0004180	GO:0016753	GO:0006575	GO:0044464
Singletons122825	GO:0000097	GO:0010038	GO:0008172	GO:0046914	GO:0009532	GO:0009526	GO:0042579	GO:0006970	GO:0005576	GO:0016020
Singletons122836	GO:0016301	GO:0005515	GO:0016020	GO:0043231	GO:0003006	GO:0007169	GO:0048507	GO:0005975	GO:0006468	GO:0048869	GO:0044444
Singletons122907	GO:0009416
Singletons123026	GO:0009648	GO:0006468	GO:0043231	GO:0004672	GO:0009908	GO:0048511	GO:0001071	GO:0032559
Singletons123416	GO:0009683	GO:0042802	GO:0006730	GO:0015996	GO:0004091	GO:0003006	GO:0010260	GO:0050832	GO:0016020	GO:0009814
Singletons123507	GO:0010260	GO:0009725	GO:0009894	GO:0010087	GO:0044238	GO:0009845	GO:0016755
Singletons123558	GO:0044238	GO:0031225	GO:0016798	GO:0043167	GO:0043231
Singletons123566	GO:0005488	GO:0009987	GO:0016020
Singletons123634	GO:0005618
Singletons123668	GO:0006464	GO:0004672	GO:0016020	GO:0032559
Singletons123727	GO:0044238	GO:0004553	GO:0030312	GO:0043167
Singletons123758	GO:0009725	GO:0016020	GO:0006950	GO:0005488	GO:0022892
Singletons124095	GO:0005773	GO:0031090
Singletons124143	GO:0009987	GO:0051179	GO:0006952	GO:0005488	GO:0004672	GO:0007275	GO:0016020
Singletons124304	GO:0005488	GO:0006098	GO:0016616	GO:0010038	GO:0009536
Singletons124364	GO:0042445	GO:0010178	GO:0002831	GO:0006950	GO:0043231	GO:0070011	GO:0016020
Singletons12482	GO:0006605	GO:0009657	GO:0009653	GO:0009707
Singletons124985	GO:0004519	GO:0009657
Singletons125015	GO:0043234	GO:0003676	GO:0007049	GO:0031981	GO:0006260	GO:0030234	GO:0019985
Singletons125023	GO:0007275
Singletons125132	GO:0045165	GO:0003002	GO:0005488	GO:0043231
Singletons125137	GO:0043231	GO:0016020
Singletons125143	GO:0043234	GO:0005488	GO:0048278	GO:0010101	GO:0043231	GO:0044444	GO:0016020
Singletons125155	GO:0009888	GO:0005515	GO:0016020	GO:0004672	GO:0050896	GO:0048513	GO:0009987	GO:0048229
Singletons125200	GO:0016891	GO:0008033
Singletons125209	GO:0009553	GO:0003006	GO:0044464
Singletons125264	GO:0016835
Singletons12530	GO:0006810	GO:0016020	GO:0007275	GO:0003006	GO:0009507	GO:0048856	GO:0006950	GO:0009987
Singletons125594	GO:0006464	GO:0030246	GO:0004672	GO:0008037	GO:0016020	GO:0032559
Singletons125615	GO:0016020
Singletons125637	GO:0042221	GO:0009536	GO:0016020	GO:0005618	GO:0009411	GO:0023052	GO:0051179	GO:0050794	GO:0006952	GO:0005488
Singletons125638	GO:0003777	GO:0043231	GO:0044444	GO:0005871	GO:0015631	GO:0007053	GO:0016020	GO:0032559
Singletons125678	GO:0048827	GO:0009888	GO:0006066	GO:0019222	GO:0006090	GO:0006084	GO:0070717	GO:0010051
Singletons125735	GO:0006972
Singletons125802	GO:0007275
Singletons125816	GO:0009532
Singletons125834	GO:0004672	GO:0043231	GO:0044444
Singletons125904	GO:0043231	GO:0009628	GO:0042623	GO:0045216	GO:0010496	GO:0006950	GO:0032559
Singletons125905	GO:0016301	GO:0009532	GO:0016020	GO:0044238	GO:0010038
Singletons125994	GO:0048513
Singletons125997	GO:0009987	GO:0043231	GO:0004672
Singletons126001	GO:0003676	GO:0009888	GO:0040020
Singletons126133	GO:0044249
Singletons126223	GO:0043231
Singletons126305	GO:0008415	GO:0009826
Singletons12743	GO:0043231	GO:0048364	GO:0044444	GO:0016020
Singletons12807	GO:0006526	GO:0016842	GO:0009532
Singletons1284	GO:0009536
Singletons12892	GO:0017111	GO:0006511	GO:0043248	GO:0043231	GO:0010038	GO:0030312	GO:0048507	GO:0005838	GO:0009887	GO:0010015	GO:0048527	GO:0006950	GO:0016020
Singletons12918	GO:0003676	GO:0006970	GO:0042623	GO:0032559	GO:0031981
Singletons12928	GO:0044249	GO:0008610	GO:0009267	GO:0006664	GO:0009526	GO:0008194
Singletons13124	GO:0046914	GO:0016020	GO:0005083	GO:0005543	GO:0003002	GO:0006996	GO:0009532	GO:0032312	GO:0008483	GO:0009887	GO:0005798	GO:0009085	GO:0009725	GO:0009627
Singletons13693	GO:0009532	GO:0009250	GO:0016758
Singletons13837	GO:0009987	GO:0015893	GO:0051707	GO:0042626	GO:0009628	GO:0051183	GO:0031090	GO:0005773	GO:0006950
Singletons13876	GO:0009536
Singletons14018	GO:0043231	GO:0016020
Singletons14076	GO:0048437	GO:0005488	GO:0043231	GO:0042626	GO:0043479	GO:0009926	GO:0048588	GO:0015562	GO:0009630	GO:0009734	GO:0048528	GO:0009639	GO:0016020
Singletons14126	GO:0044464
Singletons14214	GO:0009987	GO:0009536	GO:0005198
Singletons14263	GO:0009250
Singletons14387	GO:0006952	GO:0031224	GO:0050789	GO:0006892	GO:0007034	GO:0016044	GO:0005768	GO:0006605	GO:0005515	GO:0005798
Singletons1451	GO:0005488	GO:0022892	GO:0016020	GO:0015031
Singletons14530	GO:0016020
Singletons14570	GO:0005488	GO:0009314	GO:0016020	GO:0006875
Singletons14571	GO:0043231	GO:0019684	GO:0034641	GO:0043623	GO:0044444
Singletons14647	GO:0044238	GO:0005515	GO:0005737	GO:0044237	GO:0016020
Singletons14708	GO:0016020	GO:0005840	GO:0010118	GO:0022900	GO:0015082	GO:0009532	GO:0010038	GO:0000041	GO:0009534	GO:0009526	GO:0009725	GO:0005488	GO:0000160
Singletons14747	GO:0010035	GO:0005488	GO:0043231	GO:0009725	GO:0004468	GO:0048229	GO:0009743	GO:0051347	GO:0048511	GO:0009791	GO:0043543	GO:0006950
Singletons14800	GO:0034062	GO:0016591	GO:0003676	GO:0010467	GO:0055029
Singletons1487	GO:0070011	GO:0009767	GO:0046914	GO:0009668	GO:0042623	GO:0044257	GO:0009526	GO:0009534	GO:0009765	GO:0044436
Singletons15165	GO:0031224	GO:0042625	GO:0009206	GO:0046914	GO:0009526	GO:0006869	GO:0006900	GO:0005515	GO:0048513	GO:0005319
Singletons15178	GO:0016020	GO:0042445	GO:0006725
Singletons15202	GO:0031981	GO:0051716	GO:0017111	GO:0016458	GO:0010033	GO:0006259	GO:0003676	GO:0040029
Singletons1524	GO:0009553	GO:0033692	GO:0003006	GO:0044464
Singletons15245	GO:0009725	GO:0042802	GO:0046983	GO:0048513	GO:0065007	GO:0048438
Singletons15255	GO:0003676	GO:0009627	GO:0001071	GO:0005515	GO:0005737	GO:0051716	GO:0005634	GO:0010033
Singletons15276	GO:0051716	GO:0023033	GO:0007275	GO:0048856	GO:0050789	GO:0009416	GO:0005488
Singletons15331	GO:0015698	GO:0005254	GO:0009534
Singletons15340	GO:0009526	GO:0005488
Singletons15398	GO:0031225
Singletons15417	GO:0007243	GO:0010557	GO:0006555	GO:0002239	GO:0015630	GO:0004712	GO:0000302	GO:0009700	GO:0006970	GO:0006468	GO:0019887	GO:0005488	GO:0060918	GO:0000160	GO:0009627
Singletons15573	GO:0043231	GO:0050789	GO:0003676	GO:0009908	GO:0001071	GO:0006350
Singletons1566	GO:0043229
Singletons15687	GO:0005743	GO:0016651
Singletons15799	GO:0046914	GO:0005515	GO:0007275	GO:0019829	GO:0005773	GO:0051707	GO:0044237	GO:0046873	GO:0005261	GO:0009532	GO:0006970	GO:0006812	GO:0048856	GO:0016836	GO:0044281	GO:0009534	GO:0022414	GO:0009528
Singletons159	GO:0017111	GO:0005488	GO:0043231	GO:0009725	GO:0031461	GO:0048608	GO:0009653	GO:0019897	GO:0050832	GO:0044237	GO:0048528	GO:0006984
Singletons16133	GO:0051603	GO:0005515	GO:0017111	GO:0016020	GO:0009062	GO:0009507	GO:0044428	GO:0043232	GO:0048229	GO:0006625	GO:0022414	GO:0005838
Singletons16144	GO:0009534	GO:0009532	GO:0005515
Singletons16216	GO:0044426	GO:0006468	GO:0043401	GO:0009856	GO:0001558	GO:0000902	GO:0009536	GO:0016301	GO:0007275	GO:0016020
Singletons16234	GO:0016682	GO:0006950	GO:0009808	GO:0009832	GO:0005576
Singletons16465	GO:0046335	GO:0043231	GO:0070567	GO:0046470
Singletons16490	GO:0003678	GO:0006996	GO:0003690	GO:0006310	GO:0006281	GO:0009414	GO:0042623	GO:0009409
Singletons16536	GO:0016020	GO:0050896	GO:0044434	GO:0009579	GO:0031967	GO:0005488
Singletons16825	GO:0016160	GO:0043231	GO:0005982	GO:0004672	GO:0009933	GO:0007167	GO:0010073	GO:0044444	GO:0003006	GO:0006950	GO:0016020	GO:0032559	GO:0006464
Singletons16953	GO:0005618	GO:0043231
Singletons17050	GO:0009987	GO:0048437	GO:0030312	GO:0010468	GO:0009943	GO:0001071
Singletons1727	GO:0006950	GO:0043231
Singletons17669	GO:0009987	GO:0006810	GO:0005488	GO:0015174	GO:0009526	GO:0015179	GO:0016020
Singletons17991	GO:0019941	GO:0046914	GO:0016787
Singletons18253	GO:0010218	GO:0000741	GO:0043231	GO:0010468	GO:0046983	GO:0048608	GO:0003002	GO:0006350	GO:0010346	GO:0042802	GO:0003677	GO:0048506	GO:0010074	GO:0009725	GO:0044444	GO:0009608
Singletons18304	GO:0010051
Singletons18425	GO:0005856	GO:0000904	GO:0048513
Singletons18591	GO:0009933	GO:0010468	GO:0008289	GO:0010073	GO:0004721	GO:0016020
Singletons18608	GO:0005488
Singletons18625	GO:0006281	GO:0003905
Singletons18872	GO:0006325	GO:0005488	GO:0043231
Singletons1901	GO:0009536
Singletons19079	GO:0019538	GO:0005618	GO:0043231	GO:0004180
Singletons19197	GO:0006869	GO:0009536
Singletons19310	GO:0048580	GO:0071495	GO:0009739	GO:0019222	GO:0009628	GO:0023033	GO:0071310
Singletons19440	GO:0003006
Singletons19450	GO:0016044	GO:0015031	GO:0044444	GO:0042598
Singletons19501	GO:0016798	GO:0044238	GO:0044464	GO:0043167
Singletons19599	GO:0009314	GO:0031980	GO:0004030	GO:0006105	GO:0030312	GO:0009725	GO:0009414	GO:0046914	GO:0009698	GO:0009536	GO:0042579	GO:0006970	GO:0000166	GO:0009448
Singletons19940	GO:0004553	GO:0005618	GO:0043231	GO:0031224	GO:0044238
Singletons19949	GO:0009987	GO:0004674	GO:0006970	GO:0005515
Singletons19973	GO:0044427	GO:0048229	GO:0009908	GO:0031124	GO:0006342
Singletons20009	GO:0043231	GO:0032446	GO:0019787	GO:0006350	GO:0006950
Singletons2015	GO:0031981	GO:0009536	GO:0016020	GO:0016620	GO:0016023	GO:0003006	GO:0042579	GO:0004672	GO:0008356	GO:0006970	GO:0042802	GO:0010038	GO:0030312	GO:0009699	GO:0006952	GO:0009725	GO:0010102
Singletons20232	GO:0005488	GO:0004672	GO:0031981	GO:0009926	GO:0008287	GO:0009908	GO:0004721	GO:0016020	GO:0006464
Singletons20250	GO:0010468	GO:0001071
Singletons20398	GO:0009612	GO:0070588	GO:0009791	GO:0016021
Singletons20459	GO:0051707	GO:0015868	GO:0005488	GO:0015300	GO:0019866	GO:0045333	GO:0000295	GO:0009526	GO:0048513	GO:0009791	GO:0046907
Singletons20480	GO:0006810	GO:0043231	GO:0044444
Singletons20504	GO:0009908	GO:0005515	GO:0016020	GO:0043231	GO:0004672	GO:0048513	GO:0007167	GO:0032559	GO:0048869	GO:0006464	GO:0048646	GO:0009725
Singletons206	GO:0007275	GO:0004672	GO:0043229	GO:0009987	GO:0009725	GO:0044444
Singletons20639	GO:0005488
Singletons20689	GO:0031981	GO:0009630	GO:0009536	GO:0005515	GO:0009793	GO:0009755	GO:0004672	GO:0016323	GO:0000904	GO:0006464	GO:0009926	GO:0048588
Singletons20696	GO:0016020
Singletons20732	GO:0043231
Singletons2086	GO:0005488	GO:0043234	GO:0051125	GO:0007155	GO:0009570	GO:0016020	GO:0000904
Singletons20959	GO:0005488	GO:0004672	GO:0006468	GO:0016020
Singletons21078	GO:0043231	GO:0044444
Singletons21196	GO:0043234	GO:0032561	GO:0006412
Singletons21274	GO:0003676	GO:0016788
Singletons21646	GO:0006260	GO:0005515	GO:0048513	GO:0000079	GO:0005634
Singletons21804	GO:0042742	GO:0005488	GO:0004672	GO:0006468
Singletons21826	GO:0006952	GO:0043401	GO:0005618	GO:0051219	GO:0016020	GO:0010038	GO:0009536
Singletons21963	GO:0016020	GO:0044444	GO:0043231
Singletons2201	GO:0010468	GO:0042578
Singletons22025	GO:0044426	GO:0006468	GO:0043401	GO:0009856	GO:0001558	GO:0000902	GO:0016301	GO:0007275	GO:0016020
Singletons22060	GO:0009888	GO:0016301	GO:0016020	GO:0003006	GO:0009698	GO:0009798	GO:0009790	GO:0006950	GO:0051704	GO:0005488
Singletons22067	GO:0006810	GO:0009888	GO:0016020	GO:0003006	GO:0004672	GO:0009886	GO:0009698	GO:0003002	GO:0009798	GO:0009790	GO:0016043	GO:0009887	GO:0050794	GO:0051704	GO:0006952	GO:0005488	GO:0071555
Singletons22068	GO:0006805	GO:0009698	GO:0035251	GO:0006970
Singletons22240	GO:0048856	GO:0050793	GO:0007275
Singletons2277	GO:0005773	GO:0009725	GO:0005488	GO:0012501	GO:0070011	GO:0009639	GO:0030312
Singletons2311	GO:0015078	GO:0006811
Singletons23159	GO:0003676	GO:0006259	GO:0009536	GO:0043232	GO:0034061	GO:0004527
Singletons23211	GO:0044464	GO:0017111	GO:0032559
Singletons23228	GO:0023033	GO:0044464	GO:0048856	GO:0006952
Singletons23234	GO:0010468	GO:0046914	GO:0001071	GO:0044464
Singletons2346	GO:0005488	GO:0048856	GO:0004672	GO:0009791	GO:0016020	GO:0006950
Singletons23678	GO:0017111	GO:0043231	GO:0010468	GO:0009791	GO:0006259	GO:0048513	GO:0003676	GO:0032559	GO:0010212	GO:0006950	GO:0009725
Singletons23716	GO:0009526	GO:0009534	GO:0006091
Singletons23887	GO:0006351
Singletons23961	GO:0043231	GO:0003676	GO:0006351
Singletons23993	GO:0004872	GO:0006464	GO:0006950	GO:0007167	GO:0032559
Singletons24028	GO:0006796	GO:0016772
Singletons24056	GO:0009314	GO:0017111	GO:0010038	GO:0043234	GO:0015630	GO:0030312	GO:0031981	GO:0000902	GO:0007010	GO:0009536	GO:0043623	GO:0006970	GO:0032561	GO:0007017	GO:0009629	GO:0016020
Singletons24105	GO:0032934	GO:0006629
Singletons24119	GO:0009725
Singletons24135	GO:0006464	GO:0004672	GO:0016020	GO:0032559	GO:0009536
Singletons24176	GO:0004672	GO:0009555	GO:0001708	GO:0003006	GO:0016020	GO:0032559	GO:0006464
Singletons24199	GO:0006259	GO:0019783	GO:0019941	GO:0016790
Singletons24310	GO:0015630	GO:0044430
Singletons24375	GO:0017111	GO:0005488	GO:0051301	GO:0044424
Singletons24458	GO:0016798	GO:0005618	GO:0031224	GO:0044238
Singletons24489	GO:0016020	GO:0046914	GO:0019538	GO:0010038	GO:0043231
Singletons24551	GO:0005488	GO:0050896	GO:0043231	GO:0044444	GO:0032446	GO:0019787
Singletons24679	GO:0009536	GO:0005515	GO:0016020	GO:0003006	GO:0004672	GO:0007169	GO:0005982	GO:0009933	GO:0016160	GO:0048869	GO:0006950	GO:0010073
Singletons25086	GO:0016020	GO:0005576	GO:0005618	GO:0030246
Singletons25131	GO:0016772	GO:0005618	GO:0005488	GO:0043231	GO:0009743	GO:0005576	GO:0050832	GO:0016020
Singletons25277	GO:0030528	GO:0009725	GO:0010468	GO:0009536	GO:0001071	GO:0003677	GO:0032501	GO:0006351	GO:0009639	GO:0010557	GO:0006950
Singletons25297	GO:0005515	GO:0043231	GO:0070887	GO:0010033	GO:0001708	GO:0009962	GO:0001071	GO:0000904	GO:0045449	GO:0009719	GO:0006950	GO:0009891	GO:0035315
Singletons25420	GO:0009725	GO:0046914	GO:0009743
Singletons25439	GO:0005840	GO:0022900	GO:0010038	GO:0000502	GO:0009532	GO:0000041	GO:0019941	GO:0009526	GO:0009534	GO:0015082	GO:0016787	GO:0016020
Singletons2550	GO:0005488
Singletons25535	GO:0010413	GO:0003002	GO:0043231	GO:0016763	GO:0048513	GO:0048608
Singletons25675	GO:0051707	GO:0016020	GO:0033554
Singletons25841	GO:0005488	GO:0044464
Singletons25908	GO:0009526	GO:0005488	GO:0009409	GO:0009608	GO:0016301	GO:0009532
Singletons26057	GO:0005488	GO:0004702	GO:0023060
Singletons26065	GO:0044464
Singletons26197	GO:0044464
Singletons26527	GO:0006972
Singletons26641	GO:0009648	GO:0016301	GO:0043231	GO:0006468	GO:0009908	GO:0048511
Singletons26950	GO:0006351	GO:0009645	GO:0006833	GO:0043231	GO:0004930	GO:0006714	GO:0009845	GO:0009606	GO:0009881	GO:0010017	GO:0006952	GO:0005488	GO:0007623
Singletons26990	GO:0009536	GO:0009451
Singletons27006	GO:0005488	GO:0045087	GO:0004386
Singletons27077	GO:0043231	GO:0009566	GO:0010468	GO:0006259	GO:0043234	GO:0003690
Singletons27084	GO:0044260	GO:0009536	GO:0005515	GO:0016020	GO:0003006	GO:0004672	GO:0007169	GO:0005975	GO:0009933	GO:0016160	GO:0048869	GO:0010073
Singletons27312	GO:0023033	GO:0016020	GO:0031461	GO:0048856	GO:0050789	GO:0009987	GO:0006952	GO:0005488
Singletons27409	GO:0005488	GO:0005618	GO:0016857	GO:0016020	GO:0009536	GO:0019318
Singletons27413	GO:0009628	GO:0006950	GO:0009532	GO:0016758	GO:0010038
Singletons27447	GO:0043231	GO:0048364	GO:0044444	GO:0016020
Singletons27572	GO:0005488	GO:0009743	GO:0030312
Singletons27607	GO:0016020	GO:0009536	GO:0015031
Singletons27720	GO:0009987	GO:0050896	GO:0043231	GO:0043232	GO:0044446
Singletons27740	GO:0000904	GO:0019899	GO:0005576	GO:0016020	GO:0009536
Singletons27855	GO:0009648	GO:0005488	GO:0043231	GO:0007049	GO:0010346	GO:0006351	GO:0009900
Singletons28055	GO:0005975	GO:0005488	GO:0005618	GO:0043231	GO:0015923	GO:0005576	GO:0016020
Singletons28060	GO:0004721	GO:0016020	GO:0006950	GO:0009536
Singletons28118	GO:0006464	GO:0030246	GO:0004672	GO:0008037	GO:0016020	GO:0032559
Singletons28291	GO:0009630	GO:0043479	GO:0005515	GO:0016020	GO:0009639	GO:0043231	GO:0051707	GO:0009734	GO:0015562	GO:0009926	GO:0042626	GO:0048588	GO:0048437
Singletons28335	GO:0009607	GO:0006950	GO:0005576	GO:0016772
Singletons28379	GO:0006810
Singletons28511	GO:0007275
Singletons28523	GO:0030312	GO:0009536
Singletons28648	GO:0051707	GO:0016020	GO:0015197	GO:0010038	GO:0000041
Singletons28724	GO:0006950	GO:0043231	GO:0016628	GO:0044444	GO:0016020	GO:0010038
Singletons28730	GO:0044464
Singletons28735	GO:0034614	GO:0006952	GO:0051707	GO:0005488	GO:0043231	GO:0050789	GO:0009725	GO:0031667	GO:0006351	GO:0048528
Singletons29030	GO:0009527	GO:0009658
Singletons29049	GO:0048193
Singletons29263	GO:0004672	GO:0004871	GO:0009743	GO:0002238	GO:0050832	GO:0016020
Singletons29486	GO:0016020	GO:0005275	GO:0009536
Singletons29625	GO:0016567	GO:0009743	GO:0051707	GO:0012501	GO:0016020	GO:0019787
Singletons30168	GO:0005488	GO:0000151
Singletons30196	GO:0009536
Singletons30334	GO:0009856	GO:0016307	GO:0048588	GO:0003779	GO:0005737	GO:0005886	GO:0000904
Singletons30367	GO:0005634
Singletons30505	GO:0030528	GO:0023033	GO:0009414	GO:0010557	GO:0001708	GO:0009962	GO:0001071	GO:0003676	GO:0045449	GO:0009743	GO:0009725	GO:0034599	GO:0035315
Singletons30543	GO:0044444	GO:0043231
Singletons30791	GO:0042742	GO:0005488	GO:0004672	GO:0006468	GO:0016020
Singletons30880	GO:0016772
Singletons31124	GO:0030529	GO:0000087	GO:0043231
Singletons31127	GO:0031967	GO:0015075	GO:0006950	GO:0006996	GO:0009536
Singletons31267	GO:0048608	GO:0009791
Singletons31369	GO:0044464
Singletons31376	GO:0003676
Singletons31414	GO:0044464
Singletons31546	GO:0048438	GO:0003676	GO:0046983
Singletons31586	GO:0006468	GO:0050789	GO:0009845	GO:0010431	GO:0016301
Singletons31640	GO:0010102	GO:0009725	GO:0042802	GO:0016023	GO:0031406	GO:0008356	GO:0003006	GO:0016020
Singletons31773	GO:0009987	GO:0050896	GO:0048856	GO:0023052	GO:0007275	GO:0044424
Singletons31795	GO:0051716	GO:0005488	GO:0023033	GO:0009639
Singletons3184	GO:0034614	GO:0006952	GO:0051707	GO:0005488	GO:0043231	GO:0050789	GO:0009725	GO:0031667	GO:0006351	GO:0048528
Singletons32017	GO:0005789	GO:0004519	GO:0030968
Singletons32037	GO:0043234	GO:0005488	GO:0048278	GO:0010101	GO:0043231	GO:0044444	GO:0016020
Singletons32038	GO:0042562	GO:0004871	GO:0016020	GO:0009873
Singletons32090	GO:0016020	GO:0006865	GO:0015171
Singletons32150	GO:0009725	GO:0016803	GO:0006950	GO:0042579
Singletons32181	GO:0016891	GO:0008033
Singletons32341	GO:0006351	GO:0031325	GO:0030528	GO:0005515	GO:0009755	GO:0001071	GO:0009640	GO:0006972	GO:0034976	GO:0044428	GO:0003677	GO:0044444	GO:0006986
Singletons32642	GO:0005488	GO:0043231	GO:0006970	GO:0004697	GO:0009755	GO:0016020	GO:0006464
Singletons32654	GO:0012505	GO:0044459
Singletons32744	GO:0005488
Singletons32890	GO:0006979	GO:0012502	GO:0070011	GO:0016020	GO:0009536
Singletons32892	GO:0005488
Singletons32945	GO:0044424	GO:0006749	GO:0016812
Singletons32955	GO:0009987	GO:0005488	GO:0044464	GO:0043412
Singletons32964	GO:0005488
Singletons32991	GO:0030528	GO:0005488	GO:0048518	GO:0009743	GO:0010556	GO:0006350	GO:0006950
Singletons33012	GO:0044424	GO:0043234
Singletons33049	GO:0006575	GO:0005739	GO:0009628	GO:0016620	GO:0046914	GO:0042221	GO:0000166	GO:0009308	GO:0006950
Singletons33217	GO:0005488	GO:0009687	GO:0010436	GO:0006972	GO:0009534	GO:0009570	GO:0016118	GO:0009639	GO:0016020
Singletons33220	GO:0005488	GO:0031224
Singletons33283	GO:0016020
Singletons33312	GO:0009451	GO:0043231
Singletons33335	GO:0000902	GO:0009639	GO:0009536
Singletons33346	GO:0009648	GO:0010346	GO:0006351
Singletons33589	GO:0003747	GO:0009657	GO:0006412	GO:0009536
Singletons33700	GO:0043231	GO:0009725	GO:0005515	GO:0043566
Singletons34246	GO:0030528	GO:0043231	GO:0003676	GO:0009845	GO:0009757	GO:0001071	GO:0006970	GO:0009755	GO:0005515	GO:0032583
Singletons34257	GO:0034968	GO:0006476	GO:0043231	GO:0016491	GO:0048513
Singletons34271	GO:0048827	GO:0009648	GO:0030528	GO:0000160	GO:0009725	GO:0003676	GO:0010468	GO:0009536	GO:0009908	GO:0001071	GO:0006351	GO:0048528
Singletons34277	GO:0051234	GO:0005515	GO:0019829	GO:0005773	GO:0051707	GO:0044237	GO:0046873	GO:0005261	GO:0009532	GO:0006970	GO:0009534	GO:0009528
Singletons34282	GO:0023033	GO:0016020	GO:0010260	GO:0051707	GO:0006074	GO:0016757	GO:0009555	GO:0009887	GO:0052482	GO:0009860	GO:0002218
Singletons34379	GO:0043231	GO:0044444
Singletons3447	GO:0003777	GO:0000911	GO:0043229	GO:0044444	GO:0032502
Singletons34509	GO:0035556	GO:0032029	GO:0048193	GO:0032561	GO:0016197	GO:0019899	GO:0016020	GO:0010038	GO:0009536
Singletons34522	GO:0048827	GO:0005488	GO:0043231	GO:0009746	GO:0009756	GO:0031461	GO:0002218	GO:0016564	GO:0019538	GO:0006350	GO:0009793
Singletons3467	GO:0009526	GO:0005488	GO:0016744	GO:0006970	GO:0009532	GO:0010038
Singletons34936	GO:0009908	GO:0009536	GO:0018024	GO:0090304	GO:0010468	GO:0003677	GO:0034968
Singletons35044	GO:0009411	GO:0007276	GO:0006310	GO:0003676	GO:0048229	GO:0000785	GO:0007140
Singletons35129	GO:0019222	GO:0046914	GO:0016639	GO:0009642	GO:0006970	GO:0043231	GO:0016020	GO:0010038	GO:0032559
Singletons35193	GO:0006464	GO:0016301	GO:0005515	GO:0043231	GO:0007167	GO:0016020	GO:0032559
Singletons35304	GO:0005488	GO:0043231	GO:0032501	GO:0009755	GO:0016020
Singletons3535	GO:0044444	GO:0016830	GO:0043231
Singletons35370	GO:0046914	GO:0032446	GO:0009743	GO:0019787
Singletons35706	GO:0034968	GO:0006476	GO:0043231	GO:0016491	GO:0048513
Singletons35713	GO:0016776	GO:0009117
Singletons35763	GO:0032501	GO:0009416	GO:0043231
Singletons3584	GO:0055029	GO:0044260	GO:0090304	GO:0035194	GO:0044451
Singletons35956	GO:0048827	GO:0048506	GO:0043231	GO:0010468	GO:0003156	GO:0001071	GO:0003006
Singletons35989	GO:0016020
Singletons3600	GO:0019887	GO:0006464	GO:0004721	GO:0016301	GO:0016020	GO:0032559
Singletons3617	GO:0003676
Singletons3632	GO:0006511	GO:0009536	GO:0005515
Singletons3633	GO:0048506	GO:0003676	GO:0010468	GO:0001071	GO:0009526	GO:0006350
Singletons36599	GO:0016192	GO:0008360	GO:0000325	GO:0007034	GO:0016044	GO:0005768	GO:0006605	GO:0005515	GO:0009657	GO:0009630	GO:0005798
Singletons36645	GO:0044464
Singletons3667	GO:0009451	GO:0009536
Singletons37342	GO:0016020
Singletons37370	GO:0019758	GO:0032787	GO:0042579	GO:0016405	GO:0032559
Singletons37401	GO:0071495	GO:0023033	GO:0065008	GO:0010468	GO:0048580	GO:0071310	GO:0044424	GO:0009628	GO:0009725	GO:0005488
Singletons37438	GO:0019852	GO:0016861	GO:0003006	GO:0044238
Singletons37719	GO:0009908	GO:0009888	GO:0016020	GO:0043231	GO:0040007	GO:0010260	GO:0019901	GO:0009755	GO:0009617	GO:0004672	GO:0006826	GO:0016791	GO:2000026	GO:0006970	GO:0015996	GO:0009845	GO:0009409	GO:0050794	GO:0009737	GO:0033554	GO:0006952	GO:0009723	GO:0004888
Singletons37786	GO:0044238	GO:0004091
Singletons37864	GO:0042743	GO:0009725	GO:0003677	GO:0007569	GO:0043231	GO:0010467	GO:0044444	GO:0009416
Singletons37893	GO:0015915	GO:0009845	GO:0005778
Singletons37916	GO:0010468	GO:0044424
Singletons38079	GO:0044464	GO:0009743
Singletons38082	GO:0010468	GO:0010087	GO:0043231	GO:0009566
Singletons38085	GO:0016788
Singletons38091	GO:0043231	GO:0003676	GO:0044444	GO:0004386
Singletons381	GO:0005488	GO:0000038	GO:0016713	GO:0043231
Singletons38208	GO:0005515	GO:0016020
Singletons38227	GO:0009642	GO:0005488	GO:0043231	GO:0010038	GO:0000302	GO:0016791	GO:0044446	GO:0044444	GO:0012505	GO:0016020
Singletons38237	GO:0006350
Singletons38268	GO:0050896	GO:0005618	GO:0016020	GO:0003824
Singletons38269	GO:0016020
Singletons38274	GO:0010017	GO:0006950	GO:0043231	GO:0030522
Singletons38386	GO:0044260	GO:0090304	GO:0040029
Singletons38444	GO:0016758	GO:0033692
Singletons38454	GO:0048856
Singletons38480	GO:0006810	GO:0046872	GO:0019866	GO:0009526	GO:0005215
Singletons38545	GO:0031461	GO:0005488
Singletons38943	GO:0044464
Singletons39024	GO:0006464	GO:0010033	GO:0007167	GO:0016020	GO:0032559	GO:0016772
Singletons39093	GO:0016787	GO:0044238
Singletons3912	GO:0046914	GO:0032446	GO:0009743	GO:0019787
Singletons39156	GO:0019897	GO:0023060
Singletons39184	GO:0009642	GO:0030528	GO:0043231	GO:0003676	GO:0031323	GO:0009408	GO:0001071	GO:0010557
Singletons3926	GO:0016884	GO:0006528	GO:0009642	GO:0009746	GO:0034285	GO:0009267
Singletons39293	GO:0048827	GO:0006259	GO:0009756	GO:0048572	GO:0031461	GO:0009640	GO:0019899	GO:0009526	GO:0016567	GO:0009793
Singletons39308	GO:0006464	GO:0007167	GO:0016020	GO:0032559	GO:0016772
Singletons39340	GO:0043231	GO:0003712	GO:0010038	GO:0009725	GO:0003676	GO:0010564	GO:0009743	GO:0010468	GO:0001071	GO:0006970	GO:0006351	GO:0048528
Singletons39541	GO:0009536
Singletons39668	GO:0005515	GO:0043231	GO:0009720	GO:0051707	GO:0009873	GO:0042743	GO:0010118	GO:0006970	GO:0042562	GO:0031090	GO:0006725	GO:0052482
Singletons39681	GO:0003774	GO:0044431	GO:0030198	GO:0016020	GO:0032559	GO:0000904
Singletons39786	GO:0016020
Singletons39788	GO:0006950	GO:0043231	GO:0048437	GO:0009639	GO:0010029
Singletons39843	GO:0030554	GO:0016667	GO:0005743
Singletons39888	GO:0050896	GO:0015082	GO:0044464	GO:0000041
Singletons39892	GO:0035091	GO:0005515	GO:0030117	GO:0043231	GO:0006901
Singletons3993	GO:0044238	GO:0044260
Singletons39939	GO:0044444	GO:0043229
Singletons40	GO:0043231	GO:0046872	GO:0006970	GO:0004697	GO:0009755	GO:0016020	GO:0032559	GO:0006464
Singletons4010	GO:0005576	GO:0005618	GO:0009532
Singletons40104	GO:0000902	GO:0042546	GO:0043231	GO:0034593	GO:0006996
Singletons40156	GO:0044267	GO:0043234
Singletons40957	GO:0003002	GO:0031981	GO:0046914	GO:0009743	GO:0022613	GO:0019843	GO:0009536	GO:0009887	GO:0015934	GO:0051169	GO:0003006	GO:0010467	GO:0065003	GO:0006950	GO:0016020
Singletons41145	GO:0051234	GO:0000904	GO:0019899	GO:0005576	GO:0016020	GO:0009536
Singletons41224	GO:0044238	GO:0031225	GO:0016798	GO:0043167	GO:0043231
Singletons41229	GO:0048827	GO:0009888	GO:0009683	GO:0009725	GO:0016829	GO:0070546	GO:0070547	GO:0010326	GO:0047635	GO:0010051	GO:0010015	GO:0070529	GO:0009630	GO:0048438	GO:0044424	GO:0009639	GO:0048037	GO:0009793
Singletons41439	GO:0015144	GO:0051707	GO:0043231	GO:0008643
Singletons41458	GO:0007275	GO:0006743	GO:0002094
Singletons41732	GO:0005488	GO:0050832	GO:0032446	GO:0012501	GO:0019787
Singletons41823	GO:0010468	GO:0009268	GO:0043231	GO:0010038
Singletons41883	GO:0044464
Singletons42	GO:0031981	GO:0046914	GO:0005515	GO:0017111	GO:0016020	GO:0007275	GO:0005840	GO:0015630	GO:0009856	GO:0005618	GO:0032559	GO:0000904	GO:0010038	GO:0012505
Singletons42247	GO:0044464
Singletons42365	GO:0009725	GO:0016020	GO:0044424	GO:0005488
Singletons42490	GO:0006464	GO:0004672	GO:0007167	GO:0016020	GO:0032559
Singletons42542	GO:0006952	GO:0016160	GO:0006468	GO:0005488	GO:0043231	GO:0005982	GO:0030312	GO:0004672	GO:0009933	GO:0023052	GO:0010073	GO:0044444	GO:0003006	GO:0016020
Singletons4282	GO:0017111
Singletons42842	GO:0016020
Singletons4288	GO:0043231
Singletons42951	GO:0000229	GO:0009536	GO:0043565	GO:0007004	GO:0006950
Singletons43071	GO:0006810	GO:0042625	GO:0046914	GO:0009526	GO:0005515	GO:0016020
Singletons43090	GO:0016020	GO:0071944
Singletons43147	GO:0015837	GO:0015171	GO:0009536
Singletons43266	GO:0046914
Singletons43336	GO:0000911	GO:0003777	GO:0043229	GO:0032502
Singletons43445	GO:0046914	GO:0016020	GO:0044434	GO:0009628	GO:0009579	GO:0006950	GO:0009987	GO:0003824	GO:0008152
Singletons43458	GO:0016020
Singletons43533	GO:0005488
Singletons43574	GO:0005488
Singletons43716	GO:0016020	GO:0016772
Singletons4376	GO:0006351	GO:0009653	GO:0043231
Singletons43961	GO:0007275
Singletons44061	GO:0009648	GO:0010101	GO:0000160	GO:0005488	GO:0043231	GO:0006800	GO:0009725	GO:0008219	GO:0042742	GO:0023033	GO:0006970	GO:0044271	GO:0000305
Singletons44071	GO:0032991	GO:0030312	GO:0003676	GO:0031981	GO:0046914	GO:0009532	GO:0000377	GO:0042623	GO:0006970	GO:0003006	GO:0032559
Singletons44084	GO:0004674	GO:0046872	GO:0009536	GO:0009755	GO:0016020	GO:0032559	GO:0006464
Singletons44233	GO:0009528	GO:0009534
Singletons44301	GO:0044464	GO:0006950	GO:0016831	GO:0019842
Singletons44348	GO:0051707	GO:0043231
Singletons44363	GO:0006090	GO:0009536	GO:0016744	GO:0006779	GO:0006721
Singletons44381	GO:0005088	GO:0000911	GO:0070882	GO:0043231	GO:0009791	GO:0044444
Singletons44385	GO:0043231
Singletons44395	GO:0044464
Singletons44495	GO:0009451	GO:0009536
Singletons44539	GO:0044464
Singletons44675	GO:0004468	GO:0009791	GO:0043543
Singletons45403	GO:0005773	GO:0006857	GO:0015198	GO:0031090	GO:0051707	GO:0015103
Singletons45405	GO:0017145	GO:0009756	GO:0009873	GO:0034285	GO:0004672	GO:0006970	GO:0032559	GO:0031090	GO:0048506	GO:0006464	GO:0009685
Singletons45659	GO:0048437	GO:0005488	GO:0031981	GO:0010468	GO:0009943	GO:0009887
Singletons45683	GO:0050896	GO:0032501	GO:0044464
Singletons4579	GO:0031981	GO:0005515	GO:0016020	GO:0000166	GO:0010360	GO:0004672	GO:0000904	GO:0009606	GO:0009881	GO:0009416	GO:0044444
Singletons4600	GO:0043231
Singletons46195	GO:0048827	GO:0005488	GO:0043231	GO:0009725	GO:0000902	GO:0070076	GO:0016573	GO:0003006
Singletons46237	GO:0005488	GO:0044271	GO:0009314	GO:0009608	GO:0042126	GO:0043231	GO:0044444	GO:0008940	GO:0016020
Singletons46399	GO:0045926	GO:0048437	GO:0043231	GO:0009743	GO:0010468	GO:0048559
Singletons46492	GO:0051707	GO:0006468	GO:0009725	GO:0007165	GO:0006950	GO:0016020	GO:0032559	GO:0004702
Singletons46599	GO:0009526	GO:0005488	GO:0004672
Singletons46613	GO:0044424
Singletons46621	GO:0006468	GO:0005488	GO:0050789	GO:0009845	GO:0010431	GO:0016301	GO:0016020	GO:0006950
Singletons4668	GO:0000166
Singletons46759	GO:0044238	GO:0004091
Singletons46898	GO:0006476	GO:0005488	GO:0043231	GO:0050789	GO:0016811	GO:0009292	GO:0009611	GO:0016564	GO:0016570	GO:0007275	GO:0006350
Singletons46935	GO:0005618
Singletons46971	GO:0043231
Singletons46978	GO:0016020	GO:0009536
Singletons46979	GO:0003006	GO:0044464
Singletons47071	GO:0007041	GO:0012505	GO:0005770	GO:0042598	GO:0016197	GO:0015031
Singletons47249	GO:0004175	GO:0010191	GO:0005618	GO:0003006	GO:0005576	GO:0009845
Singletons47297	GO:0009526	GO:0005488	GO:0004672	GO:0016020
Singletons47379	GO:0035251
Singletons47383	GO:0009908	GO:0032991	GO:0016020	GO:0043231	GO:0009720	GO:0048827	GO:0004672	GO:0001708	GO:0048878	GO:0046983	GO:0009411	GO:0010208	GO:0010051	GO:0043401	GO:0010232	GO:0042802	GO:0006950	GO:0004872
Singletons47621	GO:0016020	GO:0016862	GO:0043231
Singletons47813	GO:0005488
Singletons47959	GO:0016020
Singletons47964	GO:0009813	GO:0005515	GO:0010468	GO:0009640	GO:0006970	GO:0016604	GO:0009657	GO:0009743	GO:0006779
Singletons47986	GO:0019866	GO:0043231
Singletons48018	GO:0009987	GO:0044464
Singletons48060	GO:0048827	GO:0009888	GO:0043231	GO:0019684	GO:0010051	GO:0034641	GO:0043623	GO:0005737
Singletons48081	GO:0005488	GO:0043231	GO:0048507	GO:0045165	GO:0009755	GO:0065007	GO:0010093
Singletons48133	GO:0006760	GO:0005488	GO:0035251	GO:0044444	GO:0000919	GO:0010033
Singletons48135	GO:0004812	GO:0043231	GO:0006418	GO:0010038	GO:0032559
Singletons48160	GO:0044421	GO:0019538	GO:0004180	GO:0043401	GO:0005618	GO:0043231
Singletons48238	GO:0005488
Singletons48570	GO:0016020	GO:0044444	GO:0043231
Singletons4866	GO:0005737	GO:0043231
Singletons48864	GO:0009725	GO:0004175	GO:0019538	GO:0010101	GO:0005515	GO:0005618	GO:0043231	GO:0005576	GO:0044092
Singletons48916	GO:0043231	GO:0044238	GO:0005515	GO:0044237	GO:0009639
Singletons49039	GO:0009607	GO:0035251	GO:0016128	GO:0051553
Singletons49175	GO:0006952	GO:0005618	GO:0005488	GO:0048856	GO:0023052	GO:0009791	GO:0016020
Singletons49282	GO:0009536	GO:0005515	GO:0010431	GO:0007169	GO:0005982	GO:0009933	GO:0031224	GO:0016160	GO:0004674	GO:0032559	GO:0009845	GO:0050789	GO:0048869	GO:0006464	GO:0006950	GO:0010073
Singletons49347	GO:0048285	GO:0005488
Singletons49522	GO:0003676
Singletons49644	GO:0009725	GO:0009637	GO:0005515
Singletons49771	GO:0043231	GO:0003676	GO:0006641	GO:0001071	GO:0034285	GO:0006096	GO:0006351	GO:0009653
Singletons49958	GO:0044464	GO:0008152
Singletons49993	GO:0015020	GO:0043231	GO:0009832	GO:0010413
Singletons49994	GO:0009908	GO:0023033	GO:0031461	GO:0044238	GO:0050789	GO:0043170	GO:0009987	GO:0006952	GO:0005488
Singletons50027	GO:0009642	GO:0005249	GO:0009725	GO:0048588	GO:0048511	GO:0006970	GO:0005515	GO:0000166	GO:0030001	GO:0016020
Singletons50061	GO:0034968	GO:0016108	GO:0048229	GO:0010468	GO:0009908	GO:0018024	GO:0010346	GO:0005634
Singletons50150	GO:0015915	GO:0009845	GO:0005778
Singletons50177	GO:0045489	GO:0043231	GO:0048513	GO:0016741
Singletons5038	GO:0005488
Singletons50481	GO:0003676
Singletons50504	GO:0009725	GO:0005488	GO:0043231	GO:0017111
Singletons50754	GO:0043231	GO:0044444
Singletons50812	GO:0004672	GO:0016020
Singletons50856	GO:0010468	GO:0009725	GO:0006970	GO:0006350
Singletons50875	GO:0005488	GO:0048856	GO:0016570	GO:0007275
Singletons51031	GO:0030312
Singletons51086	GO:0044260	GO:0007275	GO:0004672	GO:0044238	GO:0050794	GO:0006950	GO:0005488	GO:0044444
Singletons51117	GO:0006952	GO:0030528	GO:0043231	GO:0003676	GO:0010468	GO:0009553	GO:0010050	GO:0009908	GO:0001071	GO:0009555	GO:0016020
Singletons51245	GO:0009718	GO:0043231	GO:0010467	GO:0016791	GO:0001071	GO:0016021	GO:0010182	GO:0006970	GO:0034645	GO:0006801	GO:0009725	GO:0005488
Singletons51309	GO:0046914	GO:0016567	GO:0009743	GO:0051707	GO:0012501	GO:0016020	GO:0019787
Singletons51432	GO:0043231	GO:0003676	GO:0010468	GO:0009908	GO:0001071	GO:0006350
Singletons51438	GO:0051707	GO:0044464	GO:0015075
Singletons51630	GO:0033554	GO:0006970	GO:0043231	GO:0004396	GO:0009411
Singletons51664	GO:0006379	GO:0016891	GO:0003006	GO:0009791	GO:0051301	GO:0006259	GO:0030422	GO:0016604	GO:0002252	GO:0048856	GO:0009790	GO:0003723	GO:0035196	GO:0045087
Singletons51683	GO:0010468
Singletons51713	GO:0044464
Singletons51825	GO:0016020	GO:0010038	GO:0009536
Singletons51896	GO:0009888	GO:0023033	GO:0016020	GO:0004672	GO:0032412	GO:0001708	GO:0006468	GO:0009555	GO:0033554	GO:0005488	GO:0009581	GO:0002218
Singletons51978	GO:0019842	GO:0016831	GO:0006950	GO:0044464
Singletons52039	GO:0006259	GO:0016763	GO:0009725	GO:0005488	GO:0006464	GO:0006950	GO:0043231
Singletons52057	GO:0016726	GO:0006090	GO:0052592	GO:0009532	GO:0042221
Singletons5207	GO:0009664	GO:0005618	GO:0008152
Singletons52103	GO:0034062	GO:0006351	GO:0003676	GO:0001071	GO:0043231
Singletons52156	GO:0048856
Singletons52279	GO:0005488
Singletons52284	GO:0009767	GO:0009526	GO:0006754	GO:0009535
Singletons52440	GO:0009888	GO:0010051	GO:0048827	GO:0003006	GO:0009536	GO:0009451
Singletons52455	GO:0046906	GO:0003676	GO:0001071	GO:0009642	GO:0003006	GO:0009791	GO:0009534
Singletons52730	GO:0060255	GO:0019941	GO:0006464	GO:0044464	GO:0019787
Singletons529	GO:0030312	GO:0032535	GO:0008154	GO:0005515	GO:0044444	GO:0009653	GO:0003006	GO:0005886
Singletons52922	GO:0043170
Singletons52953	GO:0043234	GO:0005515	GO:0016020	GO:0015031
Singletons53009	GO:0019787
Singletons53127	GO:0009908	GO:0048511	GO:0009605	GO:0005515	GO:0043161	GO:0009639	GO:0009902	GO:0010468	GO:0010118	GO:0009648	GO:0016604	GO:0031461	GO:0009881	GO:0019787	GO:0050794	GO:0005886	GO:0044444	GO:0043269
Singletons53934	GO:0043231
Singletons53964	GO:0004553	GO:0005488	GO:0006970	GO:0005618	GO:0009814	GO:0031225	GO:0050832	GO:0043231	GO:0005576
Singletons54029	GO:0010035	GO:0042126	GO:0006950	GO:0043231	GO:0009987
Singletons54204	GO:0044464
Singletons54227	GO:0016755	GO:0010038	GO:0052482	GO:0043043	GO:0046914	GO:0002376	GO:0019762	GO:0009699	GO:0044444	GO:0016020
Singletons54263	GO:0033205	GO:0015300	GO:0009926	GO:0000902	GO:0045229	GO:0042802	GO:0001738	GO:0048764	GO:0032386	GO:0048527	GO:0003006	GO:0000578
Singletons54279	GO:0043231	GO:0042802	GO:0010074	GO:0010015	GO:0046983	GO:0003006	GO:0010467
Singletons54354	GO:0043231	GO:0044444
Singletons54392	GO:0005488	GO:0043231	GO:0016620	GO:0010017	GO:0006950
Singletons54406	GO:0043231	GO:0007167	GO:0032501	GO:0009755	GO:0016301	GO:0030246	GO:0016020	GO:0032559	GO:0006464
Singletons54473	GO:0009653	GO:0016301	GO:0042221	GO:0005515	GO:0016020	GO:0003006	GO:0009791	GO:0007169	GO:0048507	GO:0009628	GO:0006950	GO:0009987
Singletons54475	GO:0015149	GO:0008645	GO:0044446	GO:0009791	GO:0031090	GO:0005773
Singletons54502	GO:0042742	GO:0005488	GO:0004672	GO:0006468	GO:0016020
Singletons54518	GO:0050896	GO:0044432	GO:0005515	GO:0044267	GO:0009534	GO:0016020
Singletons54521	GO:0006304	GO:0040029	GO:0003824	GO:0005634
Singletons54540	GO:0006073	GO:0005618	GO:0048316	GO:0035251	GO:0009536	GO:0005985	GO:0006950
Singletons54683	GO:0016160	GO:0005488	GO:0009532	GO:0009409	GO:0009526	GO:0009608	GO:0016301
Singletons54756	GO:0001071	GO:0010015	GO:0044464
Singletons5545	GO:0044464
Singletons5693	GO:0005488
Singletons5721	GO:0043231	GO:0033036	GO:0046907	GO:0012505	GO:0016020
Singletons6060	GO:0050896	GO:0022820	GO:0016020	GO:0048229
Singletons6085	GO:0042742	GO:0004672	GO:0006468	GO:0016020	GO:0032559
Singletons6092	GO:0006351	GO:0030528	GO:0009642	GO:0043231	GO:0010557	GO:0003006	GO:0034285	GO:0010468	GO:0001071	GO:0009648	GO:0006970	GO:0042802	GO:0003677	GO:0048506	GO:0009887	GO:0009738	GO:0016049
Singletons64820	GO:0016020
Singletons6671	GO:0016301
Singletons6739	GO:0031461	GO:0005488
Singletons68267	GO:0070646	GO:0019783	GO:0048608	GO:0048827	GO:0043231	GO:0009791
Singletons70042	GO:0043231	GO:0023033	GO:0048573	GO:0048572	GO:0031461	GO:0009640	GO:0007602	GO:0005515	GO:0019897
Singletons7014	GO:0043178	GO:0009611	GO:0043161	GO:0016020	GO:0009639	GO:0040007	GO:0000152	GO:0051707	GO:0009755	GO:0045013	GO:0031461	GO:0042562	GO:0009555	GO:0019787	GO:0010167	GO:0048437	GO:0006952	GO:0010102	GO:0009267
Singletons7027	GO:0051707
Singletons7145	GO:0005488	GO:0043231	GO:0009725	GO:0010468	GO:0001071	GO:0043392
Singletons71506	GO:0016020	GO:0051234	GO:0009536	GO:0019899
Singletons72313	GO:0016020	GO:0005275	GO:0043231
Singletons7277	GO:0048856	GO:0007275
Singletons7390	GO:0016020	GO:0005275	GO:0009536
Singletons747	GO:0043231	GO:0010160	GO:0010468	GO:0004386	GO:0006350	GO:0006970	GO:0048527	GO:0009738	GO:0042623	GO:0005488	GO:0044444	GO:0016568
Singletons7474	GO:0009987	GO:0050896	GO:0006810	GO:0015405	GO:0016020
Singletons7552	GO:0016773	GO:0016310	GO:0032559	GO:0019318	GO:0044424
Singletons7564	GO:0005488	GO:0043231	GO:0009725	GO:0010468	GO:0001071	GO:0043392
Singletons7719	GO:0005488	GO:0043231
Singletons7787	GO:0034968	GO:0043231	GO:0016108	GO:0048229	GO:0010468	GO:0009908	GO:0018024	GO:0010346
Singletons78302	GO:0009607	GO:0035251	GO:0016128	GO:0051553	GO:0044464
Singletons79195	GO:0017111	GO:0009536	GO:0032559
Singletons7924	GO:0016020
Singletons85663	GO:0048513	GO:0009725	GO:0003002	GO:0005488	GO:0030528	GO:0001071	GO:0009790
Singletons85742	GO:0009526	GO:0009534
Singletons86565	GO:0048827	GO:0006952	GO:0044267	GO:0030312	GO:0031981	GO:0009933	GO:0009536	GO:0009408	GO:0010073	GO:0031647	GO:0006970	GO:0005515	GO:0009791	GO:0016020	GO:0015031	GO:0032559	GO:0051592
Singletons8719	GO:0009653	GO:0016301	GO:0023033	GO:0006955	GO:0044464	GO:0048513	GO:0050794	GO:0004872	GO:0006952
Singletons8772	GO:0004872	GO:0006464	GO:0016301	GO:0006950	GO:0007167	GO:0032559
Singletons88051	GO:0016604	GO:0003676	GO:0050896	GO:0005515
Singletons8908	GO:0005856	GO:0003779	GO:0043412	GO:0003824	GO:0051693
Singletons8975	GO:0043231	GO:0004386	GO:0006970	GO:0048527	GO:0009738	GO:0044446	GO:0016481	GO:0016568
Singletons8999	GO:0009267	GO:0009532	GO:0016879	GO:0006525	GO:0032559
Singletons90042	GO:0044464	GO:0003824
Singletons9028	GO:0006464	GO:0004672	GO:0016020	GO:0032559
Singletons9040	GO:0009526
Singletons90515	GO:0006464	GO:0043401	GO:0004672	GO:0043231	GO:0016020	GO:0032559
Singletons92447	GO:0009526	GO:0009534	GO:0000229
Singletons92724	GO:0005543	GO:0009534	GO:0016020	GO:0005099
Singletons93328	GO:0016798	GO:0044238	GO:0044464	GO:0043167
Singletons9353	GO:0009630	GO:0009900	GO:0031325	GO:0007602	GO:0005515	GO:0043231	GO:0006555	GO:0009566	GO:0010468	GO:0001071	GO:0009640	GO:0003676	GO:0010029	GO:0010017	GO:0006950	GO:0010476	GO:0006779	GO:0048437
Singletons93572	GO:0043401	GO:0004672	GO:0043231	GO:0016020	GO:0032559
Singletons9360	GO:0009536	GO:0005515	GO:0003006	GO:0001708	GO:0007169	GO:0005982	GO:0009933	GO:0031224	GO:0016160	GO:0004674	GO:0009555	GO:0006950	GO:0010073
Singletons9390	GO:0003676	GO:0017111	GO:0032559
Singletons93953	GO:0008194	GO:0005975
Singletons95759	GO:0009451	GO:0009536
Singletons95902	GO:0009536
Singletons96080	GO:0005488	GO:0004702	GO:0043231	GO:0009733	GO:0023014
Singletons9629	GO:0015405	GO:0017111	GO:0016020
Singletons97363	GO:0009526	GO:0046914	GO:0003676	GO:0017111	GO:0009292	GO:0032559
Singletons97555	GO:0009534
Singletons98073	GO:0046914
Singletons9879	GO:0044237	GO:0004672	GO:0005789	GO:0004519	GO:0005488	GO:0030968
Singletons98898	GO:0046872	GO:0005773	GO:0006857	GO:0015198	GO:0031090	GO:0051707	GO:0015103
Singletons9914	GO:0005488	GO:0043392	GO:0043231	GO:0032446	GO:0009408
