# Supplementary material for: Genetic Divergence between Camellia sinensis and Its Wild Relatives Revealed via Genome-Wide SNPs from RAD Sequencing
Source: PLoS One. 2016 Mar 10;11(3):e0151424. doi: 10.1371/journal.pone.0151424 (PMC4786323; doi:10.1371/journal.pone.0151424)
Supplement: S7 Table — (XLSX) [file pone.0151424.s010.xlsx]

## Sheet: Sheet1
Category	Sub-category	Number of genes	Percent of genes (%)
Cellular Component	GO:0005623 cell	504	79.7468
	GO:0044464 cell part	504	79.7468
	GO:0043226 organelle	350	55.3797
	GO:0044422 organelle part	109	17.2468
	GO:0031975 envelope	41	6.48734
	GO:0032991 macromolecular complex	38	6.01266
	GO:0031974 membrane-enclosed lumen	24	3.79747
	GO:0005576 extracellular region	14	2.21519
	GO:0044421 extracellular region part	1	0.158228
Biological Process	GO:0009987 cellular process	332	52.5316
	GO:0008152 metabolic process	291	46.0443
	GO:0050896 response to stimulus	262	41.4557
	GO:0032502 developmental process	195	30.8544
	GO:0032501 multicellular organismal process	176	27.8481
	GO:0065007 biological regulation	164	25.9494
	GO:0043473 pigmentation	137	21.6772
	GO:0000003 reproduction	96	15.1899
	GO:0022414 reproductive process	96	15.1899
	GO:0051179 localization	70	11.0759
	GO:0016043 cellular component organization	68	10.7595
	GO:0051234 establishment of localization	68	10.7595
	GO:0051704 multi-organism process	65	10.2848
	GO:0010926 anatomical structure formation	18	2.8481
	GO:0040007 growth	16	2.53165
	GO:0044085 cellular component biogenesis	14	2.21519
	GO:0002376 immune system process	13	2.05696
	GO:0016265 death	7	1.10759
	GO:0048511 rhythmic process	6	0.949367
	GO:0022610 biological adhesion	1	0.158228
Molecular Function	GO:0005488 binding	314	49.6835
	GO:0003824 catalytic activity	266	42.0886
	GO:0005215 transporter activity	40	6.32911
	GO:0030528 transcription regulator activity	17	2.68987
	GO:0060089 molecular transducer activity	16	2.53165
	GO:0030234 enzyme regulator activity	6	0.949367
	GO:0005198 structural molecule activity	1	0.158228
	GO:0016209 antioxidant activity	1	0.158228
	GO:0045182 translation regulator activity	1	0.158228
