# Supplementary material for: Genetic Divergence between Camellia sinensis and Its Wild Relatives Revealed via Genome-Wide SNPs from RAD Sequencing
Source: PLoS One. 2016 Mar 10;11(3):e0151424. doi: 10.1371/journal.pone.0151424 (PMC4786323; doi:10.1371/journal.pone.0151424)
Supplement: S8 Table — (XLSX) [file pone.0151424.s011.xlsx]

## Sheet: non-synonymous substitutions
Tag ID	Unigene ID	Triplet coding containing the first genotype of SNP locus	Translated amino acid from the triplet coding containing the first genotype of SNP locus	Triplet coding containing the second genotype of SNP locus	Translated amino acid from the triplet coding containing thesecond genotype of SNP locus	Genotype change at SNP locus
Tea_244762	Singletons50571	CTT	Leucine	CCT	Proline	T->C
Tea_262647	Singletons38237	AGT	Serine	AGG	Arginine	T->G
Tea_284571	Singletons54354	CTT	Leucine	ATT	Isoleucine	C->A
Tea_287656	Singletons54540	CCT	Proline	CAT	Histidine	C->A
Tea_290874	Singletons54683	CAG	Glutamine	CCG	Proline	A->C
Tea_290883	Singletons9360	TCA	Serine	ACA	Threonine	T->A
Tea_291711	Singletons7058	ATG	Methionine	CTG	Leucine	A->C
Tea_293120	Singletons1284	CTG	Leucine	CCG	Proline	T->C
Tea_294739	Singletons31754	AAT	Asparagine	ACT	Threonine	A->C
Tea_294844	Singletons4600	CCA	Proline	CAA	Glutamine	C->A
Tea_294861	Singletons35044	GAG	Glutamic Acid	AAG	Lysine	G->A
Tea_294945	Singletons120065	TTC	Phenylalanine	CTC	Leucine	T->C
Tea_295703	Singletons15888	GGC	Glycine	AGC	Serine	G->A
Tea_295976	Singletons45293	GCA	Alanine	GTA	Valine	C->T
Tea_296321	Singletons46885	CGT	Arginine	TGT	Cysteine	C->T
Tea_296799	Singletons112069	AAG	Lysine	GAG	Glutamic Acid	A->G
Tea_297701	Singletons39736	TTG	Leucine	TTT	Phenylalanine	G->T
Tea_298178	Singletons19704	GTT	Valine	GGT	Glycine	T->G
Tea_298271	Singletons41697	CAG	Glutamine	CTG	Leucine	A->T
Tea_298436	Singletons39156	TCA	Serine	GCA	Alanine	T->G
Tea_298442	Singletons40541	CAA	Glutamine	CTA	Leucine	A->T
Tea_298657	Singletons45405	GTG	Valine	ATG	Methionine	G->A
Tea_298973	Singletons43533	GCG	Alanine	GAG	Glutamic Acid	C->A
Tea_298987	Singletons125735	CCA	Proline	ACA	Threonine	C->A
Tea_299222	Singletons44539	GCA	Alanine	ACA	Threonine	G->A
Tea_299241	Singletons34936	GTG	Valine	GCG	Alanine	T->C
Tea_299323	Singletons33807	GGG	Glycine	TGG	Tryptophan	G->T
Tea_299422	Singletons49039	CCG	Proline	CTG	Leucine	C->T
Tea_299455	Cluster399_Consensus1	GTT	Valine	CTT	Leucine	G->C
Tea_299707	Singletons7145	AGT	Serine	TGT	Cysteine	A->T
Tea_300042	Singletons124364	GTG	Valine	GGG	Glycine	T->G
Tea_300546	Singletons46195	CGT	Arginine	CAT	Histidine	G->A
Tea_300841	Singletons33012	CAC	Histidine	CCC	Proline	A->C
Tea_301014	Singletons25297	AAT	Asparagine	CAT	Histidine	A->C
Tea_301115	Singletons38079	CCA	Proline	CGA	Arginine	C->G
Tea_301168	Singletons53592	TCT	Serine	GCT	Alanine	T->G
Tea_301200	Singletons7924	AAT	Asparagine	CAT	Histidine	A->C
Tea_301355	Singletons11614	ACC	Threonine	CCC	Proline	A->C
Tea_301375	Singletons1451	ATC	Isoleucine	CTC	Leucine	A->C
Tea_301698	Singletons45226	CGT	Arginine	AGT	Serine	C->A
Tea_301861	Singletons47297	AAT	Asparagine	ATT	Isoleucine	A->T
Tea_302229	Singletons35713	CAT	Histidine	CCT	Proline	A->C
Tea_302257	Singletons46759	GGG	Glycine	AGG	Arginine	G->A
Tea_302901	Singletons16019	AAG	Lysine	ACG	Threonine	A->C
Tea_302919	Singletons17404	TCG	Serine	GCG	Alanine	T->G
Tea_303029	Singletons47071	CTG	Leucine	CCG	Proline	T->C
Tea_303080	Singletons32880	ATG	Methionine	ATA	Isoleucine	G->A
Tea_303120	Singletons15849	CTT	Leucine	CGT	Arginine	T->G
Tea_303445	Singletons14018	CAA	Glutamine	CCA	Proline	A->C
Tea_303625	Singletons53213	CAG	Glutamine	CCG	Proline	A->C
Tea_303662	Singletons43071	GAC	Aspartic Acid	AAC	Asparagine	G->A
Tea_303779	Singletons122475	ACG	Threonine	CCG	Proline	A->C
Tea_303790	Singletons38269	GTT	Valine	GGT	Glycine	T->G
Tea_303866	Singletons118015	GTG	Valine	ATG	Methionine	G->A
Tea_304219	Singletons38048	ATA	Isoleucine	CTA	Leucine	A->C
Tea_304241	Singletons122836	ATG	Methionine	ATC	Isoleucine	G->C
Tea_304334	Singletons38545	AAC	Asparagine	AGC	Serine	A->G
Tea_304414	Singletons10371	GTT	Valine	CTT	Leucine	G->C
Tea_304418	Singletons10286	GAG	Glutamic Acid	GGG	Glycine	A->G
Tea_304490	Singletons117834	GAG	Glutamic Acid	AAG	Lysine	G->A
Tea_304567	Singletons39308	CCG	Proline	GCG	Alanine	C->G
Tea_304596	Singletons35348	TTT	Phenylalanine	CTT	Leucine	T->C
Tea_304701	Singletons118955	CAG	Glutamine	CCG	Proline	A->C
Tea_304939	Singletons24310	TCG	Serine	TTG	Leucine	C->T
Tea_304957	Singletons37893	CTT	Leucine	CAT	Histidine	T->A
Tea_304968	Singletons5028	CCG	Proline	GCG	Alanine	C->G
Tea_305030	Singletons13284	GAT	Aspartic Acid	GGT	Glycine	A->G
Tea_305190	Singletons52156	AGC	Serine	GGC	Glycine	A->G
Tea_305349	Singletons42906	GCA	Alanine	GTA	Valine	C->T
Tea_305396	Singletons29808	ACG	Threonine	ATG	Methionine	C->T
Tea_305397	Singletons48250	TTA	Leucine	TTC	Phenylalanine	A->C
Tea_305475	Singletons124526	ATG	Methionine	ATC	Isoleucine	G->C
Tea_305670	Singletons27006	CAT	Histidine	CCT	Proline	A->C
Tea_305717	Singletons123727	ATT	Isoleucine	CTT	Leucine	A->C
Tea_305981	Singletons19895	GCG	Alanine	TCG	Serine	G->T
Tea_306103	Singletons44267	ATC	Isoleucine	CTC	Leucine	A->C
Tea_306272	Singletons98073	CTT	Leucine	TTT	Phenylalanine	C->T
Tea_306279	Singletons27077	AAG	Lysine	GAG	Glutamic Acid	A->G
Tea_306315	Singletons52518	CGC	Arginine	AGC	Serine	C->A
Tea_306328	Singletons125802	TTT	Phenylalanine	CTT	Leucine	T->C
Tea_306445	Singletons206	TCT	Serine	TTT	Phenylalanine	C->T
Tea_306449	Singletons25757	ATT	Isoleucine	TTT	Phenylalanine	A->T
Tea_306484	Singletons4090	ACG	Threonine	ATG	Methionine	C->T
Tea_306625	Singletons7225	AAT	Asparagine	AGT	Serine	A->G
Tea_306986	Singletons16240	CAT	Histidine	TAT	Tyrosine	C->T
Tea_307425	Singletons8718	AGG	Arginine	GGG	Glycine	A->G
Tea_307454	Singletons52959	TAT	Tyrosine	GAT	Aspartic Acid	T->G
Tea_307508	Singletons41704	GTA	Valine	CTA	Leucine	G->C
Tea_307523	Singletons24945	CAC	Histidine	CTC	Leucine	A->T
Tea_308099	Singletons43336	ACA	Threonine	AAA	Lysine	C->A
Tea_308172	Singletons22306	GCC	Alanine	GGC	Glycine	C->G
Tea_308332	Singletons2245	CCA	Proline	CTA	Leucine	C->T
Tea_308378	Singletons5109	CAT	Histidine	CAA	Glutamine	T->A
Tea_308410	Singletons49920	TTA	Leucine	TCA	Serine	T->C
Tea_308444	Singletons93593	ACA	Threonine	GCA	Alanine	A->G
Tea_308514	Singletons18591	TCG	Serine	TTG	Leucine	C->T
Tea_308542	Singletons22678	GTT	Valine	GGT	Glycine	T->G
Tea_308736	Singletons15417	GCA	Alanine	GTA	Valine	C->T
Tea_308853	Singletons16216	ATA	Isoleucine	ATG	Methionine	A->G
Tea_308869	Singletons117518	AAA	Lysine	AGA	Arginine	A->G
Tea_308918	Singletons34509	GCT	Alanine	CAC	Histidine	T->C
Tea_309017	Singletons35069	AAA	Lysine	AAC	Asparagine	A->C
Tea_309192	Singletons7751	CCA	Proline	ACA	Threonine	C->A
Tea_309273	Singletons26727	CTC	Leucine	ATC	Isoleucine	C->A
Tea_309417	Singletons120925	GTT	Valine	ATT	Isoleucine	G->A
Tea_309418	Singletons113571	CTT	Leucine	TCT	Serine	T->C
Tea_309424	Singletons33423	ACC	Threonine	GCC	Alanine	A->G
Tea_121721	Singletons6739	AAA	Lysine	AAC	Asparagine	A->C
Tea_122723	Cluster1130_Consensus1	ACG	Threonine	GCG	Alanine	A->G
Tea_220753	Singletons9879	GAA	Glutamic Acid	AAA	Lysine	G->A
Tea_285720	Singletons125615	GTA	Valine	ATA	Isoleucine	G->A
Tea_288384	Singletons48018	TGA	Stop	TGG	Tryptophan	A->G
Tea_289111	Singletons12892	TAC	Tyrosine	TCC	Serine	A->C
Tea_289908	Singletons22911	GGA	Glycine	TGA	Stop	G->T
Tea_290640	Singletons54576	AGT	Serine	AGA	Arginine	T->A
Tea_290851	Singletons115892	AAA	Lysine	AGA	Arginine	A->G
Tea_291017	Singletons52579	GTA	Valine	TTA	Leucine	G->T
Tea_293086	Singletons31586	GGA	Glycine	AGA	Arginine	G->A
Tea_293303	Singletons40	CCT	Proline	CTT	Leucine	C->T
Tea_293734	Singletons51239	ACA	Threonine	TCA	Serine	A->T
Tea_293943	Singletons8331	TTT	Phenylalanine	TTG	Leucine	T->G
Tea_294247	Singletons18177	AAG	Lysine	ACG	Threonine	A->C
Tea_294903	Singletons122324	TTG	Leucine	TTT	Phenylalanine	G->T
Tea_295428	Singletons46935	GAG	Glutamic Acid	AAG	Lysine	G->A
Tea_295621	Singletons34169	AAC	Asparagine	CAC	Histidine	A->C
Tea_295747	Singletons37419	AAG	Lysine	ACG	Threonine	A->C
Tea_295982	Cluster883_Consensus1	GGA	Glycine	TGA	Stop	G->T
Tea_297654	Singletons2824	GAG	Glutamic Acid	GAC	Aspartic Acid	G->C
Tea_298104	Singletons8772	AAT	Asparagine	AAA	Lysine	T->A
Tea_298263	Singletons19310	TTT	Phenylalanine	TAT	Tyrosine	T->A
Tea_298931	Singletons116028	AAT	Asparagine	AAG	Lysine	T->G
Tea_299192	Singletons33691	TCG	Serine	ACG	Threonine	T->A
Tea_299526	Singletons26065	GGA	Glycine	TGA	Stop	G->T
Tea_299573	Singletons51978	GGA	Glycine	TGA	Stop	G->T
Tea_299919	Singletons27312	GTT	Valine	GCT	Alanine	T->C
Tea_300016	Singletons122314	TCG	Serine	TAG	Stop	C->A
Tea_300510	Singletons43762	GGA	Glycine	TGA	Stop	G->T
Tea_300562	Singletons122105	CGG	Arginine	TGG	Tryptophan	C->T
Tea_300817	Singletons15849	TCG	Serine	TTG	Leucine	C->T
Tea_300987	Singletons48144	CAA	Glutamine	CCA	Proline	A->C
Tea_301554	Singletons10651	CTG	Leucine	CGG	Arginine	T->G
Tea_301608	Singletons39372	TCG	Serine	TTG	Leucine	C->T
Tea_301687	Singletons49771	GAA	Glutamic Acid	GAC	Aspartic Acid	A->C
Tea_301843	Singletons125638	AAG	Lysine	AGG	Arginine	A->G
Tea_301933	Singletons34059	GCA	Alanine	GAA	Glutamic Acid	C->A
Tea_301971	Singletons124985	AAC	Asparagine	AAG	Lysine	C->G
Tea_302209	Singletons49972	TTT	Phenylalanine	CTT	Leucine	T->C
Tea_302286	Singletons64656	GAG	Glutamic Acid	GAT	Aspartic Acid	G->T
Tea_302344	Singletons107977	AAT	Asparagine	AAG	Lysine	T->G
Tea_302427	Singletons12253	GAT	Aspartic Acid	GAG	Glutamic Acid	T->G
Tea_302434	Singletons122193	AAG	Lysine	AGG	Arginine	A->G
Tea_302707	Singletons54392	GAA	Glutamic Acid	GAC	Aspartic Acid	A->C
Tea_302817	Singletons125997	CTG	Leucine	CGG	Arginine	T->G
Tea_302873	Singletons15338	CTG	Leucine	CGG	Arginine	T->G
Tea_303025	Singletons25277	GGA	Glycine	AGA	Arginine	G->A
Tea_303026	Singletons14644	GAA	Glutamic Acid	GCA	Alanine	A->C
Tea_303069	Singletons25757	TCG	Serine	TTG	Leucine	C->T
Tea_303537	Singletons8863	ATG	Methionine	ATA	Isoleucine	G->A
Tea_303694	Singletons51086	GAT	Aspartic Acid	GAG	Glutamic Acid	T->G
Tea_303701	Singletons63358	GCT	Alanine	CCG	Proline	T->C
Tea_303704	Singletons38943	AAG	Lysine	CAG	Glutamine	A->C
Tea_303826	Singletons40617	GGA	Glycine	TGA	Stop	G->T
Tea_303835	Singletons44348	TGG	Tryptophan	TTG	Leucine	G->T
Tea_303949	Singletons14570	ACT	Threonine	ATT	Isoleucine	C->T
Tea_303993	Cluster1386_Consensus1	TCT	Serine	TTT	Phenylalanine	C->T
Tea_304020	Singletons9575	ATG	Methionine	AGG	Arginine	T->G
Tea_304037	Singletons16144	GGA	Glycine	TGA	Stop	G->T
Tea_304057	Singletons18390	GTG	Valine	GGG	Glycine	T->G
Tea_304203	Singletons126282	GAC	Aspartic Acid	AAC	Asparagine	G->A
Tea_304275	Singletons16050	TTC	Phenylalanine	TTA	Leucine	C->A
Tea_304463	Singletons122210	TAT	Tyrosine	TAG	Stop	T->G
Tea_304768	Singletons52922	AGG	Arginine	ATG	Methionine	G->T
Tea_304807	Singletons5028	TGT	Cysteine	TTT	Phenylalanine	G->T
Tea_304895	Singletons37916	GAT	Aspartic Acid	AAT	Asparagine	G->A
Tea_304923	Singletons124936	ATG	Methionine	ACG	Threonine	T->C
Tea_304997	Singletons2201	ACG	Threonine	ATG	Methionine	C->T
Tea_305059	Singletons14530	ACC	Threonine	CCC	Proline	A->C
Tea_305173	Singletons37864	ACT	Threonine	TCT	Serine	A->T
Tea_305220	Singletons116288	GGG	Glycine	GTG	Valine	G->T
Tea_305287	Singletons113473	ATG	Methionine	CTG	Leucine	A->C
Tea_305297	Singletons47383	AAC	Asparagine	ACC	Threonine	A->C
Tea_305609	Singletons115488	AGT	Serine	AGA	Arginine	T->A
Tea_305625	Singletons125264	GAA	Glutamic Acid	AAA	Lysine	G->A
Tea_305640	Singletons52279	AAC	Asparagine	AAA	Lysine	C->A
Tea_306051	Singletons26057	ATT	Isoleucine	ATG	Methionine	T->G
Tea_306066	Singletons113469	GGG	Glycine	GTG	Valine	G->T
Tea_306070	Singletons111493	CGG	Arginine	TGG	Tryptophan	C->T
Tea_306100	Singletons11263	GAG	Glutamic Acid	GAT	Aspartic Acid	G->T
Tea_306214	Singletons125672	TTA	Leucine	TTT	Phenylalanine	A->T
Tea_306252	Singletons43450	TAG	Stop	TAC	Tyrosine	G->C
Tea_306391	Singletons86565	GGG	Glycine	AAC	Asparagine	G->A
Tea_306480	Singletons39892	CAC	Histidine	CCC	Proline	A->C
Tea_306621	Singletons31139	GGT	Glycine	AGT	Serine	G->A
Tea_306686	Singletons43890	GAG	Glutamic Acid	GAT	Aspartic Acid	G->T
Tea_306799	Singletons91138	GGT	Glycine	CGA	Arginine	T->C
Tea_306898	Singletons108474	CAG	Glutamine	AAG	Lysine	C->A
Tea_307122	Singletons54398	GAC	Aspartic Acid	GAG	Glutamic Acid	C->G
Tea_307237	Singletons38463	GAT	Aspartic Acid	AAT	Asparagine	G->A
Tea_307377	Singletons38079	TAC	Tyrosine	CAC	Histidine	T->C
Tea_307483	Singletons21804	GAC	Aspartic Acid	GCC	Alanine	A->C
Tea_307501	Singletons19079	GAG	Glutamic Acid	GAC	Aspartic Acid	G->C
Tea_307580	Singletons27409	TTC	Phenylalanine	TTA	Leucine	C->A
Tea_307906	Singletons52505	GGT	Glycine	AGT	Serine	G->A
Tea_307995	Singletons32181	AAA	Lysine	AAC	Asparagine	A->C
Tea_308203	Singletons23344	GAT	Aspartic Acid	GTT	Valine	A->T
Tea_308321	Singletons120331	TTG	Leucine	TTC	Phenylalanine	G->C
Tea_308366	Singletons7501	TAT	Tyrosine	TGT	Cysteine	A->G
Tea_308482	Singletons48836	ATG	Methionine	ACG	Threonine	T->C
Tea_308493	Singletons8641	TAT	Tyrosine	TCT	Serine	A->C
Tea_308554	Singletons32150	AAA	Lysine	AGA	Arginine	A->G
Tea_308590	Singletons41883	ATT	Isoleucine	GTT	Valine	A->G
Tea_308616	Singletons19791	CAA	Glutamine	GAA	Glutamic Acid	C->G
Tea_308770	Singletons11005	GCC	Alanine	ACC	Threonine	G->A
Tea_308804	Singletons25908	GTC	Valine	GCC	Alanine	T->C
Tea_308825	Singletons120230	CAC	Histidine	CGC	Arginine	A->G
Tea_308846	Singletons122350	TCT	Serine	CCT	Proline	T->C
Tea_308926	Singletons16442	GGA	Glycine	GAA	Glutamic Acid	G->A
Tea_308961	Singletons4579	AAA	Lysine	AAT	Asparagine	A->T
Tea_308981	Singletons7719	GCT	Alanine	ACT	Threonine	G->A
Tea_309027	Singletons24202	CAG	Glutamine	TAG	Stop	C->T
Tea_309108	Singletons115970	AAT	Asparagine	TAT	Tyrosine	A->T
Tea_309134	Singletons21196	TTG	Leucine	ATG	Methionine	T->A
Tea_309322	Singletons39340	CTT	Leucine	GTT	Valine	C->G
Tea_309338	Singletons52342	CCT	Proline	ACT	Threonine	C->A
Tea_309440	Singletons30334	ACC	Threonine	CCC	Proline	A->C
Tea_309479	Singletons39681	CAA	Glutamine	CTA	Leucine	A->T
Tea_289858	Singletons92724	TCT	Serine	TTT	Phenylalanine	C->T
Tea_299208	Singletons67885	GAA	Glutamic Acid	TAA	Stop	G->T
Tea_304254	Singletons81416	CTG	Leucine	GTG	Valine	C->G
Tea_307690	Singletons113287	AAC	Asparagine	AGC	Serine	A->G
Tea_286548	Singletons88050	GAT	Aspartic Acid	GAA	Glutamic Acid	T->A
Tea_294167	Singletons110257	GAA	Glutamic Acid	GCA	Alanine	A->C
Tea_297692	Singletons72337	AAG	Lysine	AGG	Arginine	A->G
Tea_303934	Singletons70042	TGG	Tryptophan	TTG	Leucine	G->T
Tea_304026	Singletons79195	AAT	Asparagine	AAG	Lysine	T->G
Tea_308305	Singletons61607	AAG	Lysine	CAG	Glutamine	A->C
Tea_308342	Singletons65143	AGG	Arginine	TGG	Tryptophan	A->T

## Sheet: synonymous substitutions
Tag ID	Unigene ID	Triplet coding containing the first genotype of SNP locus	Triplet coding containing the second genotype of SNP locus	Translated amino acid from the triplet coding containing the non-synonymous substitution	Genotype change at SNP locus
Tea_237799	Singletons45	GGT	GGG	Glycine	T->G
Tea_275530	Singletons53947	GGT	GGG	Glycine	T->G
Tea_280679	Singletons8719	TCC	TCT	Serine	C->T
Tea_288785	Singletons30505	TCA	TCG	Serine	A->G
Tea_290522	Singletons48060	TCT	TCG	Serine	T->G
Tea_294242	Singletons27093	CTA	CTG	Leucine	A->G
Tea_294583	Singletons15986	TCA	TCG	Serine	A->G
Tea_294818	Singletons50240	CCT	CCC	Proline	T->C
Tea_294868	Singletons32892	CCC	CCT	Proline	C->T
Tea_294947	Singletons37006	AAC	AAT	Asparagine	C->T
Tea_295145	Singletons22178	TCA	TCC	Serine	A->C
Tea_295356	Singletons14544	CTT	CTC	Leucine	T->C
Tea_295512	Singletons48133	TCA	TCC	Serine	A->C
Tea_295666	Singletons52855	TCA	TCC	Serine	A->C
Tea_297481	Singletons125994	CTA	CTC	Leucine	A->C
Tea_297550	Singletons125993	TCA	TCT	Serine	A->T
Tea_297735	Singletons24679	GGA	GGG	Glycine	A->G
Tea_298110	Singletons28724	AAT	AAC	Asparagine	T->C
Tea_298765	Singletons122584	CTG	CTA	Leucine	G->A
Tea_298770	Singletons39843	CAT	CAC	Histidine	T->C
Tea_299264	Singletons116985	GCA	GCG	Alanine	A->G
Tea_299488	Singletons14799	TCG	TCC	Serine	G->C
Tea_300263	Singletons15978	CGA	AGA	Arginine	C->A
Tea_300547	Cluster469_Consensus1	TCC	TCA	Serine	C->A
Tea_300658	Singletons43716	TTA	TTG	Leucine	A->G
Tea_300704	Singletons12743	GCT	GCG	Alanine	T->G
Tea_301133	Singletons22060	TTC	TTT	Phenylalanine	C->T
Tea_301484	Singletons125672	GAA	GAG	Glutamic Acid	A->G
Tea_301841	Singletons19973	CCG	CCA	Proline	G->A
Tea_301914	Singletons44363	GGA	GGG	Glycine	A->G
Tea_302167	Singletons4668	TCA	TCC	Serine	A->C
Tea_302722	Singletons34282	GAT	GAC	Aspartic Acid	T->C
Tea_302963	Singletons42542	TCA	TCC	Serine	A->C
Tea_302969	Singletons48916	AGA	CGA	Arginine	A->C
Tea_303102	Singletons27740	ACC	ACA	Threonine	C->A
Tea_303270	Singletons39541	CAG	CAA	Glutamine	G->A
Tea_303373	Singletons18253	TTG	TTA	Leucine	G->A
Tea_303419	Singletons119203	AAG	AAA	Lysine	G->A
Tea_303427	Singletons125023	TCA	TCC	Serine	A->C
Tea_303485	Singletons1566	AGG	AGA	Arginine	G->A
Tea_303501	Singletons24176	AAG	AAA	Lysine	G->A
Tea_303602	Singletons37363	CTA	CTG	Leucine	A->G
Tea_303654	Singletons24257	GCG	GCA	Alanine	G->A
Tea_303723	Singletons10524	GCC	GCT	Alanine	C->T
Tea_303805	Singletons6417	TCC	TCA	Serine	C->A
Tea_304038	Singletons125637	CTA	CTG	Leucine	A->G
Tea_304060	Singletons951	TCA	TCC	Serine	A->C
Tea_304077	Singletons34257	TCA	TCG	Serine	A->G
Tea_304503	Singletons38386	AGA	CGA	Arginine	A->C
Tea_304601	Singletons49282	TTC	TTT	Phenylalanine	C->T
Tea_304727	Singletons50556	TCA	TCG	Serine	A->G
Tea_304888	Singletons124304	AGA	AGG	Arginine	A->G
Tea_305007	Singletons120936	GTT	GTC	Valine	T->C
Tea_305036	Singletons49993	CAG	CAA	Glutamine	G->A
Tea_305114	Singletons3496	ACG	ACA	Threonine	G->A
Tea_305171	Singletons1604	TTA	TTG	Leucine	A->G
Tea_305238	Singletons33981	TCA	TCG	Serine	A->G
Tea_305255	Singletons123156	TCC	TCA	Serine	C->A
Tea_305257	Singletons123758	TCA	TCC	Serine	A->C
Tea_305298	Singletons115421	TCT	TCG	Serine	T->G
Tea_305338	Singletons54287	AGT	AGC	Serine	T->C
Tea_305515	Singletons125209	AGA	CGA	Arginine	A->C
Tea_305673	Singletons46971	CCG	CCA	Proline	G->A
Tea_305747	Singletons125792	TTG	TTA	Leucine	G->A
Tea_305770	Singletons44071	CCG	CCA	Proline	G->A
Tea_305835	Singletons53127	GGA	GGG	Glycine	A->G
Tea_305848	Singletons12807	GTC	GTT	Valine	C->T
Tea_305880	Singletons42231	TCA	TCC	Serine	A->C
Tea_305883	Singletons31464	TCT	TCG	Serine	T->G
Tea_305989	Singletons32654	GCT	GCC	Alanine	T->C
Tea_306064	Singletons123571	ACA	ACT	Threonine	A->T
Tea_306492	Singletons51031	CAA	CAG	Glutamine	A->G
Tea_306510	Singletons93572	CAC	CAT	Histidine	C->T
Tea_306642	Singletons54105	TCA	TCC	Serine	A->C
Tea_306665	Singletons39184	GGG	GGT	Glycine	G->T
Tea_306731	Singletons37370	TCA	TCT	Serine	A->T
Tea_306803	Singletons93953	CCA	CCG	Proline	A->G
Tea_306910	Singletons34246	GGA	GGG	Glycine	A->G
Tea_307141	Singletons14214	ACT	ACC	Threonine	T->C
Tea_307189	Singletons52284	TAT	TAC	Tyrosine	T->C
Tea_307228	Singletons108670	ACT	ACG	Threonine	T->G
Tea_307325	Singletons37401	GTC	GTT	Valine	C->T
Tea_307471	Singletons97363	TCG	TCA	Serine	G->A
Tea_307530	Singletons32037	ATT	ATC	Isoleucine	T->C
Tea_307542	Singletons39308	ACA	ACG	Threonine	A->G
Tea_307687	Singletons31414	TCC	TCT	Serine	C->T
Tea_307802	Singletons46613	CTC	CTT	Leucine	C->T
Tea_307909	Singletons19450	AAC	AAT	Asparagine	C->T
Tea_307956	Singletons10718	GCT	GCC	Alanine	T->C
Tea_308058	Singletons121922	TTC	TTT	Phenylalanine	C->T
Tea_308063	Singletons124825	GGT	GGG	Glycine	T->G
Tea_308353	Singletons4681	GCA	GCG	Alanine	A->G
Tea_308359	Singletons51896	ATA	ATT	Isoleucine	A->T
Tea_308548	Singletons15202	GAC	GAT	Aspartic Acid	C->T
Tea_308593	Singletons34169	GAT	GAC	Aspartic Acid	T->C
Tea_308653	Singletons41930	TGT	TGC	Cysteine	T->C
Tea_308862	Singletons114814	TCA	TCG	Serine	A->G
Tea_308909	Singletons11525	GTC	GTA	Valine	C->A
Tea_309135	Singletons120520	AGA	AGG	Arginine	A->G
Tea_309168	Singletons45066	TCG	TCA	Serine	G->A
Tea_309247	Singletons39668	CAC	CAT	Histidine	C->T
Tea_309249	Singletons115461	GGT	GGC	Glycine	T->C
Tea_309312	Singletons16971	CGT	CGG	Arginine	T->G
Tea_309318	Singletons36645	ATT	ATC	Isoleucine	T->C
Tea_309459	Singletons28129	GAG	GAA	Glutamic Acid	G->A
Tea_309481	Singletons8975	GAG	GAA	Glutamic Acid	G->A
Tea_261431	Singletons124546	ACC	ACT	Threonine	C->T
Tea_286507	Singletons28730	TCA	TCT	Serine	A->T
Tea_287134	Singletons40931	CCC	CCT	Proline	C->T
Tea_287223	Singletons24135	GTT	GTA	Valine	T->A
Tea_291381	Singletons26346	GGA	GGG	Glycine	A->G
Tea_291678	Singletons24119	GCA	GCC	Alanine	A->C
Tea_292013	Singletons54798	TTC	TTT	Phenylalanine	C->T
Tea_292159	Singletons32991	GAA	GAG	Glutamic Acid	A->G
Tea_293491	Singletons26488	GCG	GCT	Alanine	G->T
Tea_293729	Singletons18608	GCA	GCG	Alanine	A->G
Tea_294566	Singletons33910	GAT	GAC	Aspartic Acid	T->C
Tea_294648	Singletons36757	TTG	CTG	Leucine	T->C
Tea_294929	Singletons30196	ACG	ACA	Threonine	G->A
Tea_295281	Singletons53948	TCT	TCG	Serine	T->G
Tea_295610	Singletons7136	CTA	TTA	Leucine	C->T
Tea_295936	Singletons13341	ATT	ATA	Isoleucine	T->A
Tea_296070	Singletons116922	TCC	TCT	Serine	C->T
Tea_296865	Singletons47634	GAT	GAC	Aspartic Acid	T->C
Tea_296979	Singletons4864	CAC	CAT	Histidine	C->T
Tea_297460	Singletons54816	ACA	ACT	Threonine	A->T
Tea_297806	Singletons42474	GGG	GGC	Glycine	G->C
Tea_298049	Singletons47379	TTG	CTG	Leucine	T->C
Tea_298115	Singletons49273	GCG	GCT	Alanine	G->T
Tea_298168	Singletons90042	TTG	CTG	Leucine	T->C
Tea_298207	Singletons10348	TCA	TCG	Serine	A->G
Tea_298358	Singletons47959	CAC	CAT	Histidine	C->T
Tea_298467	Singletons40957	CCC	CCA	Proline	C->A
Tea_298790	Singletons159	ACC	ACT	Threonine	C->T
Tea_299692	Singletons5554	ATC	ATT	Isoleucine	C->T
Tea_300065	Singletons35713	ATT	ATA	Isoleucine	T->A
Tea_301331	Singletons26527	GGT	GGG	Glycine	T->G
Tea_301429	Singletons24650	GGG	GGA	Glycine	G->A
Tea_301534	Singletons52989	GAT	GAC	Aspartic Acid	T->C
Tea_301964	Singletons49407	CTC	CTT	Leucine	C->T
Tea_302067	Singletons23006	ATC	ATA	Isoleucine	C->A
Tea_302812	Singletons14076	TTG	TTA	Leucine	G->A
Tea_302823	Singletons114472	GCT	GCG	Alanine	T->G
Tea_302852	Singletons10237	GCT	GCG	Alanine	T->G
Tea_302880	Singletons116050	GCG	GCA	Alanine	G->A
Tea_302888	Singletons15799	GAG	GAA	Glutamic Acid	G->A
Tea_303115	Singletons44028	CGA	CGG	Arginine	A->G
Tea_303228	Singletons33811	TTT	TTC	Phenylalanine	T->C
Tea_303250	Singletons122907	ATT	ATC	Isoleucine	T->C
Tea_303456	Singletons28523	GCG	GCA	Alanine	G->A
Tea_303816	Singletons45791	CGC	CGT	Arginine	C->T
Tea_303847	Singletons10484	CTG	CTT	Leucine	G->T
Tea_304044	Cluster402_Consensus1	CTT	CTC	Leucine	T->C
Tea_304165	Singletons16536	ACG	ACA	Threonine	G->A
Tea_304343	Singletons116908	GCC	GCT	Alanine	C->T
Tea_304377	Singletons110256	GAT	GAC	Aspartic Acid	T->C
Tea_304682	Singletons49852	GTA	GTG	Valine	A->G
Tea_304738	Singletons52250	GTT	GTC	Valine	T->C
Tea_304813	Singletons21823	CTG	TTG	Leucine	C->T
Tea_304828	Singletons104042	ACA	ACG	Threonine	A->G
Tea_304850	Singletons32669	TGT	TGC	Cysteine	T->C
Tea_304907	Singletons126001	TTT	TTC	Phenylalanine	T->C
Tea_304921	Singletons121437	TTG	TTA	Leucine	G->A
Tea_305172	Singletons119929	GCG	GCA	Alanine	G->A
Tea_305269	Singletons71506	AAG	AAA	Lysine	G->A
Tea_305556	Singletons123156	ACG	ACT	Threonine	G->T
Tea_305665	Singletons110685	CAT	CAC	Histidine	T->C
Tea_305769	Singletons381	TCG	TCT	Serine	G->T
Tea_306045	Singletons52560	ACA	ACG	Threonine	A->G
Tea_306153	Singletons52953	CAA	CAG	Glutamine	A->G
Tea_306193	Singletons4010	GGT	GGC	Glycine	T->C
Tea_306393	Singletons35193	GGG	GGA	Glycine	G->A
Tea_307072	Singletons112759	TAC	TAT	Tyrosine	C->T
Tea_307137	Singletons54502	TTG	TTA	Leucine	G->A
Tea_307258	Singletons22025	ATC	ATT	Isoleucine	C->T
Tea_307337	Singletons54227	TTC	TTT	Phenylalanine	C->T
Tea_307365	Singletons39888	TCT	TCA	Serine	T->A
Tea_307500	Singletons29998	TCA	TCG	Serine	A->G
Tea_307678	Singletons124143	CTT	CTC	Leucine	T->C
Tea_307713	Singletons121224	CTT	CTC	Leucine	T->C
Tea_307770	Singletons117226	GGA	GGC	Glycine	A->C
Tea_307786	Singletons10601	GAA	GAG	Glutamic Acid	A->G
Tea_307886	Singletons30367	CCC	CCT	Proline	C->T
Tea_307955	Singletons120065	AAG	AAA	Lysine	G->A
Tea_308049	Singletons27423	GAG	GAA	Glutamic Acid	G->A
Tea_308160	Singletons125015	TCG	TCT	Serine	G->T
Tea_308270	Singletons50045	AAA	AAG	Lysine	A->G
Tea_308287	Singletons38480	CTA	CTT	Leucine	A->T
Tea_308311	Singletons5207	CCG	CCT	Proline	G->T
Tea_308446	Singletons10341	TAT	TAC	Tyrosine	T->C
Tea_308508	Singletons2273	ACT	ACA	Threonine	T->A
Tea_308788	Singletons28475	GTT	GTG	Valine	T->G
Tea_308859	Singletons126114	GGG	GGC	Glycine	G->C
Tea_308874	Singletons47142	GCG	GCA	Alanine	G->A
Tea_309088	Singletons15417	ATA	ATT	Isoleucine	A->T
Tea_309327	Singletons7564	TTG	CTG	Leucine	T->C
Tea_309480	Singletons101069	CGG	CGA	Arginine	G->A
Tea_309493	Singletons41732	TTA	TTG	Leucine	A->G
Tea_309495	Singletons115769	TAT	TAC	Tyrosine	T->C
Tea_309504	Singletons8259	TAC	TAT	Tyrosine	C->T
Tea_309504	Singletons11265	TAC	TAT	Tyrosine	C->T
Tea_294248	Singletons105192	TCG	TCA	Serine	G->A
Tea_295594	Singletons103254	TCC	TCT	Serine	C->T
Tea_297827	Singletons105106	TTC	TTT	Phenylalanine	C->T
Tea_301848	Singletons88051	CCA	CCG	Proline	A->G
Tea_302073	Singletons92447	TCC	TCA	Serine	C->A
Tea_305970	Singletons95759	CAA	CAG	Glutamine	A->G
Tea_307694	Singletons107506	CAC	CAT	Histidine	C->T
Tea_307759	Singletons65645	TCG	TCA	Serine	G->A
Tea_308918	Singletons34509	GCT	GCC	Alanine	T->C
Tea_309418	Singletons113571	CTT	CTC	Leucine	T->C
Tea_303701	Singletons63358	GCT	GCC	Alanine	T->C
Tea_306391	Singletons86565	GGG	GGA	Glycine	G->A
Tea_306799	Singletons91138	GGT	GGC	Glycine	T->C
