# Supplementary material for: Genetic Divergence between Camellia sinensis and Its Wild Relatives Revealed via Genome-Wide SNPs from RAD Sequencing
Source: PLoS One. 2016 Mar 10;11(3):e0151424. doi: 10.1371/journal.pone.0151424 (PMC4786323; doi:10.1371/journal.pone.0151424)
Supplement: S10 Table — (XLSX) [file pone.0151424.s013.xlsx]

## Sheet: Sheet1
Tag ID	RAD tag sequence	SNP position	Genotyping methods	Ctl-1	Ctl-2	Ctl-3	Ccc-1	Ccc-2	Ccc-3	Ccc-4	Ctb	Ctg	Css-1	Css-2	Css-3	Css-4	Css-5	Css-6	Csa-1	Csa-2	Csa-3
Tea_300658	AATTCTATGCATTCTTCCTTGAATATGGATTTRGCTGCAAG	33	Genotypes from RAD-Seq	A	A	A	-	A	R	-	A	A	A	A	A	A	A	A	A	A	A
			Genotypes validation	A	A	A	○	A	A	A	A	A	A	A	A	A	A	A	A	A	A
Tea_301446	AATTCACCTAATGGAGACTTTTCCATTCATATTCAAGATTW	41	Genotypes from RAD-Seq	A	A	A	A	A	W	A	A	A	A	A	A	A	A	A	A	A	A
			Genotypes validation	A	A	A	○	○	W	A	A	A	A	A	A	A	A	A	A	A	A
Tea_301608	AATTCAAAGGCRAGCTGTCCTCTGATTTGGATGAACCAATC	12	Genotypes from RAD-Seq	A	A	-	A	A	A	A	R	A	G	G	G	G	-	G	G	G	G
			Genotypes validation	A	○	A	A	A	A	A	R	A	G	G	G	G	G	G	G	G	G
Tea_302550	AATTCCTTTAAATTGTTGAATACAATTYATGTGAATGAGAC	28	Genotypes from RAD-Seq	C	C	C	-	C	C	C	Y	-	-	T	T	T	T	T	T	T	T
			Genotypes validation	C	○	C	C	C	C	C	T	C	-	○	T	T	T	T	T	T	T
Tea_302823	AATTCMGCTCTCCATTTATCATATTGAGACCCAAGAAGTAC	6	Genotypes from RAD-Seq	A	A	A	A	A	A	A	A	-	A	A	M	A	A	A	A	A	A
			Genotypes validation	A	○	A	A	A	A	A	A	A	A	A	M	A	A	A	A	A	A
Tea_303948	AATTCAATATCCATYTCATAACATAATTTCAACTATAGTCT	15	Genotypes from RAD-Seq	C	C	C	C	-	-	C	T	C	-	T	T	T	T	Y	C	T	Y
			Genotypes validation	C	C	C	C	○	○	C	T	C	T	T	T	T	○	T	○	T	C
Tea_303956	AATTCTCCCTTAACCCCAACCTTCMAAATCTTGTTTCCTTT	25	Genotypes from RAD-Seq	C	C	C	C	C	C	C	C	C	C	C	M	C	C	C	C	C	C
			Genotypes validation	C	C	C	C	C	C	C	C	C	C	C	C	C	C	C	C	C	C
Tea_296903	AATTCATTCCAAATACGTATTAAGACGATTTAGATCARCAA	38	Genotypes from RAD-Seq	G	R	-	A	R	A	A	A	-	-	A	A	A	A	A	A	A	A
			Genotypes validation	G	R	A	A	R	A	A	A	A	A	A	A	A	A	A	A	A	A
Tea_296913	AATTCCTTTATGAATATGCATGTTGTTGCCCTCCCCGRTAT	38	Genotypes from RAD-Seq	A	A	A	A	A	A	A	A	A	A	A	A	A	A	A	G	G	G
			Genotypes validation	A	A	A	○	A	A	○	A	A	A	A	A	A	A	G	○	G	G
Tea_297534	AATTCTGTAATTGATGATTTGCATTCCCGTGARGATCGTAA	33	Genotypes from RAD-Seq	A	A	A	-	A	A	A	A	-	A	A	R	G	A	R	A	A	R
			Genotypes validation	A	A	A	A	A	A	A	A	A	A	A	R	G	A	R	○	A	G
Tea_296219	AATTCCCTAACTGGGTGTGCCTGAATGTACCGTTYGAATCA	35	Genotypes from RAD-Seq	C	C	Y	C	C	C	C	C	C	C	C	C	C	C	C	C	C	C
			Genotypes validation	C	C	Y	○	C	C	○	○	C	C	C	C	C	C	C	C	○	C
Tea_298380	AATTCGAACCAATAARCATTGAAAATGAGGTGATCGAATTC	16	Genotypes from RAD-Seq	A	A	-	R	A	A	G	A	A	-	A	A	A	A	A	A	A	A
			Genotypes validation	○	A	A	R	A	A	○	A	A	A	A	A	A	A	A	A	A	A
Tea_298263	AATTCGATCAWACCCATCTAAAGCTTCAAGGAGTGCTTGGT	11	Genotypes from RAD-Seq	A	A	A	-	A	-	A	W	A	-	A	A	A	A	A	-	W	A
			Genotypes validation	A	A	A	A	A	A	A	W	A	T	A	A	A	A	A	A	W	A
Tea_298271	AATTCACATGAAGATAAACAGAAATTTTCTCWGTCCTTATC	32	Genotypes from RAD-Seq	A	A	-	A	A	A	A	A	A	-	-	A	W	A	A	A	A	A
			Genotypes validation	A	A	A	A	A	A	A	A	A	T	A	A	W	A	A	A	A	A
Tea_298765	AATTCCAAAGACCAGGATCAGTTCTTCCAGCTRGTTAAAAA	33	Genotypes from RAD-Seq	A	A	A	-	A	-	A	A	A	-	G	G	G	G	G	-	G	R
			Genotypes validation	A	A	A	A	A	A	A	A	A	G	G	G	G	G	G	G	G	R
Tea_299488	AATTCSCAGCAACAAATCCCCAAATCTTCCATTGTTGTTGA	6	Genotypes from RAD-Seq	G	G	G	G	G	-	G	G	G	G	G	S	G	-	G	G	G	G
			Genotypes validation	G	G	G	G	G	G	G	G	G	G	G	S	G	G	G	G	G	G
Tea_299891	AATTCAAAATGGATRTGTCTTGACAAACATCCCACACATTT	15	Genotypes from RAD-Seq	G	G	-	R	R	G	A	G	-	-	G	G	G	G	G	G	G	G
			Genotypes validation	G	G	G	R	R	G	G	G	G	G	G	G	G	G	G	G	G	G
Tea_286507	AATTCTGCCTCCCAGAATAATGACCCAAACTAATWGAATTT	35	Genotypes from RAD-Seq	T	T	T	T	-	-	T	-	T	T	-	T	T	T	T	A	T	T
			Genotypes validation	T	T	T	T	T	T	T	○	T	T	T	T	T	T	T	A	T	T
Tea_294945	AATTCCAAGCYTCATCTTTGTCCTCAACCATCTCGACATAA	11	Genotypes from RAD-Seq	T	T	T	T	T	T	-	T	T	C	T	T	T	T	T	T	T	T
			Genotypes validation	T	T	T	T	T	T	○	T	T	Y	T	T	T	T	T	T	T	T
Tea_295982	AATTCMTTCTCTCCTTCCAATGGCCTCCCAGATACCCACCC	6	Genotypes from RAD-Seq	C	-	-	C	C	C	C	C	C	C	C	M	C	C	C	C	C	C
			Genotypes validation	C	M	C	C	C	C	C	C	C	C	C	C	C	C	C	C	C	C
Tea_294683	AATTCGTATTCGAAGAGTTTTGGAGCGTTGRAGTGAGAAAA	31	Genotypes from RAD-Seq	G	G	G	-	G	G	G	G	-	-	R	G	R	G	G	G	G	G
			Genotypes validation	G	G	G	G	G	G	G	G	G	G	R	G	R	G	G	○	○	G
Tea_294591	AATTCAGTGGTCRCTTTCTAGAAGAAAATCAGGATCAACTG	13	Genotypes from RAD-Seq	G	-	G	G	G	G	G	G	G	G	G	R	G	G	G	G	G	G
			Genotypes validation	G	A	G	G	G	G	G	G	G	G	○	○	G	G	G	G	G	G
Tea_292013	AATTCGGTTCACACCCAACATCAATCATCTCTGCRAAAACA	35	Genotypes from RAD-Seq	R	G	-	G	G	G	-	-	G	G	G	G	G	G	G	G	-	G
			Genotypes validation	R	G	G	G	G	G	G	G	G	G	G	G	G	G	G	G	G	G
Tea_280141	AATTCATGTGCTGACGAGAACGGTAATGAAAATGAAGTYAG	39	Genotypes from RAD-Seq	T	T	-	-	-	T	T	T	-	T	T	T	T	T	T	Y	T	T
			Genotypes validation	T	T	T	T	○	T	T	○	○	T	T	T	T	T	T	Y	T	T
Tea_294868	AATTCATCCCYTTTGCTCTCAGATCATCTGCTGGAAGCACC	11	Genotypes from RAD-Seq	T	T	T	T	T	T	T	Y	-	C	C	C	C	-	C	C	C	C
			Genotypes validation	T	T	T	T	T	T	○	○	T	C	C	C	C	C	C	C	C	C
Tea_304699	AATTCGTCAGGAAGTTCTTCATTTCRGTTTGAGTTGTCAAA	26	Genotypes from RAD-Seq	G	G	-	G	G	G	G	G	G	R	G	-	G	G	G	-	G	G
			Genotypes validation	G	G	G	G	G	G	G	G	G	R	A	G	G	G	G	G	G	G
Tea_305283	AATTCCCTAGGGAAAAAGYTTCGCCTACTATCACAGTTGCC	19	Genotypes from RAD-Seq	C	C	C	C	C	C	C	C	C	C	C	C	C	C	C	T	T	Y
			Genotypes validation	C	C	C	C	C	C	C	C	C	C	C	C	C	C	C	T	T	Y
Tea_305298	AATTCKTACTATTTACATGGGTATTGGGCTGGATTGGTGGA	6	Genotypes from RAD-Seq	T	T	T	T	T	T	T	T	T	-	K	T	T	-	T	T	T	T
			Genotypes validation	T	T	T	T	T	T	T	T	T	T	K	T	T	T	T	T	T	T
Tea_305506	AATTCAYGTCCTTTTAGATAGTGTTTATGCTTGAATAAGTG	7	Genotypes from RAD-Seq	T	T	T	T	T	T	T	T	T	C	C	Y	T	T	Y	T	T	Y
			Genotypes validation	T	T	T	T	T	T	T	T	T	C	C	A	T	T	Y	T	T	○
Tea_306191	AATTCATCATCGACTCTYCTAAATTTCCAATCGACCCATCA	18	Genotypes from RAD-Seq	C	C	C	C	C	C	C	C	C	C	C	Y	C	C	C	C	C	C
			Genotypes validation	C	C	C	C	C	C	C	C	C	C	C	T	C	C	C	C	C	C
Tea_300576	AATTCCTGGTTTGATTTGGGGKATGGAGAAATTGGAAGTTC	22	Genotypes from RAD-Seq	T	T	T	T	T	K	T	T	T	-	T	T	T	T	T	T	T	T
			Genotypes validation	T	T	T	T	T	T	T	T	T	T	T	T	T	T	T	T	T	T
Tea_303052	AATTCCACCCGCAGTGCGTCACGAACCCGCCTACTGACTSA	40	Genotypes from RAD-Seq	C	C	C	C	C	-	C	C	C	-	C	S	S	G	S	C	C	C
			Genotypes validation	C	C	C	C	C	C	C	C	C	G	G	G	S	G	C	C	C	C
Tea_303755	AATTCTCCCCAACCGATTTGTTWCGCCTCAATCCAAAGACA	23	Genotypes from RAD-Seq	T	T	-	-	T	T	T	T	T	T	-	W	W	-	W	T	T	T
			Genotypes validation	T	T	T	T	T	T	T	T	T	T	A	W	W	A	T	T	T	T
Tea_296329	AATTCCCTCTGCCTTTTTGAACTAGGGCMACTTGGTTGATA	29	Genotypes from RAD-Seq	A	A	A	A	A	C	A	A	A	A	A	A	A	A	A	A	A	A
			Genotypes validation	A	○	A	A	A	C	A	A	A	A	A	A	A	A	A	A	A	A
Tea_306731	AATTCAACCAATACTTACATCCATTCAATTTTCWCGTCAAT	34	Genotypes from RAD-Seq	T	T	T	-	T	T	T	T	T	W	T	W	T	W	W	T	T	W
			Genotypes validation	T	T	T	T	T	T	T	T	T	W	T	W	T	W	T	T	T	T
Tea_121721	AATTCCTATGCCCTTCATAAGCTAGTGGCTCTTCGAGKTTC	38	Genotypes from RAD-Seq	T	T	T	T	-	T	K	T	K	T	K	T	T	T	T	-	T	T
			Genotypes validation	T	T	T	T	○	○	K	T	○	T	T	T	T	T	T	T	T	T
Tea_122723	AATTCTTGCCTATTTGAGCATTTCCGTGCGYCTCAACAGAG	31	Genotypes from RAD-Seq	T	T	Y	-	Y	Y	C	T	T	T	T	T	T	T	T	T	T	T
			Genotypes validation	T	T	Y	C	Y	Y	Y	T	T	T	T	T	T	T	T	T	T	T
Tea_286606	AATTCTTATMACTGGAACCATGTTTCATAGTTTGTTTGTAA	10	Genotypes from RAD-Seq	C	C	-	C	A	C	C	-	C	C	C	C	C	C	C	C	C	C
			Genotypes validation	C	C	C	C	M	C	C	C	C	C	C	C	C	C	C	C	C	C
Tea_287134	AATTCCAATCTATCTTATCAATATGAATGTCRGGATTGGGC	32	Genotypes from RAD-Seq	R	A	-	-	A	-	A	A	A	G	A	R	R	G	G	A	A	R
			Genotypes validation	R	A	A	A	A	A	G	A	A	G	G	R	R	G	A	A	A	R
Tea_304239	AATTCAAGAAGCATACCAGGTCAGTACRCCTTTATCTCCAC	28	Genotypes from RAD-Seq	G	G	G	G	R	-	G	-	G	G	G	G	G	G	G	-	G	G
			Genotypes validation	G	G	G	G	R	G	G	○	G	G	G	G	G	G	G	○	G	G
Tea_304596	AATTCCTCAGAAACTCAAAATAATGATACACAAAGCYTTGA	37	Genotypes from RAD-Seq	Y	Y	T	-	T	-	T	T	T	T	T	T	T	T	T	T	T	T
			Genotypes validation	Y	T	T	○	T	T	T	T	T	T	T	T	T	T	T	T	T	T
Tea_307241	AATTCCATAAATTTTTCGCCTCAACYGTTTCAGAGTGGCCA	26	Genotypes from RAD-Seq	C	C	-	-	Y	-	C	C	C	C	C	C	C	C	C	C	C	C
			Genotypes validation	C	C	C	C	Y	T	C	C	C	C	C	C	C	C	C	C	C	C
Tea_307743	AATTCRTAAGAGTTAAACTATGCAGCCCAATTGACCAAGCA	6	Genotypes from RAD-Seq	A	A	A	A	A	A	A	R	A	R	G	-	G	G	G	G	G	G
			Genotypes validation	A	G	A	A	A	A	A	R	A	R	R	G	G	G	G	G	G	G
Tea_307759	AATTCRATGATTTCAGGGTACTCAAAGATGGGTTTTGCAGG	6	Genotypes from RAD-Seq	A	R	-	A	R	-	A	R	R	-	G	-	G	G	G	G	G	G
			Genotypes validation	A	G	A	A	R	A	G	R	○	G	G	G	G	G	G	G	G	G
Tea_307787	AATTCTCTGTAGAATCRTCATTATCTTCCCAGAACAATGAT	17	Genotypes from RAD-Seq	A	A	A	-	-	A	A	-	A	-	A	R	A	A	R	A	A	R
			Genotypes validation	A	A	A	A	A	A	A	A	A	A	A	A	A	A	R	A	A	R
Tea_307831	AATTCTTCGATCAGATCCGAACAATGTAGGCTTYGACGTGC	34	Genotypes from RAD-Seq	T	T	T	T	-	T	T	T	T	Y	T	Y	Y	T	T	T	T	T
			Genotypes validation	T	○	T	T	○	T	T	T	○	Y	○	Y	Y	T	T	T	T	T
Tea_307999	AATTCGATATCTCYGGTTCTTCAGCAACTGGGTTCCGATTG	14	Genotypes from RAD-Seq	C	C	-	Y	Y	Y	Y	C	C	C	C	C	C	C	C	C	C	C
			Genotypes validation	C	C	C	Y	Y	Y	Y	C	○	C	C	C	C	C	C	C	C	○
Tea_308203	AATTCCGTCCATAAAATATAAGCTCTGGATCATGAAWCCGT	37	Genotypes from RAD-Seq	A	W	A	T	T	T	T	W	A	T	T	T	T	T	T	T	T	T
			Genotypes validation	A	T	A	T	T	T	T	W	○	T	T	T	T	T	T	T	T	T
Tea_308204	AATTCATTAATGTCGCAATGAGCATKGACCCCAAGTGGAAG	26	Genotypes from RAD-Seq	T	T	T	T	T	T	T	T	T	T	T	K	T	K	K	T	T	T
			Genotypes validation	T	T	T	T	T	T	T	T	T	T	T	T	T	K	K	T	T	T
Tea_308223	AATTCCAGATTCCGGAGAGAAATCCGAYCGGTCTTCGAGGG	28	Genotypes from RAD-Seq	T	T	T	C	Y	Y	Y	T	C	T	T	T	T	T	T	T	T	T
			Genotypes validation	T	T	T	Y	Y	Y	T	T	○	T	T	T	T	T	T	T	T	T
Note：
Letters in green table cell indicate the genotypes from RAD-Seq were consistent with that from Sanger sequencing.
Letters in blue table cell indicate Sanger sequencing of the SNP locus in corresponding tea accessions failed.
Letters in pueple table cell indicate the genotypes from RAD-Seq were inconsistent with that from Sanger sequencing.
Letters in pink table cell indicate Sanger sequencing of the SNP locus in corresponding tea accessions for the missing genotyping from RAD-Seq were successful.
