# Supplementary material for: Genetic Divergence between Camellia sinensis and Its Wild Relatives Revealed via Genome-Wide SNPs from RAD Sequencing
Source: PLoS One. 2016 Mar 10;11(3):e0151424. doi: 10.1371/journal.pone.0151424 (PMC4786323; doi:10.1371/journal.pone.0151424)
Supplement: S11 Table — (XLSX) [file pone.0151424.s014.xlsx]

## Sheet: Sheet1
Tag_ID	SNP_position	Polymorphism_information	πwild	πcultivar	LOD	Ctl_1	Ctl_2	Ctl_3	Ccc_1	Ccc_2	Ccc_3	Ccc_4	Ctg	Ctb	Css_1	Css_2	Css_3	Css_4	Css_5	Css_6	Csa_1	Csa_2	Csa_3
Tea_22923	27	R: (A/G)	0.25	0	1	A	A	A	A	A	A	A	G	A	A	A	A	A	A	A	A	A	A
Tea_125815	6	W: (A/T)	0.25	0	1	A	A	W	A	A	W	A	A	A	A	A	A	A	A	A	A	A	A
Tea_147270	41	W: (A/T)	0.348214	0	1	W	A	W	A	A	W	A	A	A	A	A	A	A	A	A	A	A	A
Tea_182830	28	W: (A/T)	0.25	0	1	A	A	A	A	A	T	A	A	A	A	A	A	A	A	A	A	A	A
Tea_204217	10	R: (A/G)	0.25	0	1	A	A	A	R	A	A	R	A	A	A	A	A	A	A	A	A	A	A
Tea_205407	35	R: (A/G)	0.571429	0	1	G	G	G	A	G	A	A	A	-	A	A	A	A	A	A	A	A	A
Tea_213275	30	W: (A/T)	0.491071	0	1	A	W	W	T	T	W	T	T	A	A	A	A	A	A	A	A	A	A
Tea_222942	36	M: (A/C)	0.348214	0	1	A	C	M	A	A	A	A	A	A	A	A	A	A	A	A	A	A	A
Tea_226308	40	R: (A/G)	0.535714	0	1	A	A	R	A	R	G	G	A	R	A	A	A	A	A	A	A	A	A
Tea_231828	9	R: (A/G)	0.133929	0	1	A	A	A	A	A	R	A	A	A	A	A	A	A	A	A	A	A	A
Tea_245331	25	R: (A/G)	0.25	0	1	A	A	G	A	A	A	A	A	A	A	A	A	A	A	A	A	A	A
Tea_259310	18	M: (A/C)	0.133929	0	1	A	A	A	A	A	A	A	M	A	A	A	A	A	A	A	A	A	A
Tea_273776	26	M: (A/C)	0.133929	0	1	A	A	A	A	A	A	A	M	A	A	A	A	A	A	A	A	A	A
Tea_274954	18	M: (A/C)	0.5625	0	1	M	M	M	M	M	A	M	M	M	A	A	A	A	A	A	A	A	A
Tea_276345	11	M: (A/C)	0.348214	0	1	M	C	A	A	A	A	A	A	A	A	A	A	A	A	A	A	A	A
Tea_277159	14	R: (A/G)	0.133929	0	1	R	A	A	A	A	A	A	A	A	A	A	A	A	A	A	A	A	A
Tea_278549	9	R: (A/G)	0.428571	0	1	A	R	A	R	R	A	R	A	A	A	A	A	A	A	A	A	A	A
Tea_281419	33	R: (A/G)	0.535714	0	1	R	R	R	R	R	A	A	R	R	A	A	A	A	A	A	A	A	A
Tea_282207	9	R: (A/G)	0.491071	0	1	A	R	A	R	A	R	R	R	R	A	A	A	A	A	A	A	A	A
Tea_284306	9	R: (A/G)	0.25	0	1	R	R	A	A	A	A	A	A	A	A	A	A	A	A	A	A	A	A
Tea_286902	17	R: (A/G)	0.535714	0	1	A	A	R	R	R	R	R	R	A	A	A	A	A	A	A	A	A	A
Tea_287116	41	R: (A/G)	0.5625	0	1	G	R	G	R	R	A	R	R	G	A	A	A	A	A	A	A	A	A
Tea_291733	30	W: (A/T)	0.535714	0	1	A	T	A	T	T	T	T	A	A	A	A	A	A	A	A	A	A	A
Tea_292331	22	W: (A/T)	0.25	0	1	A	A	A	A	W	W	A	A	A	A	A	A	A	A	A	A	A	A
Tea_292761	35	W: (A/T)	0.348214	0	1	W	T	A	A	A	A	A	A	A	A	A	A	A	A	A	A	A	A
Tea_294072	12	R: (A/G)	0.25	0	1	A	A	A	A	A	A	A	G	A	A	A	A	A	A	A	A	A	A
Tea_294080	40	R: (A/G)	0.25	0	1	G	G	G	G	G	G	G	A	G	A	A	A	A	A	A	A	A	A
Tea_294141	24	W: (A/T)	0.25	0	1	A	A	A	A	A	A	A	T	A	A	A	A	A	A	A	A	A	A
Tea_295432	30	R: (A/G)	0.25	0	1	A	A	A	A	A	A	A	G	A	A	A	A	A	A	A	A	A	A
Tea_295672	30	R: (A/G)	0.25	0	1	A	A	A	A	G	A	A	A	A	A	A	A	A	A	A	A	A	A
Tea_295682	38	R: (A/G)	0.25	0	1	A	A	A	A	A	A	A	G	A	A	A	A	A	A	A	A	A	A
Tea_296066	26	R: (A/G)	0.25	0	1	G	A	A	A	A	A	A	A	A	A	A	A	A	A	A	A	A	A
Tea_296329	29	M: (A/C)	0.25	0	1	A	A	A	A	A	C	A	A	A	A	A	A	A	A	A	A	A	A
Tea_296333	13	R: (A/G)	0.25	0	1	A	A	A	A	A	A	A	G	A	A	A	A	A	A	A	A	A	A
Tea_296366	14	W: (A/T)	0.133929	0	1	W	A	A	A	A	A	A	A	A	A	A	A	A	A	A	A	A	A
Tea_297180	22	R: (A/G)	0.133929	0	1	R	A	A	A	A	A	A	A	A	A	A	A	A	A	A	A	A	A
Tea_297415	34	R: (A/G)	0.133929	0	1	R	A	A	A	A	A	A	A	A	A	A	A	A	A	A	A	A	A
Tea_297649	25	M: (A/C)	0.428571	0	1	C	C	A	A	A	A	A	A	A	A	A	A	A	A	A	A	A	A
Tea_298057	18	R: (A/G)	0.25	0	1	G	G	G	G	A	G	G	G	R	A	A	A	A	A	A	A	A	A
Tea_298095	41	W: (A/T)	0.348214	0	1	A	A	T	A	W	A	A	A	A	A	A	A	A	A	A	A	A	A
Tea_298205	23	R: (A/G)	0.348214	0	1	A	A	A	A	A	R	A	G	A	A	A	A	A	A	A	A	A	A
Tea_298220	31	R: (A/G)	0.25	0	1	R	R	A	A	A	A	A	A	A	A	A	A	A	A	A	A	A	A
Tea_298301	7	R: (A/G)	0.491071	0	1	A	A	A	G	R	A	G	A	A	A	A	A	A	A	A	A	A	A
Tea_298330	31	R: (A/G)	0.25	0	1	G	A	A	A	A	A	A	A	A	A	A	A	A	A	A	A	A	A
Tea_298338	36	M: (A/C)	0.25	0	1	A	A	A	M	A	A	M	A	A	A	A	A	A	A	A	A	A	A
Tea_298500	7	W: (A/T)	0.133929	0	1	W	A	A	A	A	A	A	A	A	A	A	A	A	A	A	A	A	A
Tea_298560	26	R: (A/G)	0.133929	0	1	A	A	A	A	A	R	A	A	A	A	A	A	A	A	A	A	A	A
Tea_298601	33	M: (A/C)	0.133929	0	1	A	A	A	A	M	A	A	A	A	A	A	A	A	A	A	A	A	A
Tea_298669	23	W: (A/T)	0.133929	0	1	A	A	W	A	A	A	A	A	A	A	A	A	A	A	A	A	A	A
Tea_298784	17	R: (A/G)	0.133929	0	1	A	A	A	A	R	A	A	A	A	A	A	A	A	A	A	A	A	A
Tea_298832	33	R: (A/G)	0.133929	0	1	A	A	A	A	A	A	A	W	A	A	A	A	A	A	A	A	A	A
Tea_298863	38	R: (A/G)	0.133929	0	1	A	A	A	A	A	A	A	R	A	A	A	A	A	A	A	A	A	A
Tea_299131	32	M: (A/C)	0.133929	0	1	A	A	A	A	A	A	A	M	A	A	A	A	A	A	A	A	A	A
Tea_299204	28	R: (A/G)	0.133929	0	1	A	A	A	A	A	A	A	R	A	A	A	A	A	A	A	A	A	A
Tea_299419	34	W: (A/T)	0.491071	0	1	T	T	W	A	A	A	A	A	A	A	A	A	A	A	A	A	A	A
Tea_299550	28	W: (A/T)	0.133929	0	1	A	A	A	A	A	W	A	A	A	A	A	A	A	A	A	A	A	A
Tea_299832	19	W: (A/T)	0.348214	0	1	A	A	A	W	A	A	T	A	A	A	A	A	A	A	A	A	A	A
Tea_299838	19	R: (A/G)	0.348214	0	1	A	A	A	A	R	G	A	A	A	A	A	A	A	A	A	A	A	A
Tea_300085	27	W: (A/T)	0.133929	0	1	W	A	A	A	A	A	A	A	A	A	A	A	A	A	A	A	A	A
Tea_300107	36	R: (A/G)	0.491071	0	1	A	A	A	R	A	G	G	A	A	A	A	A	A	A	A	A	A	A
Tea_300400	16	M: (A/C)	0.133929	0	1	M	A	A	A	A	A	A	A	A	A	A	A	A	A	A	A	A	A
Tea_300454	11	M: (A/C)	0.25	0	1	A	A	C	A	A	A	A	A	A	A	A	A	A	A	A	A	A	A
Tea_300680	10	M: (A/C)	0.348214	0	1	A	A	A	A	M	M	M	A	A	A	A	A	A	A	A	A	A	A
Tea_300780	15	W: (A/T)	0.571429	0	1	A	A	A	T	T	T	T	A	A	A	A	A	A	A	A	A	A	A
Tea_301032	40	W: (A/T)	0.133929	0	1	A	A	W	A	A	A	A	A	A	A	A	A	A	A	A	A	A	A
Tea_301109	7	W: (A/T)	0.25	0	1	A	A	A	A	A	A	A	T	A	A	A	A	A	A	A	A	A	A
Tea_301441	39	R: (A/G)	0.133929	0	1	A	A	R	A	A	A	A	A	A	A	A	A	A	A	A	A	A	A
Tea_301446	41	W: (A/T)	0.133929	0	1	A	A	A	A	A	W	A	A	A	A	A	A	A	A	A	A	A	A
Tea_301484	9	R: (A/G)	0.25	0	1	A	A	A	A	A	A	A	G	A	A	A	A	A	A	A	A	A	A
Tea_301534	9	R: (A/G)	0.25	0	1	A	A	A	A	A	A	A	G	A	A	A	A	A	A	A	A	A	A
Tea_301645	31	R: (A/G)	0.428571	0	1	G	G	A	G	G	G	G	A	A	A	A	A	A	A	A	A	A	A
Tea_301715	27	R: (A/G)	0.571429	0	1	A	A	A	G	A	G	G	G	-	A	A	A	A	A	A	A	A	A
Tea_301793	26	R: (A/G)	0.133929	0	1	A	A	R	A	A	A	A	A	A	A	A	A	A	A	A	A	A	A
Tea_301886	8	W: (A/T)	0.491071	0	1	T	T	T	A	T	A	W	T	W	A	A	A	A	A	A	A	A	A
Tea_301955	22	W: (A/T)	0.133929	0	1	A	A	W	A	A	A	A	A	A	A	A	A	A	A	A	A	A	A
Tea_302054	28	M: (A/C)	0.133929	0	1	A	A	A	A	A	A	M	A	A	A	A	A	A	A	A	A	A	A
Tea_302089	18	R: (A/G)	0.133929	0	1	A	A	A	A	A	A	A	R	A	A	A	A	A	A	A	A	A	A
Tea_302094	7	W: (A/T)	0.133929	0	1	A	A	A	A	A	A	A	W	A	A	A	A	A	A	A	A	A	A
Tea_302407	28	R: (A/G)	0.133929	0	1	A	A	R	A	A	A	A	A	A	A	A	A	A	A	A	A	A	A
Tea_302483	10	R: (A/G)	0.133929	0	1	A	A	A	A	A	R	A	A	A	A	A	A	A	A	A	A	A	A
Tea_302489	29	R: (A/G)	0.348214	0	1	A	G	A	A	A	R	A	A	A	A	A	A	A	A	A	A	A	A
Tea_303116	40	R: (A/G)	0.25	0	1	R	R	A	A	A	A	A	A	A	A	A	A	A	A	A	A	A	A
Tea_303172	18	R: (A/G)	0.25	0	1	A	A	R	A	A	R	A	A	A	A	A	A	A	A	A	A	A	A
Tea_303199	37	R: (A/G)	0.5625	0	1	G	G	A	A	G	G	A	R	A	A	A	A	A	A	A	A	A	A
Tea_303228	6	R: (A/G)	0.25	0	1	A	A	R	A	A	R	A	A	A	A	A	A	A	A	A	A	A	A
Tea_303416	14	W: (A/T)	0.133929	0	1	A	A	W	A	A	A	A	A	A	A	A	A	A	A	A	A	A	A
Tea_303784	11	R: (A/G)	0.133929	0	1	A	A	A	A	A	R	A	A	A	A	A	A	A	A	A	A	A	A
Tea_303809	39	R: (A/G)	0.133929	0	1	R	G	G	G	G	G	G	G	G	A	A	A	A	A	A	A	A	A
Tea_303837	18	M: (A/C)	0.133929	0	1	A	A	A	A	A	A	A	M	A	A	A	A	A	A	A	A	A	A
Tea_303889	12	W: (A/T)	0.133929	0	1	A	A	A	A	W	A	A	A	A	A	A	A	A	A	A	A	A	A
Tea_304003	10	R: (A/G)	0.133929	0	1	A	A	A	A	R	A	A	A	A	A	A	A	A	A	A	A	A	A
Tea_304077	33	R: (A/G)	0.133929	0	1	A	A	A	A	R	A	A	A	A	A	A	A	A	A	A	A	A	A
Tea_304161	23	R: (A/G)	0.25	0	1	R	R	A	A	A	A	A	A	A	A	A	A	A	A	A	A	A	A
Tea_304193	30	R: (A/G)	0.133929	0	1	A	A	A	A	A	R	A	A	A	A	A	A	A	A	A	A	A	A
Tea_304394	30	W: (A/T)	0.133929	0	1	A	A	A	A	A	A	A	W	A	A	A	A	A	A	A	A	A	A
Tea_304399	25	R: (A/G)	0.133929	0	1	A	A	A	A	A	A	A	R	A	A	A	A	A	A	A	A	A	A
Tea_304453	12	R: (A/G)	0.491071	0	1	A	A	A	G	A	A	R	G	A	A	A	A	A	A	A	A	A	A
Tea_304459	41	R: (A/G)	0.133929	0	1	A	A	A	A	R	A	A	A	A	A	A	A	A	A	A	A	A	A
Tea_304470	7	R: (A/G)	0.133929	0	1	A	A	A	A	A	A	R	A	A	A	A	A	A	A	A	A	A	A
Tea_304691	35	M: (A/C)	0.133929	0	1	A	A	A	A	A	M	A	A	A	A	A	A	A	A	A	A	A	A
Tea_304727	35	R: (A/G)	0.133929	0	1	A	A	A	A	R	A	A	A	A	A	A	A	A	A	A	A	A	A
Tea_304811	7	R: (A/G)	0.133929	0	1	A	A	R	A	A	A	A	A	A	A	A	A	A	A	A	A	A	A
Tea_304971	34	R: (A/G)	0.133929	0	1	A	A	A	A	A	R	A	A	A	A	A	A	A	A	A	A	A	A
Tea_305025	7	W: (A/T)	0.25	0	1	A	A	A	W	A	A	W	A	A	A	A	A	A	A	A	A	A	A
Tea_305100	22	W: (A/T)	0.133929	0	1	W	A	A	A	A	A	A	A	A	A	A	A	A	A	A	A	A	A
Tea_305160	34	W: (A/T)	0.5625	0	1	W	A	A	T	T	T	T	A	T	A	A	A	A	A	A	A	A	A
Tea_305182	34	R: (A/G)	0.25	0	1	A	A	A	R	A	A	R	A	A	A	A	A	A	A	A	A	A	A
Tea_305362	25	W: (A/T)	0.348214	0	1	T	W	T	T	T	T	T	A	W	A	A	A	A	A	A	A	A	A
Tea_305418	30	R: (A/G)	0.25	0	1	R	R	A	A	A	A	A	A	A	A	A	A	A	A	A	A	A	A
Tea_305441	9	R: (A/G)	0.25	0	1	A	A	A	A	R	R	A	A	A	A	A	A	A	A	A	A	A	A
Tea_305914	27	M: (A/C)	0.491071	0	1	C	C	M	A	A	A	A	A	-	A	A	A	A	A	A	A	A	A
Tea_305919	35	R: (A/G)	0.348214	0	1	R	G	G	G	G	A	G	G	R	A	A	A	A	A	A	A	A	A
Tea_306037	25	R: (A/G)	0.133929	0	1	R	A	A	A	A	A	A	A	A	A	A	A	A	A	A	A	A	A
Tea_306141	13	R: (A/G)	0.133929	0	1	A	A	A	A	A	A	A	R	A	A	A	A	A	A	A	A	A	A
Tea_306226	12	R: (A/G)	0.133929	0	1	A	A	A	A	A	A	A	R	A	A	A	A	A	A	A	A	A	A
Tea_306302	41	W: (A/T)	0.133929	0	1	A	A	A	A	W	A	A	A	A	A	A	A	A	A	A	A	A	A
Tea_306312	7	R: (A/G)	0.491071	0	1	A	A	G	G	R	G	G	G	R	A	A	A	A	A	A	A	A	A
Tea_306371	33	R: (A/G)	0.25	0	1	A	A	A	A	R	R	A	A	A	A	A	A	A	A	A	A	A	A
Tea_306415	20	M: (A/C)	0.133929	0	1	M	A	A	A	A	A	A	A	A	A	A	A	A	A	A	A	A	A
Tea_306434	20	W: (A/T)	0.25	0	1	A	A	A	A	W	A	A	W	A	A	A	A	A	A	A	A	A	A
Tea_306487	41	R: (A/G)	0.25	0	1	A	A	A	R	A	A	R	A	A	A	A	A	A	A	A	A	A	A
Tea_306489	21	W: (A/T)	0.25	0	1	A	A	A	W	A	A	W	A	A	A	A	A	A	A	A	A	A	A
Tea_306582	24	R: (A/G)	0.133929	0	1	R	G	G	G	G	G	G	G	R	A	A	A	A	A	A	A	A	A
Tea_306737	28	R: (A/G)	0.535714	0	1	G	G	G	A	A	A	A	A	R	A	A	A	A	A	A	A	A	A
Tea_306771	20	R: (A/G)	0.535714	0	1	R	A	G	G	A	A	R	A	A	A	A	A	A	A	A	A	A	A
Tea_306772	18	R: (A/G)	0.25	0	1	G	G	R	G	G	R	G	G	R	A	A	A	A	A	A	A	A	A
Tea_306801	9	W: (A/T)	0.535714	0	1	W	T	T	T	A	W	T	A	W	A	A	A	A	A	A	A	A	A
Tea_306806	39	R: (A/G)	0.133929	0	1	A	A	A	A	A	A	A	R	R	A	A	A	A	A	A	A	A	A
Tea_306919	36	R: (A/G)	0.25	0	1	A	A	A	R	A	A	R	A	A	A	A	A	A	A	A	A	A	A
Tea_306937	13	R: (A/G)	0.25	0	1	A	R	R	A	A	A	A	A	A	A	A	A	A	A	A	A	A	A
Tea_306948	27	R: (A/G)	0.428571	0	1	R	G	A	A	A	A	R	A	R	A	A	A	A	A	A	A	A	A
Tea_307031	36	R: (A/G)	0.348214	0	1	A	A	A	R	R	A	R	A	A	A	A	A	A	A	A	A	A	A
Tea_307053	28	R: (A/G)	0.5625	0	1	R	A	A	R	R	G	G	G	A	A	A	A	A	A	A	A	A	A
Tea_307098	31	M: (A/C)	0.428571	0	1	M	M	C	A	A	A	A	A	M	A	A	A	A	A	A	A	A	A
Tea_307150	33	W: (A/T)	0.5625	0	1	T	T	T	A	W	A	A	A	W	A	A	A	A	A	A	A	A	A
Tea_307159	17	M: (A/C)	0.133929	0	1	C	M	C	C	C	C	C	C	M	A	A	A	A	A	A	A	A	A
Tea_307190	23	R: (A/G)	0.25	0	1	R	R	A	A	A	A	A	A	A	A	A	A	A	A	A	A	A	A
Tea_307266	19	W: (A/T)	0.25	0	1	W	A	A	A	A	A	W	A	A	A	A	A	A	A	A	A	A	A
Tea_307291	41	R: (A/G)	0.25	0	1	R	A	A	A	R	A	A	A	R	A	A	A	A	A	A	A	A	A
Tea_307324	26	R: (A/G)	0.25	0	1	R	R	A	A	A	A	A	A	A	A	A	A	A	A	A	A	A	A
Tea_307365	10	W: (A/T)	0.348214	0	1	W	T	A	A	A	A	A	A	W	A	A	A	A	A	A	A	A	A
Tea_307594	38	M: (A/C)	0.133929	0	1	M	A	A	A	A	A	A	A	M	A	A	A	A	A	A	A	A	A
Tea_307600	34	M: (A/C)	0.133929	0	1	A	A	M	A	A	A	A	A	M	A	A	A	A	A	A	A	A	A
Tea_307613	21	R: (A/G)	0.25	0	1	R	R	A	A	A	A	A	A	A	A	A	A	A	A	A	A	A	A
Tea_307619	41	M: (A/C)	0.25	0	1	A	A	A	A	M	M	A	A	A	A	A	A	A	A	A	A	A	A
Tea_307629	25	R: (A/G)	0.348214	0	1	A	A	A	A	R	R	A	R	A	A	A	A	A	A	A	A	A	A
Tea_307632	26	R: (A/G)	0.25	0	1	R	A	A	A	R	A	A	A	A	A	A	A	A	A	A	A	A	A
Tea_307739	25	R: (A/G)	0.133929	0	1	G	G	G	G	G	G	G	R	R	A	A	A	A	A	A	A	A	A
Tea_307767	25	M: (A/C)	0.491071	0	1	A	A	A	M	A	C	M	M	A	A	A	A	A	A	A	A	A	A
Tea_307804	19	R: (A/G)	0.348214	0	1	A	A	A	R	A	R	R	A	A	A	A	A	A	A	A	A	A	A
Tea_307827	40	R: (A/G)	0.535714	0	1	G	A	G	R	R	G	A	G	R	A	A	A	A	A	A	A	A	A
Tea_307921	38	M: (A/C)	0.5625	0	1	M	M	C	A	C	M	A	C	A	A	A	A	A	A	A	A	A	A
Tea_307986	41	R: (A/G)	0.535714	0	1	G	G	R	A	R	A	A	A	R	A	A	A	A	A	A	A	A	A
Tea_307994	21	R: (A/G)	0.348214	0	1	R	R	A	A	R	A	A	A	A	A	A	A	A	A	A	A	A	A
Tea_308183	39	R: (A/G)	0.348214	0	1	R	A	R	A	A	R	A	A	R	A	A	A	A	A	A	A	A	A
Tea_308195	40	R: (A/G)	0.5625	0	1	A	A	G	R	G	R	R	A	R	A	A	A	A	A	A	A	A	A
Tea_308246	15	R: (A/G)	0.428571	0	1	A	A	A	R	R	R	R	A	A	A	A	A	A	A	A	A	A	A
Tea_308363	22	W: (A/T)	0.428571	0	1	T	T	W	A	T	T	W	T	W	A	A	A	A	A	A	A	A	A
Tea_308416	19	M: (A/C)	0.491071	0	1	A	A	A	M	C	M	M	A	A	A	A	A	A	A	A	A	A	A
Tea_308569	20	R: (A/G)	0.535714	0	1	G	R	R	R	A	A	R	A	A	A	A	A	A	A	A	A	A	A
Tea_308589	26	W: (A/T)	0.571429	0	1	T	T	W	W	A	W	W	A	W	A	A	A	A	A	A	A	A	A
Tea_308697	28	W: (A/T)	0.535714	0	1	W	W	A	A	T	A	W	W	A	A	A	A	A	A	A	A	A	A
Tea_308891	37	R: (A/G)	0.428571	0	1	G	G	G	R	R	G	R	R	R	A	A	A	A	A	A	A	A	A
Tea_308963	40	R: (A/G)	0.535714	0	1	R	R	R	A	G	G	R	G	R	A	A	A	A	A	A	A	A	A
Tea_308985	16	W: (A/T)	0.428571	0	1	W	T	W	A	A	A	A	A	W	A	A	A	A	A	A	A	A	A
Tea_309016	31	R: (A/G)	0.5625	0	1	G	G	R	R	A	R	R	R	A	A	A	A	A	A	A	A	A	A
Tea_309038	17	W: (A/T)	0.5625	0	1	T	T	W	A	W	W	A	T	W	A	A	A	A	A	A	A	A	A
Tea_309055	13	M: (A/C)	0.535714	0	1	M	M	A	M	M	M	M	A	A	A	A	A	A	A	A	A	A	A
Tea_311860	10	R: (A/G)	0.535714	0	1	R	R	R	G	R	K	G	W	A	A	A	A	A	A	A	A	A	A
Tea_312122	27	M: (A/C)	0.25	0	1	A	M	M	A	A	A	A	A	A	A	A	A	A	A	A	A	A	A
Tea_312144	6	R: (A/G)	0.25	0	1	A	R	A	R	A	A	A	A	A	A	A	A	A	A	A	A	A	A
Tea_1494	14	Y: (C/T)	0.25	0	1	C	C	C	C	C	C	C	T	-	C	C	C	C	C	C	C	C	C
Tea_6429	33	S: (C/G)	0.25	0	1	C	C	C	C	C	C	C	G	C	C	C	C	C	C	C	C	C	C
Tea_10903	20	M: (A/C)	0.25	0	1	C	C	A	C	C	C	C	C	M	C	C	C	C	C	C	C	C	C
Tea_11287	11	Y: (C/T)	0.25	0	1	C	C	C	C	C	C	C	T	C	C	C	C	C	C	C	C	C	C
Tea_21777	9	M: (A/C)	0.25	0	1	C	C	C	M	C	C	M	C	C	C	C	C	C	C	C	C	C	C
Tea_24845	21	Y: (C/T)	0.348214	0	1	C	C	C	Y	C	C	Y	Y	C	C	C	C	C	C	C	C	C	C
Tea_57203	14	M: (A/C)	0.348214	0	1	M	A	C	C	C	C	C	C	C	C	C	C	C	C	C	C	C	C
Tea_63929	40	M: (A/C)	0.133929	0	1	M	C	C	C	C	C	C	C	M	C	C	C	C	C	C	C	C	C
Tea_66555	14	Y: (C/T)	0.133929	0	1	C	C	C	C	Y	C	C	C	C	C	C	C	C	C	C	C	C	C
Tea_74155	41	Y: (C/T)	0.25	0	1	T	C	C	C	C	C	C	C	C	C	C	C	C	C	C	C	C	C
Tea_124406	9	Y: (C/T)	0.133929	0	1	C	C	C	C	C	C	C	Y	C	C	C	C	C	C	C	C	C	C
Tea_129447	19	M: (A/C)	0.491071	0	1	M	M	M	C	M	M	C	C	A	C	C	C	C	C	C	C	C	C
Tea_132083	7	Y: (C/T)	0.428571	0	1	Y	Y	T	C	C	C	C	C	-	C	C	C	C	C	C	C	C	C
Tea_133638	15	Y: (C/T)	0.133929	0	1	C	C	C	C	C	C	C	Y	C	C	C	C	C	C	C	C	C	C
Tea_152566	33	Y: (C/T)	0.491071	0	1	T	T	C	T	Y	T	Y	Y	Y	C	C	C	C	C	C	C	C	C
Tea_155950	7	Y: (C/T)	0.348214	0	1	Y	C	Y	C	C	Y	C	C	C	C	C	C	C	C	C	C	C	C
Tea_175157	19	Y: (C/T)	0.428571	0	1	T	Y	T	Y	T	T	Y	Y	C	C	C	C	C	C	C	C	C	C
Tea_215661	14	Y: (C/T)	0.571429	0	1	T	C	T	T	C	Y	Y	C	Y	C	C	C	C	C	C	C	C	C
Tea_218724	25	Y: (C/T)	0.133929	0	1	C	C	C	C	C	C	C	Y	C	C	C	C	C	C	C	C	C	C
Tea_221892	21	M: (A/C)	0.5625	0	1	M	A	C	A	C	C	A	C	C	C	C	C	C	C	C	C	C	C
Tea_255906	29	Y: (C/T)	0.25	0	1	Y	C	Y	C	C	C	C	C	Y	C	C	C	C	C	C	C	C	C
Tea_261040	19	Y: (C/T)	0.348214	0	1	T	T	C	Y	T	T	T	T	C	C	C	C	C	C	C	C	C	C
Tea_262034	30	M: (A/C)	0.348214	0	1	M	C	A	C	C	C	C	C	C	C	C	C	C	C	C	C	C	C
Tea_262101	34	Y: (C/T)	0.133929	0	1	C	C	C	C	C	Y	C	C	C	C	C	C	C	C	C	C	C	C
Tea_270750	13	Y: (C/T)	0.5625	0	1	Y	T	Y	Y	Y	T	Y	C	Y	C	C	C	C	C	C	C	C	C
Tea_272997	19	Y: (C/T)	0.428571	0	1	C	T	T	C	C	C	C	C	C	C	C	C	C	C	C	C	C	C
Tea_280444	6	Y: (C/T)	0.5625	0	1	C	T	T	C	Y	C	C	T	C	C	C	C	C	C	C	C	C	C
Tea_282144	37	Y: (C/T)	0.133929	0	1	T	T	T	T	T	T	Y	T	Y	C	C	C	C	C	C	C	C	C
Tea_284455	13	Y: (C/T)	0.25	0	1	C	C	C	Y	C	C	Y	C	C	C	C	C	C	C	C	C	C	C
Tea_286018	32	Y: (C/T)	0.571429	0	1	T	T	T	C	C	Y	C	Y	Y	C	C	C	C	C	C	C	C	C
Tea_287950	17	Y: (C/T)	0.25	0	1	C	C	C	C	C	C	C	T	-	C	C	C	C	C	C	C	C	C
Tea_288228	12	Y: (C/T)	0.25	0	1	C	C	C	C	C	T	C	C	C	C	C	C	C	C	C	C	C	C
Tea_291177	19	Y: (C/T)	0.491071	0	1	Y	T	C	C	C	T	C	C	-	C	C	C	C	C	C	C	C	C
Tea_291464	17	M: (A/C)	0.25	0	1	C	C	C	M	C	C	M	C	C	C	C	C	C	C	C	C	C	C
Tea_292375	38	Y: (C/T)	0.133929	0	1	Y	C	C	C	C	C	C	C	C	C	C	C	C	C	C	C	C	C
Tea_293216	6	M: (A/C)	0.133929	0	1	C	C	C	C	C	M	C	C	C	C	C	C	C	C	C	C	C	C
Tea_294270	32	S: (C/G)	0.535714	0	1	S	S	C	C	S	S	C	G	S	C	C	C	C	C	C	C	C	C
Tea_294833	27	S: (C/G)	0.348214	0	1	S	S	G	G	G	S	G	G	S	C	C	C	C	C	C	C	C	C
Tea_295988	32	Y: (C/T)	0.428571	0	1	T	C	C	C	T	C	C	C	Y	C	C	C	C	C	C	C	C	C
Tea_296091	30	Y: (C/T)	0.25	0	1	C	C	T	C	C	C	C	C	C	C	C	C	C	C	C	C	C	C
Tea_296219	35	Y: (C/T)	0.133929	0	1	C	C	Y	C	C	C	C	C	C	C	C	C	C	C	C	C	C	C
Tea_296425	21	M: (A/C)	0.133929	0	1	C	C	C	C	C	M	C	C	C	C	C	C	C	C	C	C	C	C
Tea_296469	28	M: (A/C)	0.133929	0	1	C	C	C	C	M	C	C	C	C	C	C	C	C	C	C	C	C	C
Tea_296521	9	Y: (C/T)	0.25	0	1	C	C	C	C	C	C	C	T	C	C	C	C	C	C	C	C	C	C
Tea_296575	9	Y: (C/T)	0.25	0	1	C	C	C	C	Y	C	C	Y	C	C	C	C	C	C	C	C	C	C
Tea_296729	29	S: (C/G)	0.491071	0	1	C	C	G	C	S	G	C	C	C	C	C	C	C	C	C	C	C	C
Tea_298061	34	M: (A/C)	0.25	0	1	C	C	C	M	C	C	M	C	C	C	C	C	C	C	C	C	C	C
Tea_298161	6	Y: (C/T)	0.348214	0	1	Y	C	T	C	C	C	C	C	C	C	C	C	C	C	C	C	C	C
Tea_298224	31	Y: (C/T)	0.348214	0	1	C	C	C	C	Y	T	C	C	C	C	C	C	C	C	C	C	C	C
Tea_298249	41	Y: (C/T)	0.25	0	1	T	T	T	T	T	T	T	C	Y	C	C	C	C	C	C	C	C	C
Tea_298337	21	M: (A/C)	0.25	0	1	C	C	C	M	C	C	M	C	C	C	C	C	C	C	C	C	C	C
Tea_298390	9	M: (A/C)	0.133929	0	1	C	C	C	C	M	C	C	C	M	C	C	C	C	C	C	C	C	C
Tea_298536	37	Y: (C/T)	0.133929	0	1	C	C	C	C	C	Y	C	C	C	C	C	C	C	C	C	C	C	C
Tea_298808	29	Y: (C/T)	0.133929	0	1	Y	C	C	C	C	C	C	C	C	C	C	C	C	C	C	C	C	C
Tea_298821	29	Y: (C/T)	0.571429	0	1	T	T	T	C	C	T	C	C	Y	C	C	C	C	C	C	C	C	C
Tea_298838	7	M: (A/C)	0.5625	0	1	C	A	C	A	C	M	A	A	C	C	C	C	C	C	C	C	C	C
Tea_298842	14	M: (A/C)	0.133929	0	1	M	C	C	C	C	C	C	C	C	C	C	C	C	C	C	C	C	C
Tea_298994	23	S: (C/G)	0.25	0	1	C	C	C	C	G	C	C	C	C	C	C	C	C	C	C	C	C	C
Tea_299028	9	Y: (C/T)	0.133929	0	1	Y	C	C	C	C	C	C	C	C	C	C	C	C	C	C	C	C	C
Tea_299592	14	Y: (C/T)	0.133929	0	1	C	C	C	C	Y	C	C	C	C	C	C	C	C	C	C	C	C	C
Tea_299670	18	Y: (C/T)	0.25	0	1	C	C	C	C	C	T	C	C	C	C	C	C	C	C	C	C	C	C
Tea_299689	6	Y: (C/T)	0.133929	0	1	C	Y	C	C	C	C	C	C	Y	C	C	C	C	C	C	C	C	C
Tea_299721	18	Y: (C/T)	0.348214	0	1	C	C	Y	C	C	C	C	T	C	C	C	C	C	C	C	C	C	C
Tea_299935	24	Y: (C/T)	0.133929	0	1	C	C	C	C	C	Y	C	C	C	C	C	C	C	C	C	C	C	C
Tea_300139	32	M: (A/C)	0.133929	0	1	C	C	C	C	C	C	C	M	C	C	C	C	C	C	C	C	C	C
Tea_300234	11	S: (C/G)	0.491071	0	1	C	C	C	C	G	S	C	G	C	C	C	C	C	C	C	C	C	C
Tea_300272	40	Y: (C/T)	0.133929	0	1	Y	C	C	C	C	C	C	C	C	C	C	C	C	C	C	C	C	C
Tea_300352	10	M: (A/C)	0.133929	0	1	C	C	C	C	C	C	C	M	C	C	C	C	C	C	C	C	C	C
Tea_300385	32	M: (A/C)	0.133929	0	1	C	C	C	C	C	M	C	C	C	C	C	C	C	C	C	C	C	C
Tea_300615	15	Y: (C/T)	0.133929	0	1	Y	C	C	C	C	C	C	C	C	C	C	C	C	C	C	C	C	C
Tea_300633	24	Y: (C/T)	0.133929	0	1	C	C	Y	C	C	C	C	C	C	C	C	C	C	C	C	C	C	C
Tea_300701	10	Y: (C/T)	0.133929	0	1	C	C	C	C	C	Y	C	C	C	C	C	C	C	C	C	C	C	C
Tea_300802	12	Y: (C/T)	0.133929	0	1	C	C	Y	C	C	C	C	C	C	C	C	C	C	C	C	C	C	C
Tea_300830	40	Y: (C/T)	0.133929	0	1	Y	C	C	C	C	C	C	C	C	C	C	C	C	C	C	C	C	C
Tea_301186	32	Y: (C/T)	0.133929	0	1	Y	C	C	C	C	C	C	C	C	C	C	C	C	C	C	C	C	C
Tea_301293	34	Y: (C/T)	0.25	0	1	C	C	C	C	C	C	C	T	C	C	C	C	C	C	C	C	C	C
Tea_301417	15	Y: (C/T)	0.133929	0	1	T	T	T	T	T	T	T	Y	T	C	C	C	C	C	C	C	C	C
Tea_301468	6	Y: (C/T)	0.5625	0	1	T	T	T	C	Y	C	C	C	C	C	C	C	C	C	C	C	C	C
Tea_301632	11	Y: (C/T)	0.491071	0	1	C	T	C	T	Y	T	T	T	C	C	C	C	C	C	C	C	C	C
Tea_302081	6	M: (A/C)	0.133929	0	1	C	C	C	C	C	M	C	C	C	C	C	C	C	C	C	C	C	C
Tea_302262	26	S: (C/G)	0.133929	0	1	C	C	C	C	C	S	C	C	C	C	C	C	C	C	C	C	C	C
Tea_302371	24	Y: (C/T)	0.133929	0	1	C	C	C	C	C	C	C	Y	C	C	C	C	C	C	C	C	C	C
Tea_302379	6	M: (A/C)	0.133929	0	1	C	C	C	C	C	M	C	C	C	C	C	C	C	C	C	C	C	C
Tea_302447	17	Y: (C/T)	0.25	0	1	C	C	C	C	C	C	C	T	C	C	C	C	C	C	C	C	C	C
Tea_302517	22	M: (A/C)	0.428571	0	1	C	C	A	C	C	C	C	A	C	C	C	C	C	C	C	C	C	C
Tea_302529	37	Y: (C/T)	0.133929	0	1	C	C	C	C	Y	C	C	C	C	C	C	C	C	C	C	C	C	C
Tea_302662	15	Y: (C/T)	0.133929	0	1	C	C	C	C	Y	C	C	C	C	C	C	C	C	C	C	C	C	C
Tea_302744	33	Y: (C/T)	0.133929	0	1	C	C	C	C	C	Y	C	C	C	C	C	C	C	C	C	C	C	C
Tea_302888	29	Y: (C/T)	0.133929	0	1	C	C	C	C	C	Y	C	C	C	C	C	C	C	C	C	C	C	C
Tea_302989	26	Y: (C/T)	0.133929	0	1	C	C	Y	C	C	C	C	C	C	C	C	C	C	C	C	C	C	C
Tea_303256	21	Y: (C/T)	0.535714	0	1	Y	C	C	T	C	Y	T	C	C	C	C	C	C	C	C	C	C	C
Tea_303506	21	Y: (C/T)	0.491071	0	1	T	Y	T	C	C	C	C	C	-	C	C	C	C	C	C	C	C	C
Tea_303580	41	Y: (C/T)	0.491071	0	1	T	T	Y	C	C	C	C	C	C	C	C	C	C	C	C	C	C	C
Tea_303643	10	M: (A/C)	0.133929	0	1	M	C	C	C	C	C	C	C	C	C	C	C	C	C	C	C	C	C
Tea_303668	25	Y: (C/T)	0.133929	0	1	C	C	C	C	C	C	C	Y	C	C	C	C	C	C	C	C	C	C
Tea_303688	38	S: (C/G)	0.25	0	1	C	C	C	S	C	C	S	C	C	C	C	C	C	C	C	C	C	C
Tea_303695	27	Y: (C/T)	0.133929	0	1	C	C	C	C	C	C	C	Y	C	C	C	C	C	C	C	C	C	C
Tea_303934	6	M: (A/C)	0.133929	0	1	C	C	C	C	C	M	C	C	C	C	C	C	C	C	C	C	C	C
Tea_304639	12	Y: (C/T)	0.133929	0	1	C	C	C	C	Y	C	C	C	C	C	C	C	C	C	C	C	C	C
Tea_304645	7	S: (C/G)	0.133929	0	1	C	C	C	C	C	C	C	S	C	C	C	C	C	C	C	C	C	C
Tea_304767	34	Y: (C/T)	0.133929	0	1	C	C	C	C	Y	C	C	C	C	C	C	C	C	C	C	C	C	C
Tea_304807	30	M: (A/C)	0.133929	0	1	M	C	C	C	C	C	C	C	C	C	C	C	C	C	C	C	C	C
Tea_304945	20	S: (C/G)	0.25	0	1	G	G	C	G	G	G	G	G	G	C	C	C	C	C	C	C	C	C
Tea_304947	40	M: (A/C)	0.428571	0	1	M	A	C	C	M	C	C	C	C	C	C	C	C	C	C	C	C	C
Tea_304969	32	S: (C/G)	0.133929	0	1	C	C	C	C	C	S	C	C	C	C	C	C	C	C	C	C	C	C
Tea_305064	15	Y: (C/T)	0.25	0	1	C	C	C	C	Y	Y	C	C	C	C	C	C	C	C	C	C	C	C
Tea_305097	26	M: (A/C)	0.133929	0	1	C	C	C	C	M	C	C	C	C	C	C	C	C	C	C	C	C	C
Tea_305120	34	M: (A/C)	0.133929	0	1	C	C	C	C	C	M	C	C	C	C	C	C	C	C	C	C	C	C
Tea_305505	41	Y: (C/T)	0.25	0	1	C	C	C	Y	C	C	Y	C	C	C	C	C	C	C	C	C	C	C
Tea_305556	32	M: (A/C)	0.133929	0	1	C	C	C	C	M	C	C	C	C	C	C	C	C	C	C	C	C	C
Tea_305645	37	S: (C/G)	0.133929	0	1	G	S	G	G	G	G	G	G	S	C	C	C	C	C	C	C	C	C
Tea_305724	9	Y: (C/T)	0.133929	0	1	Y	C	C	C	C	C	C	C	C	C	C	C	C	C	C	C	C	C
Tea_305765	38	Y: (C/T)	0.428571	0	1	C	C	C	C	C	Y	Y	T	C	C	C	C	C	C	C	C	C	C
Tea_305978	9	M: (A/C)	0.133929	0	1	C	C	C	C	C	C	C	M	C	C	C	C	C	C	C	C	C	C
Tea_306234	21	Y: (C/T)	0.428571	0	1	T	Y	Y	T	C	T	T	T	C	C	C	C	C	C	C	C	C	C
Tea_306252	31	S: (C/G)	0.25	0	1	G	G	G	G	G	C	G	G	S	C	C	C	C	C	C	C	C	C
Tea_306262	9	S: (C/G)	0.428571	0	1	G	G	G	G	G	C	G	C	S	C	C	C	C	C	C	C	C	C
Tea_306388	39	Y: (C/T)	0.133929	0	1	Y	C	C	C	C	C	C	C	C	C	C	C	C	C	C	C	C	C
Tea_306456	41	S: (C/G)	0.348214	0	1	S	C	G	C	C	C	C	C	S	C	C	C	C	C	C	C	C	C
Tea_306460	25	S: (C/G)	0.428571	0	1	G	G	G	G	S	S	G	C	S	C	C	C	C	C	C	C	C	C
Tea_306615	24	Y: (C/T)	0.133929	0	1	C	C	Y	C	C	C	C	C	Y	C	C	C	C	C	C	C	C	C
Tea_306645	18	M: (A/C)	0.25	0	1	M	M	C	C	C	C	C	C	C	C	C	C	C	C	C	C	C	C
Tea_306714	22	Y: (C/T)	0.5625	0	1	Y	T	C	T	Y	Y	C	T	C	C	C	C	C	C	C	C	C	C
Tea_306860	15	Y: (C/T)	0.428571	0	1	C	C	C	T	C	Y	Y	C	C	C	C	C	C	C	C	C	C	C
Tea_306877	27	Y: (C/T)	0.428571	0	1	T	Y	Y	C	C	C	C	C	Y	C	C	C	C	C	C	C	C	C
Tea_306954	15	S: (C/G)	0.25	0	1	C	S	S	C	C	C	C	C	C	C	C	C	C	C	C	C	C	C
Tea_306958	22	M: (A/C)	0.25	0	1	C	C	C	M	C	C	M	C	C	C	C	C	C	C	C	C	C	C
Tea_307016	6	M: (A/C)	0.133929	0	1	C	C	C	C	C	M	C	C	C	C	C	C	C	C	C	C	C	C
Tea_307039	15	S: (C/G)	0.428571	0	1	S	C	G	C	C	S	C	C	S	C	C	C	C	C	C	C	C	C
Tea_307052	29	Y: (C/T)	0.348214	0	1	C	C	C	Y	C	Y	Y	C	C	C	C	C	C	C	C	C	C	C
Tea_307088	37	Y: (C/T)	0.25	0	1	Y	C	Y	C	C	C	C	C	C	C	C	C	C	C	C	C	C	C
Tea_307095	21	Y: (C/T)	0.25	0	1	T	T	T	Y	T	T	Y	T	Y	C	C	C	C	C	C	C	C	C
Tea_307117	40	M: (A/C)	0.25	0	1	M	C	C	C	C	C	C	M	C	C	C	C	C	C	C	C	C	C
Tea_307123	39	Y: (C/T)	0.25	0	1	C	C	C	Y	C	C	Y	C	C	C	C	C	C	C	C	C	C	C
Tea_307225	33	Y: (C/T)	0.535714	0	1	Y	T	C	C	C	T	C	Y	C	C	C	C	C	C	C	C	C	C
Tea_307229	7	Y: (C/T)	0.428571	0	1	C	C	C	T	C	C	Y	Y	C	C	C	C	C	C	C	C	C	C
Tea_307237	11	Y: (C/T)	0.25	0	1	C	C	C	Y	C	C	Y	C	C	C	C	C	C	C	C	C	C	C
Tea_307384	23	Y: (C/T)	0.25	0	1	C	Y	Y	C	C	C	C	C	C	C	C	C	C	C	C	C	C	C
Tea_307399	23	Y: (C/T)	0.491071	0	1	Y	C	C	C	T	T	C	C	Y	C	C	C	C	C	C	C	C	C
Tea_307406	32	Y: (C/T)	0.133929	0	1	Y	C	C	C	C	C	C	C	Y	C	C	C	C	C	C	C	C	C
Tea_307410	36	Y: (C/T)	0.428571	0	1	T	T	T	T	Y	C	T	Y	Y	C	C	C	C	C	C	C	C	C
Tea_307582	35	S: (C/G)	0.491071	0	1	S	G	C	C	S	S	C	C	C	C	C	C	C	C	C	C	C	C
Tea_307606	39	Y: (C/T)	0.491071	0	1	Y	Y	T	C	C	C	C	Y	Y	C	C	C	C	C	C	C	C	C
Tea_307674	16	Y: (C/T)	0.25	0	1	C	C	C	Y	C	C	Y	C	C	C	C	C	C	C	C	C	C	C
Tea_307756	28	Y: (C/T)	0.133929	0	1	C	Y	C	C	C	C	C	C	Y	C	C	C	C	C	C	C	C	C
Tea_307802	35	Y: (C/T)	0.25	0	1	C	C	C	C	C	Y	C	Y	C	C	C	C	C	C	C	C	C	C
Tea_307833	32	Y: (C/T)	0.428571	0	1	T	T	C	Y	T	T	Y	T	Y	C	C	C	C	C	C	C	C	C
Tea_307948	17	Y: (C/T)	0.348214	0	1	Y	C	C	Y	Y	C	C	C	C	C	C	C	C	C	C	C	C	C
Tea_307988	28	M: (A/C)	0.491071	0	1	M	A	M	C	C	M	C	C	-	C	C	C	C	C	C	C	C	C
Tea_308024	27	Y: (C/T)	0.428571	0	1	C	Y	Y	T	T	T	T	T	Y	C	C	C	C	C	C	C	C	C
Tea_308110	18	Y: (C/T)	0.428571	0	1	C	C	C	Y	Y	Y	Y	C	C	C	C	C	C	C	C	C	C	C
Tea_308174	41	Y: (C/T)	0.25	0	1	C	C	C	Y	C	Y	C	C	C	C	C	C	C	C	C	C	C	C
Tea_308284	23	Y: (C/T)	0.428571	0	1	Y	C	Y	C	C	T	C	C	Y	C	C	C	C	C	C	C	C	C
Tea_308387	32	M: (A/C)	0.348214	0	1	M	M	M	C	C	C	C	C	M	C	C	C	C	C	C	C	C	C
Tea_308403	19	S: (C/G)	0.535714	0	1	G	G	G	S	G	C	S	C	S	C	C	C	C	C	C	C	C	C
Tea_308419	17	M: (A/C)	0.5625	0	1	M	C	C	A	M	M	A	C	M	C	C	C	C	C	C	C	C	C
Tea_308456	7	Y: (C/T)	0.428571	0	1	C	C	C	Y	Y	Y	Y	C	C	C	C	C	C	C	C	C	C	C
Tea_308570	41	Y: (C/T)	0.348214	0	1	Y	C	Y	Y	C	C	C	C	Y	C	C	C	C	C	C	C	C	C
Tea_308688	17	Y: (C/T)	0.571429	0	1	T	T	C	Y	Y	Y	Y	C	Y	C	C	C	C	C	C	C	C	C
Tea_308914	28	S: (C/G)	0.5625	0	1	S	S	C	C	G	S	C	G	S	C	C	C	C	C	C	C	C	C
Tea_311852	41	M: (A/C)	0.25	0	1	C	C	C	C	C	C	C	A	C	C	C	C	C	C	C	C	C	C
Tea_311973	6	M: (A/C)	0.133929	0	1	C	C	C	C	C	M	C	C	C	C	C	C	C	C	C	C	C	C
Tea_312097	26	S: (C/G)	0.133929	0	1	C	C	C	C	C	S	C	C	Y	C	C	C	C	C	C	C	C	C
Tea_312138	6	Y: (C/T)	0.133929	0	1	C	C	C	C	C	C	C	Y	C	C	C	C	C	C	C	C	C	C
Tea_312200	14	M: (A/C)	0.491071	0	1	M	M	A	C	M	C	C	C	M	C	C	C	C	C	C	C	C	C
Tea_312212	32	S: (C/G)	0.571429	0	1	C	S	Y	G	S	S	G	C	S	C	C	C	C	C	C	C	C	C
Tea_4914	8	S: (C/G)	0.348214	0	1	C	G	S	G	G	G	G	G	G	G	G	G	G	G	G	G	G	G
Tea_31866	30	R: (A/G)	0.348214	0	1	G	G	G	A	G	G	R	G	-	G	G	G	G	G	G	G	G	G
Tea_54022	40	R: (A/G)	0.348214	0	1	G	G	G	R	G	G	A	G	G	G	G	G	G	G	G	G	G	G
Tea_56414	27	K: (G/T)	0.428571	0	1	K	T	K	G	G	G	G	G	G	G	G	G	G	G	G	G	G	G
Tea_74104	8	R: (A/G)	0.348214	0	1	G	G	R	R	G	G	R	G	G	G	G	G	G	G	G	G	G	G
Tea_77964	29	R: (A/G)	0.25	0	1	A	G	G	G	G	G	G	G	G	G	G	G	G	G	G	G	G	G
Tea_107046	38	R: (A/G)	0.25	0	1	G	G	A	G	G	G	G	G	G	G	G	G	G	G	G	G	G	G
Tea_142673	13	R: (A/G)	0.133929	0	1	R	G	G	G	G	G	G	G	G	G	G	G	G	G	G	G	G	G
Tea_145337	9	R: (A/G)	0.535714	0	1	R	R	R	R	G	G	G	A	R	G	G	G	G	G	G	G	G	G
Tea_147107	24	R: (A/G)	0.25	0	1	G	G	G	G	G	G	G	A	G	G	G	G	G	G	G	G	G	G
Tea_164922	10	K: (G/T)	0.25	0	1	T	G	G	G	G	G	G	G	G	G	G	G	G	G	G	G	G	G
Tea_177751	28	K: (G/T)	0.428571	0	1	K	K	K	G	K	G	G	G	K	G	G	G	G	G	G	G	G	G
Tea_189468	36	R: (A/G)	0.133929	0	1	R	G	G	G	G	G	G	G	R	G	G	G	G	G	G	G	G	G
Tea_193511	11	R: (A/G)	0.133929	0	1	G	G	G	G	G	G	G	R	G	G	G	G	G	G	G	G	G	G
Tea_201521	17	S: (C/G)	0.25	0	1	G	G	G	G	C	G	G	G	G	G	G	G	G	G	G	G	G	G
Tea_221031	36	R: (A/G)	0.348214	0	1	G	G	G	R	R	G	R	G	G	G	G	G	G	G	G	G	G	G
Tea_228192	18	R: (A/G)	0.491071	0	1	G	G	G	R	R	A	R	G	G	G	G	G	G	G	G	G	G	G
Tea_240970	17	R: (A/G)	0.133929	0	1	G	G	R	G	G	G	G	G	G	G	G	G	G	G	G	G	G	G
Tea_246848	27	K: (G/T)	0.133929	0	1	K	G	G	G	G	G	G	G	G	G	G	G	G	G	G	G	G	G
Tea_250424	26	R: (A/G)	0.133929	0	1	G	G	G	G	G	G	R	G	G	G	G	G	G	G	G	G	G	G
Tea_257110	16	S: (C/G)	0.133929	0	1	S	G	G	G	G	G	G	G	G	G	G	G	G	G	G	G	G	G
Tea_269671	32	R: (A/G)	0.133929	0	1	R	G	G	G	G	G	G	G	G	G	G	G	G	G	G	G	G	G
Tea_272027	26	R: (A/G)	0.25	0	1	R	A	A	A	R	A	A	A	R	G	G	G	G	G	G	G	G	G
Tea_273904	24	K: (G/T)	0.428571	0	1	G	G	G	K	K	G	T	G	G	G	G	G	G	G	G	G	G	G
Tea_291853	31	R: (A/G)	0.25	0	1	G	G	G	G	G	G	G	A	G	G	G	G	G	G	G	G	G	G
Tea_295177	8	S: (C/G)	0.133929	0	1	G	G	S	G	G	G	G	G	G	G	G	G	G	G	G	G	G	G
Tea_295333	31	R: (A/G)	0.25	0	1	G	G	A	G	G	G	G	G	G	G	G	G	G	G	G	G	G	G
Tea_295388	37	K: (G/T)	0.535714	0	1	T	T	T	G	G	G	G	G	-	G	G	G	G	G	G	G	G	G
Tea_295471	23	R: (A/G)	0.133929	0	1	G	G	G	G	G	R	G	G	G	G	G	G	G	G	G	G	G	G
Tea_295605	20	S: (C/G)	0.535714	0	1	G	G	G	C	C	C	C	C	G	G	G	G	G	G	G	G	G	G
Tea_295798	16	R: (A/G)	0.25	0	1	G	G	A	G	G	G	G	G	G	G	G	G	G	G	G	G	G	G
Tea_295827	25	K: (G/T)	0.133929	0	1	T	T	T	T	T	K	T	T	-	G	G	G	G	G	G	G	G	G
Tea_295878	37	R: (A/G)	0.25	0	1	A	G	G	G	G	G	G	G	G	G	G	G	G	G	G	G	G	G
Tea_296034	27	R: (A/G)	0.535714	0	1	G	G	G	R	G	A	R	A	G	G	G	G	G	G	G	G	G	G
Tea_296302	8	R: (A/G)	0.25	0	1	A	A	A	A	A	A	A	G	R	G	G	G	G	G	G	G	G	G
Tea_296849	36	R: (A/G)	0.133929	0	1	G	G	G	G	R	G	G	G	G	G	G	G	G	G	G	G	G	G
Tea_297031	31	R: (A/G)	0.25	0	1	G	G	G	G	G	G	G	A	G	G	G	G	G	G	G	G	G	G
Tea_297511	36	R: (A/G)	0.428571	0	1	G	G	G	A	G	G	A	G	G	G	G	G	G	G	G	G	G	G
Tea_297777	28	R: (A/G)	0.428571	0	1	A	A	G	G	G	G	G	G	G	G	G	G	G	G	G	G	G	G
Tea_297841	39	K: (G/T)	0.25	0	1	G	K	G	G	G	G	K	G	G	G	G	G	G	G	G	G	G	G
Tea_298213	38	R: (A/G)	0.348214	0	1	R	G	G	G	G	G	G	A	G	G	G	G	G	G	G	G	G	G
Tea_298228	38	R: (A/G)	0.25	0	1	A	G	G	G	G	G	G	G	R	G	G	G	G	G	G	G	G	G
Tea_298458	21	R: (A/G)	0.133929	0	1	G	G	G	G	G	R	G	G	G	G	G	G	G	G	G	G	G	G
Tea_298516	16	R: (A/G)	0.133929	0	1	G	G	G	G	G	R	G	G	G	G	G	G	G	G	G	G	G	G
Tea_298580	12	R: (A/G)	0.348214	0	1	G	G	A	G	R	G	G	G	G	G	G	G	G	G	G	G	G	G
Tea_298928	25	R: (A/G)	0.133929	0	1	G	G	G	G	G	G	G	R	G	G	G	G	G	G	G	G	G	G
Tea_299010	39	S: (C/G)	0.25	0	1	G	G	G	G	G	G	G	C	G	G	G	G	G	G	G	G	G	G
Tea_299243	38	R: (A/G)	0.348214	0	1	G	G	G	G	R	A	G	G	G	G	G	G	G	G	G	G	G	G
Tea_299270	41	R: (A/G)	0.133929	0	1	G	G	R	G	G	G	G	G	G	G	G	G	G	G	G	G	G	G
Tea_299411	24	R: (A/G)	0.25	0	1	G	G	G	G	G	G	G	A	G	G	G	G	G	G	G	G	G	G
Tea_299472	36	K: (G/T)	0.133929	0	1	G	G	G	G	G	G	G	K	G	G	G	G	G	G	G	G	G	G
Tea_299812	31	R: (A/G)	0.133929	0	1	R	G	G	G	G	G	G	G	G	G	G	G	G	G	G	G	G	G
Tea_299843	28	R: (A/G)	0.25	0	1	G	G	R	G	R	G	G	G	-	G	G	G	G	G	G	G	G	G
Tea_300001	14	R: (A/G)	0.133929	0	1	G	G	G	G	G	G	R	G	G	G	G	G	G	G	G	G	G	G
Tea_300327	9	S: (C/G)	0.491071	0	1	G	G	C	G	S	G	G	C	G	G	G	G	G	G	G	G	G	G
Tea_300425	38	K: (G/T)	0.491071	0	1	G	G	G	T	G	T	K	G	G	G	G	G	G	G	G	G	G	G
Tea_300572	15	R: (A/G)	0.133929	0	1	G	G	G	G	G	G	G	R	G	G	G	G	G	G	G	G	G	G
Tea_300652	20	S: (C/G)	0.348214	0	1	G	S	G	G	G	G	G	C	-	G	G	G	G	G	G	G	G	G
Tea_300705	16	R: (A/G)	0.133929	0	1	G	G	G	G	G	G	G	R	G	G	G	G	G	G	G	G	G	G
Tea_300832	11	R: (A/G)	0.133929	0	1	G	G	G	G	R	G	G	G	G	G	G	G	G	G	G	G	G	G
Tea_301051	37	R: (A/G)	0.5625	0	1	R	G	A	G	A	A	G	A	G	G	G	G	G	G	G	G	G	G
Tea_301320	13	R: (A/G)	0.133929	0	1	G	G	G	G	R	G	G	G	G	G	G	G	G	G	G	G	G	G
Tea_301347	29	R: (A/G)	0.5625	0	1	G	R	A	G	A	A	G	G	G	G	G	G	G	G	G	G	G	G
Tea_301782	19	R: (A/G)	0.25	0	1	A	A	A	A	A	A	A	G	R	G	G	G	G	G	G	G	G	G
Tea_301840	37	S: (C/G)	0.348214	0	1	S	S	S	C	C	C	C	C	G	G	G	G	G	G	G	G	G	G
Tea_301932	21	K: (G/T)	0.133929	0	1	G	G	G	G	K	G	G	G	G	G	G	G	G	G	G	G	G	G
Tea_301971	11	S: (C/G)	0.25	0	1	G	G	G	G	G	G	G	C	G	G	G	G	G	G	G	G	G	G
Tea_302083	19	R: (A/G)	0.133929	0	1	G	G	G	G	G	R	G	G	G	G	G	G	G	G	G	G	G	G
Tea_302170	24	R: (A/G)	0.5625	0	1	G	G	G	A	R	A	A	G	G	G	G	G	G	G	G	G	G	G
Tea_302174	9	S: (C/G)	0.535714	0	1	G	G	G	C	S	S	C	G	G	G	G	G	G	G	G	G	G	G
Tea_302309	12	S: (C/G)	0.133929	0	1	G	G	G	G	G	S	G	G	G	G	G	G	G	G	G	G	G	G
Tea_302438	14	R: (A/G)	0.133929	0	1	G	G	G	G	R	G	G	G	G	G	G	G	G	G	G	G	G	G
Tea_302553	39	R: (A/G)	0.133929	0	1	G	G	G	G	R	G	G	G	G	G	G	G	G	G	G	G	G	G
Tea_302776	19	R: (A/G)	0.25	0	1	A	G	G	G	G	G	G	G	G	G	G	G	G	G	G	G	G	G
Tea_302785	38	K: (G/T)	0.535714	0	1	T	T	T	G	G	G	G	G	K	G	G	G	G	G	G	G	G	G
Tea_302884	19	R: (A/G)	0.133929	0	1	G	G	G	G	G	G	G	R	G	G	G	G	G	G	G	G	G	G
Tea_303315	22	S: (C/G)	0.348214	0	1	G	G	G	S	G	G	C	G	G	G	G	G	G	G	G	G	G	G
Tea_303503	26	R: (A/G)	0.25	0	1	G	G	G	R	G	G	R	G	G	G	G	G	G	G	G	G	G	G
Tea_303713	34	S: (C/G)	0.133929	0	1	G	G	G	G	S	G	G	G	G	G	G	G	G	G	G	G	G	G
Tea_303728	41	K: (G/T)	0.133929	0	1	G	G	G	G	G	K	G	G	-	G	G	G	G	G	G	G	G	G
Tea_303859	25	R: (A/G)	0.25	0	1	G	G	G	R	G	G	R	G	G	G	G	G	G	G	G	G	G	G
Tea_303868	36	K: (G/T)	0.133929	0	1	G	G	G	K	G	G	G	G	G	G	G	G	G	G	G	G	G	G
Tea_303906	39	R: (A/G)	0.491071	0	1	G	G	G	R	R	A	R	G	G	G	G	G	G	G	G	G	G	G
Tea_304097	39	S: (C/G)	0.133929	0	1	G	G	G	G	G	G	G	S	G	G	G	G	G	G	G	G	G	G
Tea_304122	10	R: (A/G)	0.133929	0	1	A	A	A	A	R	A	A	A	G	G	G	G	G	G	G	G	G	G
Tea_304235	21	R: (A/G)	0.133929	0	1	G	G	G	R	G	G	G	G	G	G	G	G	G	G	G	G	G	G
Tea_304279	40	K: (G/T)	0.348214	0	1	G	G	G	G	K	K	G	K	-	G	G	G	G	G	G	G	G	G
Tea_304299	17	R: (A/G)	0.133929	0	1	G	G	G	R	G	G	G	G	G	G	G	G	G	G	G	G	G	G
Tea_304414	11	S: (C/G)	0.133929	0	1	G	G	S	G	G	G	G	G	G	G	G	G	G	G	G	G	G	G
Tea_304462	39	K: (G/T)	0.133929	0	1	G	G	G	G	K	G	G	G	G	G	G	G	G	G	G	G	G	G
Tea_304559	23	R: (A/G)	0.133929	0	1	G	G	G	G	G	R	G	G	G	G	G	G	G	G	G	G	G	G
Tea_304829	27	S: (C/G)	0.491071	0	1	G	S	C	C	C	C	C	G	G	G	G	G	G	G	G	G	G	G
Tea_304848	10	R: (A/G)	0.5625	0	1	A	A	R	G	G	G	G	A	R	G	G	G	G	G	G	G	G	G
Tea_304985	21	R: (A/G)	0.25	0	1	G	G	G	G	R	R	G	G	G	G	G	G	G	G	G	G	G	G
Tea_304986	10	R: (A/G)	0.133929	0	1	G	G	G	G	R	G	G	G	G	G	G	G	G	G	G	G	G	G
Tea_304990	9	R: (A/G)	0.133929	0	1	G	G	G	G	G	R	G	G	G	G	G	G	G	G	G	G	G	G
Tea_305005	11	R: (A/G)	0.348214	0	1	G	G	G	R	G	G	A	G	G	G	G	G	G	G	G	G	G	G
Tea_305081	16	S: (C/G)	0.535714	0	1	C	C	C	G	G	G	G	G	S	G	G	G	G	G	G	G	G	G
Tea_305082	38	R: (A/G)	0.133929	0	1	R	G	G	G	G	G	G	G	G	G	G	G	G	G	G	G	G	G
Tea_305311	18	K: (G/T)	0.25	0	1	K	K	G	G	G	G	G	G	G	G	G	G	G	G	G	G	G	G
Tea_305564	12	R: (A/G)	0.348214	0	1	G	G	G	G	A	R	G	G	G	G	G	G	G	G	G	G	G	G
Tea_305578	11	R: (A/G)	0.348214	0	1	G	G	G	A	G	G	R	G	-	G	G	G	G	G	G	G	G	G
Tea_305585	28	R: (A/G)	0.133929	0	1	G	G	G	G	G	R	G	G	G	G	G	G	G	G	G	G	G	G
Tea_305603	19	S: (C/G)	0.133929	0	1	G	G	G	G	S	G	G	G	G	G	G	G	G	G	G	G	G	G
Tea_305684	41	K: (G/T)	0.133929	0	1	G	G	G	G	G	G	G	K	G	G	G	G	G	G	G	G	G	G
Tea_305737	30	R: (A/G)	0.133929	0	1	G	G	G	G	G	G	G	R	G	G	G	G	G	G	G	G	G	G
Tea_305783	41	R: (A/G)	0.133929	0	1	G	G	G	G	G	G	G	R	G	G	G	G	G	G	G	G	G	G
Tea_306429	10	K: (G/T)	0.428571	0	1	K	G	G	K	G	G	G	T	G	G	G	G	G	G	G	G	G	G
Tea_306519	28	K: (G/T)	0.428571	0	1	K	K	T	G	G	G	G	G	G	G	G	G	G	G	G	G	G	G
Tea_306546	14	K: (G/T)	0.348214	0	1	G	G	G	K	K	G	K	G	G	G	G	G	G	G	G	G	G	G
Tea_306572	13	K: (G/T)	0.133929	0	1	G	G	K	G	G	G	G	G	K	G	G	G	G	G	G	G	G	G
Tea_306607	9	R: (A/G)	0.25	0	1	G	G	G	R	G	G	R	G	G	G	G	G	G	G	G	G	G	G
Tea_306752	13	R: (A/G)	0.25	0	1	G	G	G	R	G	G	R	G	G	G	G	G	G	G	G	G	G	G
Tea_306941	11	K: (G/T)	0.428571	0	1	G	G	G	K	K	K	K	G	-	G	G	G	G	G	G	G	G	G
Tea_306991	37	K: (G/T)	0.348214	0	1	K	K	K	G	G	G	G	G	G	G	G	G	G	G	G	G	G	G
Tea_307102	16	R: (A/G)	0.25	0	1	G	G	G	R	G	R	G	G	G	G	G	G	G	G	G	G	G	G
Tea_307132	35	K: (G/T)	0.535714	0	1	K	G	G	K	T	K	G	K	G	G	G	G	G	G	G	G	G	G
Tea_307152	29	R: (A/G)	0.491071	0	1	R	R	R	G	A	G	G	G	G	G	G	G	G	G	G	G	G	G
Tea_307171	10	R: (A/G)	0.25	0	1	R	G	G	G	G	R	G	G	G	G	G	G	G	G	G	G	G	G
Tea_307345	11	K: (G/T)	0.5625	0	1	K	G	G	T	G	T	T	G	K	G	G	G	G	G	G	G	G	G
Tea_307362	41	R: (A/G)	0.25	0	1	R	G	G	G	G	G	G	R	G	G	G	G	G	G	G	G	G	G
Tea_307395	24	R: (A/G)	0.25	0	1	R	R	G	G	G	G	G	G	G	G	G	G	G	G	G	G	G	G
Tea_307507	18	R: (A/G)	0.25	0	1	G	R	G	G	R	G	G	G	G	G	G	G	G	G	G	G	G	G
Tea_307558	20	K: (G/T)	0.428571	0	1	G	G	G	K	G	K	T	G	G	G	G	G	G	G	G	G	G	G
Tea_307589	35	R: (A/G)	0.5625	0	1	R	A	G	R	A	G	R	G	A	G	G	G	G	G	G	G	G	G
Tea_307788	36	R: (A/G)	0.535714	0	1	A	G	A	R	R	G	A	A	R	G	G	G	G	G	G	G	G	G
Tea_308211	18	K: (G/T)	0.5625	0	1	T	K	T	K	T	G	K	G	K	G	G	G	G	G	G	G	G	G
Tea_308252	34	K: (G/T)	0.348214	0	1	G	G	G	K	G	K	K	G	G	G	G	G	G	G	G	G	G	G
Tea_308291	32	R: (A/G)	0.535714	0	1	A	R	R	R	G	G	R	G	G	G	G	G	G	G	G	G	G	G
Tea_308297	28	R: (A/G)	0.428571	0	1	A	R	G	G	G	R	G	G	R	G	G	G	G	G	G	G	G	G
Tea_308320	36	S: (C/G)	0.5625	0	1	C	S	C	S	G	G	S	G	G	G	G	G	G	G	G	G	G	G
Tea_308595	24	K: (G/T)	0.535714	0	1	T	T	T	G	K	K	G	T	T	G	G	G	G	G	G	G	G	G
Tea_308700	28	R: (A/G)	0.428571	0	1	A	A	A	A	R	R	A	G	R	G	G	G	G	G	G	G	G	G
Tea_308841	8	R: (A/G)	0.535714	0	1	G	G	G	R	R	R	R	A	R	G	G	G	G	G	G	G	G	G
Tea_308860	23	R: (A/G)	0.535714	0	1	A	R	G	R	R	G	R	G	G	G	G	G	G	G	G	G	G	G
Tea_308947	25	R: (A/G)	0.535714	0	1	A	R	A	R	A	R	R	G	R	G	G	G	G	G	G	G	G	G
Tea_308976	7	R: (A/G)	0.491071	0	1	R	R	R	R	G	G	R	G	G	G	G	G	G	G	G	G	G	G
Tea_309094	12	R: (A/G)	0.5625	0	1	A	R	A	R	R	R	R	G	R	G	G	G	G	G	G	G	G	G
Tea_309131	37	R: (A/G)	0.535714	0	1	A	R	G	R	R	G	R	G	G	G	G	G	G	G	G	G	G	G
Tea_309281	10	R: (A/G)	0.428571	0	1	A	R	A	R	A	A	R	R	R	G	G	G	G	G	G	G	G	G
Tea_309292	29	R: (A/G)	0.491071	0	1	R	G	R	R	R	G	R	G	G	G	G	G	G	G	G	G	G	G
Tea_309871	21	R: (A/G)	0.535714	0	1	R	R	G	R	G	R	R	S	G	G	G	G	G	G	G	G	G	G
Tea_311958	6	R: (A/G)	0.348214	0	1	G	R	G	G	G	G	G	A	G	G	G	G	G	G	G	G	G	G
Tea_312025	36	K: (G/T)	0.25	0	1	G	G	G	G	K	R	G	G	G	G	G	G	G	G	G	G	G	G
Tea_312164	38	R: (A/G)	0.348214	0	1	R	G	R	G	R	G	G	G	G	G	G	G	G	G	G	G	G	G
Tea_312173	6	R: (A/G)	0.535714	0	1	A	R	A	G	G	R	G	G	R	G	G	G	G	G	G	G	G	G
Tea_11665	35	W: (A/T)	0.25	0	1	T	W	W	T	T	T	T	T	T	T	T	T	T	T	T	T	T	T
Tea_22399	9	K: (G/T)	0.25	0	1	T	T	G	T	T	T	T	T	T	T	T	T	T	T	T	T	T	T
Tea_31677	24	Y: (C/T)	0.25	0	1	T	Y	Y	T	T	T	T	T	T	T	T	T	T	T	T	T	T	T
Tea_38965	11	Y: (C/T)	0.25	0	1	T	T	T	T	T	T	T	C	T	T	T	T	T	T	T	T	T	T
Tea_45859	33	K: (G/T)	0.133929	0	1	T	T	K	T	T	T	T	T	K	T	T	T	T	T	T	T	T	T
Tea_70434	40	W: (A/T)	0.428571	0	1	T	T	T	W	T	A	W	T	T	T	T	T	T	T	T	T	T	T
Tea_78000	31	Y: (C/T)	0.428571	0	1	T	T	T	C	Y	T	Y	T	T	T	T	T	T	T	T	T	T	T
Tea_85507	11	Y: (C/T)	0.25	0	1	Y	Y	T	T	T	T	T	T	T	T	T	T	T	T	T	T	T	T
Tea_115840	30	Y: (C/T)	0.535714	0	1	C	C	C	T	T	T	T	T	Y	T	T	T	T	T	T	T	T	T
Tea_124316	41	W: (A/T)	0.25	0	1	W	W	T	T	T	T	T	T	T	T	T	T	T	T	T	T	T	T
Tea_154106	19	K: (G/T)	0.348214	0	1	T	T	T	K	T	K	T	K	T	T	T	T	T	T	T	T	T	T
Tea_164780	32	W: (A/T)	0.25	0	1	T	T	T	T	T	T	T	A	T	T	T	T	T	T	T	T	T	T
Tea_195674	27	Y: (C/T)	0.133929	0	1	T	T	T	T	T	Y	T	T	T	T	T	T	T	T	T	T	T	T
Tea_205261	23	W: (A/T)	0.491071	0	1	W	A	T	T	T	T	T	A	A	T	T	T	T	T	T	T	T	T
Tea_223916	23	Y: (C/T)	0.133929	0	1	T	T	T	T	T	T	T	Y	T	T	T	T	T	T	T	T	T	T
Tea_241686	38	Y: (C/T)	0.5625	0	1	Y	Y	Y	Y	Y	T	Y	Y	Y	T	T	T	T	T	T	T	T	T
Tea_251366	36	W: (A/T)	0.25	0	1	W	A	A	A	A	A	A	W	W	T	T	T	T	T	T	T	T	T
Tea_259750	40	W: (A/T)	0.428571	0	1	T	T	T	A	T	T	A	T	T	T	T	T	T	T	T	T	T	T
Tea_274925	10	W: (A/T)	0.428571	0	1	A	A	A	T	A	W	W	A	W	T	T	T	T	T	T	T	T	T
Tea_282953	27	Y: (C/T)	0.5625	0	1	T	Y	T	Y	Y	Y	Y	C	T	T	T	T	T	T	T	T	T	T
Tea_285215	9	W: (A/T)	0.133929	0	1	W	T	T	T	T	T	T	T	T	T	T	T	T	T	T	T	T	T
Tea_285778	12	K: (G/T)	0.535714	0	1	K	K	G	G	T	G	G	T	T	T	T	T	T	T	T	T	T	T
Tea_294680	25	K: (G/T)	0.25	0	1	G	T	T	T	T	T	T	T	T	T	T	T	T	T	T	T	T	T
Tea_294814	31	W: (A/T)	0.133929	0	1	T	T	T	T	T	T	W	T	T	T	T	T	T	T	T	T	T	T
Tea_295215	41	Y: (C/T)	0.133929	0	1	Y	T	T	T	T	T	T	T	T	T	T	T	T	T	T	T	T	T
Tea_295750	39	Y: (C/T)	0.25	0	1	T	T	C	T	T	T	T	T	T	T	T	T	T	T	T	T	T	T
Tea_296410	40	Y: (C/T)	0.348214	0	1	C	Y	T	T	T	T	T	T	-	T	T	T	T	T	T	T	T	T
Tea_296488	17	K: (G/T)	0.348214	0	1	G	K	T	T	T	T	T	T	T	T	T	T	T	T	T	T	T	T
Tea_296569	25	K: (G/T)	0.428571	0	1	K	K	T	T	T	G	T	T	T	T	T	T	T	T	T	T	T	T
Tea_297147	24	Y: (C/T)	0.25	0	1	T	T	T	T	T	T	T	C	T	T	T	T	T	T	T	T	T	T
Tea_297370	26	Y: (C/T)	0.25	0	1	T	T	C	T	T	T	T	T	T	T	T	T	T	T	T	T	T	T
Tea_297482	36	Y: (C/T)	0.25	0	1	T	T	T	T	T	C	T	T	T	T	T	T	T	T	T	T	T	T
Tea_297830	22	Y: (C/T)	0.348214	0	1	Y	C	T	T	T	T	T	T	-	T	T	T	T	T	T	T	T	T
Tea_297910	23	Y: (C/T)	0.428571	0	1	T	T	T	C	T	T	C	T	T	T	T	T	T	T	T	T	T	T
Tea_297989	30	Y: (C/T)	0.428571	0	1	T	T	T	T	C	C	T	T	T	T	T	T	T	T	T	T	T	T
Tea_298359	16	Y: (C/T)	0.348214	0	1	C	C	C	C	C	Y	C	T	T	T	T	T	T	T	T	T	T	T
Tea_298384	13	Y: (C/T)	0.25	0	1	T	T	T	T	T	Y	T	Y	T	T	T	T	T	T	T	T	T	T
Tea_298398	7	Y: (C/T)	0.428571	0	1	T	T	T	C	T	T	C	T	T	T	T	T	T	T	T	T	T	T
Tea_298600	20	W: (A/T)	0.348214	0	1	A	W	A	A	A	A	A	T	-	T	T	T	T	T	T	T	T	T
Tea_298683	21	Y: (C/T)	0.133929	0	1	T	T	T	T	T	Y	T	T	T	T	T	T	T	T	T	T	T	T
Tea_298775	8	Y: (C/T)	0.491071	0	1	Y	T	T	C	C	C	C	C	T	T	T	T	T	T	T	T	T	T
Tea_298814	10	Y: (C/T)	0.133929	0	1	Y	T	T	T	T	T	T	T	T	T	T	T	T	T	T	T	T	T
Tea_298820	15	Y: (C/T)	0.133929	0	1	C	C	C	Y	C	C	C	C	C	T	T	T	T	T	T	T	T	T
Tea_298915	25	Y: (C/T)	0.133929	0	1	Y	T	T	T	T	T	T	T	T	T	T	T	T	T	T	T	T	T
Tea_299081	28	Y: (C/T)	0.348214	0	1	T	T	T	Y	T	T	Y	Y	T	T	T	T	T	T	T	T	T	T
Tea_299249	18	W: (A/T)	0.133929	0	1	T	T	T	T	T	T	T	W	T	T	T	T	T	T	T	T	T	T
Tea_299389	24	Y: (C/T)	0.428571	0	1	T	T	T	Y	T	T	C	Y	T	T	T	T	T	T	T	T	T	T
Tea_299661	8	K: (G/T)	0.133929	0	1	T	T	T	T	T	K	T	T	T	T	T	T	T	T	T	T	T	T
Tea_300081	39	K: (G/T)	0.133929	0	1	T	T	T	T	T	T	K	T	T	T	T	T	T	T	T	T	T	T
Tea_300094	26	W: (A/T)	0.133929	0	1	T	T	T	T	W	T	T	T	T	T	T	T	T	T	T	T	T	T
Tea_300140	15	Y: (C/T)	0.25	0	1	T	T	T	T	C	T	T	T	T	T	T	T	T	T	T	T	T	T
Tea_300442	12	W: (A/T)	0.133929	0	1	T	T	T	T	T	T	T	W	T	T	T	T	T	T	T	T	T	T
Tea_300531	35	W: (A/T)	0.133929	0	1	T	T	T	T	T	T	T	W	T	T	T	T	T	T	T	T	T	T
Tea_300632	11	Y: (C/T)	0.25	0	1	C	C	C	C	C	C	C	T	Y	T	T	T	T	T	T	T	T	T
Tea_300663	37	Y: (C/T)	0.133929	0	1	T	T	T	T	Y	T	T	T	T	T	T	T	T	T	T	T	T	T
Tea_300734	24	K: (G/T)	0.133929	0	1	T	T	T	T	T	T	T	K	T	T	T	T	T	T	T	T	T	T
Tea_300914	38	W: (A/T)	0.133929	0	1	T	T	T	T	T	T	T	W	T	T	T	T	T	T	T	T	T	T
Tea_300965	18	W: (A/T)	0.133929	0	1	W	T	T	T	T	T	T	T	T	T	T	T	T	T	T	T	T	T
Tea_301007	19	Y: (C/T)	0.133929	0	1	T	T	T	T	Y	T	T	T	T	T	T	T	T	T	T	T	T	T
Tea_301020	14	Y: (C/T)	0.25	0	1	C	T	T	T	T	T	T	T	T	T	T	T	T	T	T	T	T	T
Tea_301112	25	W: (A/T)	0.133929	0	1	T	T	T	T	W	T	T	T	T	T	T	T	T	T	T	T	T	T
Tea_301154	14	Y: (C/T)	0.133929	0	1	T	T	Y	T	T	T	T	T	T	T	T	T	T	T	T	T	T	T
Tea_301168	30	K: (G/T)	0.25	0	1	T	T	T	T	T	T	T	G	T	T	T	T	T	T	T	T	T	T
Tea_301517	19	Y: (C/T)	0.25	0	1	T	T	T	T	T	T	T	C	T	T	T	T	T	T	T	T	T	T
Tea_302005	12	K: (G/T)	0.133929	0	1	T	T	T	T	K	T	T	T	T	T	T	T	T	T	T	T	T	T
Tea_302007	12	W: (A/T)	0.133929	0	1	W	T	T	T	T	T	T	T	T	T	T	T	T	T	T	T	T	T
Tea_302384	24	Y: (C/T)	0.133929	0	1	T	T	T	T	T	T	T	Y	T	T	T	T	T	T	T	T	T	T
Tea_302482	33	Y: (C/T)	0.133929	0	1	C	C	Y	C	C	C	C	C	T	T	T	T	T	T	T	T	T	T
Tea_302513	18	K: (G/T)	0.25	0	1	T	K	T	T	K	T	T	T	T	T	T	T	T	T	T	T	T	T
Tea_302516	29	K: (G/T)	0.25	0	1	G	T	T	T	T	T	T	T	T	T	T	T	T	T	T	T	T	T
Tea_302590	25	Y: (C/T)	0.25	0	1	T	T	T	T	T	T	T	C	T	T	T	T	T	T	T	T	T	T
Tea_302715	30	Y: (C/T)	0.25	0	1	T	T	T	T	T	T	T	C	T	T	T	T	T	T	T	T	T	T
Tea_302902	8	Y: (C/T)	0.348214	0	1	T	C	Y	T	T	T	T	T	T	T	T	T	T	T	T	T	T	T
Tea_302916	28	K: (G/T)	0.133929	0	1	T	T	T	T	T	T	T	K	T	T	T	T	T	T	T	T	T	T
Tea_303029	31	Y: (C/T)	0.133929	0	1	Y	T	T	T	T	T	T	T	T	T	T	T	T	T	T	T	T	T
Tea_303031	26	W: (A/T)	0.25	0	1	T	T	T	T	W	W	T	T	T	T	T	T	T	T	T	T	T	T
Tea_303098	41	W: (A/T)	0.25	0	1	T	T	W	T	T	W	T	T	T	T	T	T	T	T	T	T	T	T
Tea_303170	39	W: (A/T)	0.133929	0	1	T	W	T	T	T	T	T	T	W	T	T	T	T	T	T	T	T	T
Tea_303219	19	Y: (C/T)	0.428571	0	1	C	Y	Y	C	C	T	C	C	C	T	T	T	T	T	T	T	T	T
Tea_303249	23	Y: (C/T)	0.348214	0	1	T	T	T	T	Y	T	T	C	T	T	T	T	T	T	T	T	T	T
Tea_303309	7	W: (A/T)	0.348214	0	1	W	W	W	T	T	T	T	T	T	T	T	T	T	T	T	T	T	T
Tea_303414	32	Y: (C/T)	0.133929	0	1	T	Y	T	T	T	T	T	T	Y	T	T	T	T	T	T	T	T	T
Tea_303508	31	W: (A/T)	0.25	0	1	T	T	T	W	T	T	W	T	T	T	T	T	T	T	T	T	T	T
Tea_303622	10	K: (G/T)	0.133929	0	1	T	T	T	T	T	T	T	K	T	T	T	T	T	T	T	T	T	T
Tea_303886	22	Y: (C/T)	0.133929	0	1	T	T	T	T	T	Y	T	T	T	T	T	T	T	T	T	T	T	T
Tea_303988	34	Y: (C/T)	0.25	0	1	Y	Y	T	T	T	T	T	T	T	T	T	T	T	T	T	T	T	T
Tea_304028	38	K: (G/T)	0.25	0	1	K	T	T	T	T	T	T	K	T	T	T	T	T	T	T	T	T	T
Tea_304182	16	Y: (C/T)	0.428571	0	1	C	Y	Y	T	T	T	T	T	T	T	T	T	T	T	T	T	T	T
Tea_304449	19	Y: (C/T)	0.25	0	1	T	T	T	Y	T	T	Y	T	T	T	T	T	T	T	T	T	T	T
Tea_304479	15	K: (G/T)	0.133929	0	1	T	T	T	T	K	T	T	T	T	T	T	T	T	T	T	T	T	T
Tea_304491	22	W: (A/T)	0.133929	0	1	T	T	T	T	T	W	T	T	T	T	T	T	T	T	T	T	T	T
Tea_304495	26	Y: (C/T)	0.133929	0	1	T	T	T	T	T	T	T	Y	T	T	T	T	T	T	T	T	T	T
Tea_304512	16	Y: (C/T)	0.133929	0	1	T	T	Y	T	T	T	T	T	T	T	T	T	T	T	T	T	T	T
Tea_304523	23	Y: (C/T)	0.133929	0	1	T	T	T	T	T	T	T	Y	T	T	T	T	T	T	T	T	T	T
Tea_304545	7	Y: (C/T)	0.25	0	1	T	T	T	Y	T	T	Y	T	T	T	T	T	T	T	T	T	T	T
Tea_304583	28	W: (A/T)	0.25	0	1	T	T	T	W	T	T	W	T	T	T	T	T	T	T	T	T	T	T
Tea_304614	38	Y: (C/T)	0.535714	0	1	T	T	T	C	Y	T	C	Y	T	T	T	T	T	T	T	T	T	T
Tea_304651	11	Y: (C/T)	0.428571	0	1	Y	Y	C	T	T	T	T	T	T	T	T	T	T	T	T	T	T	T
Tea_304723	38	W: (A/T)	0.133929	0	1	T	T	W	T	T	T	T	T	T	T	T	T	T	T	T	T	T	T
Tea_304776	9	Y: (C/T)	0.133929	0	1	T	T	T	T	T	T	Y	T	T	T	T	T	T	T	T	T	T	T
Tea_304825	15	Y: (C/T)	0.348214	0	1	Y	T	C	T	T	T	T	T	Y	T	T	T	T	T	T	T	T	T
Tea_304831	20	Y: (C/T)	0.133929	0	1	T	T	T	T	Y	T	T	T	T	T	T	T	T	T	T	T	T	T
Tea_304885	32	Y: (C/T)	0.491071	0	1	Y	C	T	Y	T	T	Y	T	-	T	T	T	T	T	T	T	T	T
Tea_305313	30	K: (G/T)	0.348214	0	1	T	T	T	T	T	K	T	G	T	T	T	T	T	T	T	T	T	T
Tea_305319	33	W: (A/T)	0.491071	0	1	W	T	T	A	A	A	A	A	T	T	T	T	T	T	T	T	T	T
Tea_305518	9	Y: (C/T)	0.348214	0	1	Y	C	T	T	T	T	T	T	Y	T	T	T	T	T	T	T	T	T
Tea_305608	13	Y: (C/T)	0.133929	0	1	T	T	T	T	Y	T	T	T	T	T	T	T	T	T	T	T	T	T
Tea_305637	17	K: (G/T)	0.25	0	1	T	T	T	T	K	K	T	T	T	T	T	T	T	T	T	T	T	T
Tea_305677	16	Y: (C/T)	0.133929	0	1	T	T	T	T	Y	T	T	T	T	T	T	T	T	T	T	T	T	T
Tea_305726	17	Y: (C/T)	0.25	0	1	T	T	T	T	Y	Y	T	T	T	T	T	T	T	T	T	T	T	T
Tea_305752	21	W: (A/T)	0.133929	0	1	A	A	W	A	A	A	A	A	W	T	T	T	T	T	T	T	T	T
Tea_305808	35	W: (A/T)	0.133929	0	1	T	T	T	T	T	T	T	W	T	T	T	T	T	T	T	T	T	T
Tea_305844	34	K: (G/T)	0.133929	0	1	T	T	T	T	K	T	T	T	T	T	T	T	T	T	T	T	T	T
Tea_305953	25	W: (A/T)	0.133929	0	1	T	T	T	T	W	T	T	T	T	T	T	T	T	T	T	T	T	T
Tea_306142	14	Y: (C/T)	0.133929	0	1	T	T	Y	T	T	T	T	T	-	T	T	T	T	T	T	T	T	T
Tea_306203	30	Y: (C/T)	0.428571	0	1	T	T	T	T	C	Y	T	Y	T	T	T	T	T	T	T	T	T	T
Tea_306207	24	Y: (C/T)	0.5625	0	1	C	C	T	T	T	Y	T	C	T	T	T	T	T	T	T	T	T	T
Tea_306467	17	Y: (C/T)	0.5625	0	1	C	T	T	C	T	C	C	Y	Y	T	T	T	T	T	T	T	T	T
Tea_306470	21	W: (A/T)	0.348214	0	1	T	T	T	T	W	T	W	W	T	T	T	T	T	T	T	T	T	T
Tea_306525	17	Y: (C/T)	0.491071	0	1	C	T	T	Y	Y	T	Y	T	T	T	T	T	T	T	T	T	T	T
Tea_306534	38	Y: (C/T)	0.348214	0	1	Y	C	T	T	T	T	T	T	Y	T	T	T	T	T	T	T	T	T
Tea_306620	28	Y: (C/T)	0.535714	0	1	T	T	T	C	Y	Y	C	T	T	T	T	T	T	T	T	T	T	T
Tea_306732	23	Y: (C/T)	0.133929	0	1	C	C	C	C	C	C	C	Y	Y	T	T	T	T	T	T	T	T	T
Tea_306829	28	Y: (C/T)	0.5625	0	1	T	C	T	T	C	C	Y	T	Y	T	T	T	T	T	T	T	T	T
Tea_306838	28	W: (A/T)	0.491071	0	1	T	A	A	T	W	T	T	T	W	T	T	T	T	T	T	T	T	T
Tea_306904	36	W: (A/T)	0.25	0	1	T	T	T	W	T	T	W	T	T	T	T	T	T	T	T	T	T	T
Tea_307077	28	Y: (C/T)	0.428571	0	1	Y	C	T	T	T	Y	T	T	T	T	T	T	T	T	T	T	T	T
Tea_307149	28	K: (G/T)	0.25	0	1	T	T	T	K	T	T	K	T	T	T	T	T	T	T	T	T	T	T
Tea_307198	36	Y: (C/T)	0.25	0	1	C	C	Y	C	Y	C	C	C	T	T	T	T	T	T	T	T	T	T
Tea_307342	32	Y: (C/T)	0.25	0	1	Y	T	Y	T	T	T	T	T	Y	T	T	T	T	T	T	T	T	T
Tea_307454	36	K: (G/T)	0.133929	0	1	T	T	K	T	T	T	T	T	T	T	T	T	T	T	T	T	T	T
Tea_307483	31	K: (G/T)	0.133929	0	1	T	T	T	T	K	T	T	T	T	T	T	T	T	T	T	T	T	T
Tea_307495	25	Y: (C/T)	0.25	0	1	T	T	T	T	Y	Y	T	T	T	T	T	T	T	T	T	T	T	T
Tea_307520	13	Y: (C/T)	0.25	0	1	Y	Y	T	T	T	T	T	T	T	T	T	T	T	T	T	T	T	T
Tea_307549	31	Y: (C/T)	0.25	0	1	C	C	C	Y	C	C	Y	C	Y	T	T	T	T	T	T	T	T	T
Tea_307585	9	K: (G/T)	0.428571	0	1	T	T	T	K	T	T	K	G	T	T	T	T	T	T	T	T	T	T
Tea_307608	40	W: (A/T)	0.428571	0	1	T	T	T	A	T	W	W	T	T	T	T	T	T	T	T	T	T	T
Tea_307610	13	Y: (C/T)	0.348214	0	1	Y	Y	T	T	Y	T	T	T	T	T	T	T	T	T	T	T	T	T
Tea_307685	25	W: (A/T)	0.133929	0	1	A	A	W	A	A	A	A	A	W	T	T	T	T	T	T	T	T	T
Tea_307795	24	K: (G/T)	0.428571	0	1	K	K	T	T	T	G	T	T	T	T	T	T	T	T	T	T	T	T
Tea_307995	38	K: (G/T)	0.133929	0	1	T	T	T	T	T	T	T	K	T	T	T	T	T	T	T	T	T	T
Tea_308021	6	K: (G/T)	0.348214	0	1	T	T	T	K	K	T	K	T	T	T	T	T	T	T	T	T	T	T
Tea_308113	34	K: (G/T)	0.133929	0	1	T	T	T	T	K	T	T	T	T	T	T	T	T	T	T	T	T	T
Tea_308135	9	Y: (C/T)	0.348214	0	1	C	Y	C	Y	C	C	Y	C	Y	T	T	T	T	T	T	T	T	T
Tea_308140	10	Y: (C/T)	0.5625	0	1	C	Y	C	T	Y	Y	T	C	Y	T	T	T	T	T	T	T	T	T
Tea_308203	37	W: (A/T)	0.5625	0	1	A	W	A	T	T	T	T	A	W	T	T	T	T	T	T	T	T	T
Tea_308223	28	Y: (C/T)	0.5625	0	1	T	T	T	C	Y	Y	Y	C	T	T	T	T	T	T	T	T	T	T
Tea_308242	35	W: (A/T)	0.491071	0	1	W	A	A	W	A	W	T	A	W	T	T	T	T	T	T	T	T	T
Tea_308415	38	K: (G/T)	0.133929	0	1	T	T	T	T	T	T	K	T	T	T	T	T	T	T	T	T	T	T
Tea_308636	10	Y: (C/T)	0.5625	0	1	Y	Y	T	Y	T	C	Y	Y	T	T	T	T	T	T	T	T	T	T
Tea_308825	10	Y: (C/T)	0.428571	0	1	T	Y	T	Y	T	Y	Y	T	T	T	T	T	T	T	T	T	T	T
Tea_308897	35	W: (A/T)	0.5625	0	1	W	A	T	W	W	T	W	W	T	T	T	T	T	T	T	T	T	T
Tea_309147	22	Y: (C/T)	0.5625	0	1	T	Y	C	Y	Y	T	Y	Y	T	T	T	T	T	T	T	T	T	T
Tea_309156	13	K: (G/T)	0.133929	0	1	T	T	T	T	T	T	T	K	T	T	T	T	T	T	T	T	T	T
Tea_309221	27	K: (G/T)	0.571429	0	1	T	G	G	K	K	K	K	T	-	T	T	T	T	T	T	T	T	T
Tea_309256	17	W: (A/T)	0.535714	0	1	W	W	W	W	W	A	W	A	T	T	T	T	T	T	T	T	T	T
Tea_309311	10	Y: (C/T)	0.535714	0	1	T	Y	Y	Y	Y	T	Y	Y	T	T	T	T	T	T	T	T	T	T
Tea_309313	39	Y: (C/T)	0.491071	0	1	Y	T	T	Y	T	Y	Y	Y	Y	T	T	T	T	T	T	T	T	T
Tea_309318	11	Y: (C/T)	0.491071	0	1	C	Y	Y	Y	Y	C	Y	C	Y	T	T	T	T	T	T	T	T	T
Tea_309351	30	Y: (C/T)	0.571429	0	1	Y	Y	Y	Y	Y	Y	Y	Y	Y	T	T	T	T	T	T	T	T	T
Tea_309368	23	W: (A/T)	0.491071	0	1	W	W	A	A	W	W	A	W	W	T	T	T	T	T	T	T	T	T
