# Supplementary material for: Genetic Divergence between Camellia sinensis and Its Wild Relatives Revealed via Genome-Wide SNPs from RAD Sequencing
Source: PLoS One. 2016 Mar 10;11(3):e0151424. doi: 10.1371/journal.pone.0151424 (PMC4786323; doi:10.1371/journal.pone.0151424)
Supplement: S12 Table — (XLSX) [file pone.0151424.s015.xlsx]

## Sheet: Sheet1
Query ID	Subject ID	Subject_annotation against Arabidopsis proteins	Identity	Align_length	Mismatch	Gap	Query_start	Query_end	Subject_start	Subject_end	E_value	Score
Tea_301168	Singletons53592	helicase-like protein [Arabidopsis thaliana]	97.56	41	1	0	1	41	408	368	2e-15	79.1
Tea_301971	Singletons124985	RNEE/G (RNASE E/G-LIKE); endoribonuclease [Arabidopsis thaliana] >gi|25991183|gb|AAN76770.1|AF450479_1 endoribonuclease [Arabidopsis thaliana]	97.56	41	1	0	1	41	255	215	2e-15	79.1
Tea_303029	Singletons47071	VPS35A (VPS35 HOMOLOG A) [Arabidopsis thaliana]	97.56	41	1	0	1	41	125	85	2e-15	79.1
Tea_303934	Singletons70042	SPA2 (SPA1-RELATED 2); protein binding / signal transducer [Arabidopsis thaliana] >gi|223635833|sp|Q9T014.2|SPA2_ARATH RecName: Full=Protein SPA1-RELATED 2	97.56	41	1	0	1	41	83	43	2e-15	79.1
Tea_304414	Singletons10371	SAC9; inositol or phosphatidylinositol phosphatase [Arabidopsis thaliana] >gi|31415735|gb|AAP49842.1| SAC domain protein 9 [Arabidopsis thaliana]	97.56	41	1	0	1	41	2553	2593	2e-15	79.1
Tea_304807	Singletons5028	senescence-associated protein-related [Arabidopsis thaliana]	97.56	41	1	0	1	41	782	742	2e-15	79.1
Tea_306252	Singletons43450	non-LTR retroelement reverse transcriptase-like protein [Arabidopsis thaliana]	97.56	41	1	0	1	41	181	141	2e-15	79.1
Tea_307237	Singletons38463	At3g23540 [Arabidopsis thaliana]	97.56	41	1	0	1	41	1061	1101	2e-15	79.1
Tea_307454	Singletons52959	pRIB5 protein [Arabidopsis thaliana]	97.56	41	1	0	1	41	311	271	2e-15	79.1
Tea_307483	Singletons21804	avrPphB susceptible 1 [Arabidopsis thaliana] >gi|149939753|gb|ABR46083.1| avrPphB susceptible 1 [Arabidopsis thaliana]	97.56	41	1	0	1	41	533	493	2e-15	79.1
Tea_307995	Singletons32181	TRZ3 (TRNASE Z 3); 3'-tRNA processing endoribonuclease/ catalytic [Arabidopsis thaliana]	97.56	41	1	0	1	41	1207	1167	2e-15	79.1
Tea_308203	Singletons23344	At5g66180 [Arabidopsis thaliana]	97.56	41	1	0	1	41	564	604	2e-15	79.1
Tea_308825	Singletons120230	LRR receptor-like kinase 2 [Arabidopsis thaliana]	97.56	41	1	0	1	41	177	137	2e-15	79.1
